# Supplementary material for: The draft genome of strain cCpun from biting midges confirms insect Cardinium are not a monophyletic group and reveals a novel gene family expansion in a symbiont
Source: PeerJ. 2019 Feb 21;7:e6448. doi: 10.7717/peerj.6448 (PMC6387759; doi:10.7717/peerj.6448)
Supplement: Supplemental Information 9 [file peerj-07-6448-s009.xls]

## Sheet: Table S1
Table S1. Functional annotation of cCpun draft genome including Pfam domains and eggNOG results.
ID	prokka annotation	pfam domains	COG (eggNOG)	eggNOG description
CCPUN_00010	hypothetical protein	Ankyrin repeats (3 copies)
CCPUN_00020	Glycogen synthase	Starch synthase catalytic domain	G	synthase
CCPUN_00030	DNA polymerase III subunit alpha	Bacterial DNA polymerase III alpha subunit;Helix-hairpin-helix motif;PHP domain	L	DNA polymerase III alpha subunit
CCPUN_00040	hypothetical protein	PD-(D/E)XK nuclease family transposase	S	Inherit from COG: transposase
CCPUN_00050	hypothetical protein
CCPUN_00060	Rod shape-determining protein MreB	MreB/Mbl protein	D	Rod shape-determining protein mreb
CCPUN_00070	UDP-2,3-diacylglucosamine hydrolase	Calcineurin-like phosphoesterase	S	udp-2,3-diacylglucosamine hydrolase
CCPUN_00080	GTPase Der	50S ribosome-binding GTPase;KH-domain-like of EngA bacterial GTPase enzymes, C-terminal	F	GTPase that plays an essential role in the late steps of ribosome biogenesis (By similarity)
CCPUN_00090	hypothetical protein	MlaD protein	S	Mammalian cell entry related domain protein
CCPUN_00100	Inner membrane protein YbhL	Inhibitor of apoptosis-promoting Bax1	S	Membrane
CCPUN_00110	Chromosomal replication initiator protein DnaA	Bacterial dnaA protein;Bacterial dnaA protein helix-turn-helix;DnaA N-terminal domain	L	it binds specifically double-stranded DNA at a 9 bp consensus (dnaA box) 5'-TTATC CA A CA A-3'. DnaA binds to ATP and to acidic phospholipids (By similarity)
CCPUN_00120	tRNA 5-methylaminomethyl-2-thiouridine biosynthesis bifunctional protein MnmC	FAD dependent oxidoreductase	E	oxidoreductase
CCPUN_00130	hypothetical protein	Ankyrin repeats (3 copies)
CCPUN_00140	hypothetical protein	Putative porin	S	NA
CCPUN_00150	Tetraacyldisaccharide 4'-kinase	Tetraacyldisaccharide-1-P 4'-kinase	M	Transfers the gamma-phosphate of ATP to the 4'-position of a tetraacyldisaccharide 1-phosphate intermediate (termed DS-1- P) to form tetraacyldisaccharide 1,4'-bis-phosphate (lipid IVA) (By similarity)
CCPUN_00160	hypothetical protein	NIF3 (NGG1p interacting factor 3)	S	NGG1p interacting factor 3 protein, NIF3
CCPUN_00170	hypothetical protein	C4-type zinc ribbon domain	S	Zinc ribbon domain protein
CCPUN_00180	RNA polymerase-binding transcription factor DksA		S	DnaK suppressor protein
CCPUN_00190	Ribosomal large subunit pseudouridine synthase B	RNA pseudouridylate synthase;S4 domain	J	Pseudouridine synthase
CCPUN_00200	hypothetical protein
CCPUN_00210	hypothetical protein
CCPUN_00220	hypothetical protein	Ankyrin repeats (3 copies);Ankyrin repeats (many copies)	S	Ankyrin repeat
CCPUN_00230	tRNA dimethylallyltransferase	IPP transferase	J	Catalyzes the transfer of a dimethylallyl group onto the adenine at position 37 in tRNAs that read codons beginning with uridine, leading to the formation of N6-(dimethylallyl)adenosine (i(6)A) (By similarity)
CCPUN_00240	hypothetical protein
CCPUN_00250	Lysine--tRNA ligase, heat inducible	OB-fold nucleic acid binding domain;tRNA synthetases class II (D, K and N)	J	lysyL-tRNA synthetase
CCPUN_00260	hypothetical protein
CCPUN_00270	LPS-assembly protein LptD	OstA-like protein	S	osta family
CCPUN_00280	Ribonuclease G	Ribonuclease E/G family	J	ribonuclease
CCPUN_00290	Phospholipase D	PLD-like domain	I	Endonuclease
CCPUN_00300	DNA recombination protein RmuC	RmuC family	S	Dna recombination protein
CCPUN_00310	ATP-dependent Clp protease proteolytic subunit	Clp protease	O	Clp protease
CCPUN_00320	Serine/threonine-protein kinase pkn1	Sulfatase-modifying factor enzyme 1	O	Sulphatase-modifying factor protein
CCPUN_00330	hypothetical protein		S	gliding motility-associated protein GldL
CCPUN_00340	hypothetical protein	GldM C-terminal domain;GldM N-terminal domain	S	gliding motility-associated protein gldm
CCPUN_00350	hypothetical protein		S	gliding motility associated protein gldn
CCPUN_00360	30S ribosomal protein S15	Ribosomal protein S15	J	Forms an intersubunit bridge (bridge B4) with the 23S rRNA of the 50S subunit in the ribosome (By similarity)
CCPUN_00370	Polyribonucleotide nucleotidyltransferase	3' exoribonuclease family, domain 1;3' exoribonuclease family, domain 2;KH domain;Polyribonucleotide nucleotidyltransferase, RNA binding domain;S1 RNA binding domain	J	Involved in mRNA degradation. Hydrolyzes single-stranded polyribonucleotides processively in the 3'- to 5'-direction (By similarity)
CCPUN_00380	RNA polymerase sigma factor SigA	Sigma-70 factor, region 1.2;Sigma-70 region 2;Sigma-70 region 3;Sigma-70, region 4	K	RNA polymerase, sigma 70 subunit, RpoD subfamily
CCPUN_00390	Thioredoxin reductase	Pyridine nucleotide-disulphide oxidoreductase	O	thioredoxin reductase
CCPUN_00400	Riboflavin transporter	EamA-like transporter family	E, G	Membrane
CCPUN_00410	hypothetical protein	PDZ domain	O	protease
CCPUN_00420	hypothetical protein	PDZ domain;Trypsin-like peptidase domain	O	protease
CCPUN_00440	DNA mismatch repair protein MutL	DNA mismatch repair protein, C-terminal domain;Histidine kinase-, DNA gyrase B-, and HSP90-like ATPase;MutL C terminal dimerisation domain	L	This protein is involved in the repair of mismatches in DNA. It is required for dam-dependent methyl-directed DNA mismatch repair. May act as a molecular matchmaker , a protein that promotes the formation of a stable complex between two or more DNA-binding proteins in an ATP-dependent manner without itself being part of a final effector complex (By similarity)
CCPUN_00450	hypothetical protein	PD-(D/E)XK nuclease superfamily;Predicted AAA-ATPase	S	AAA-ATPase
CCPUN_00460	Putative ribosomal N-acetyltransferase YdaF	Acetyltransferase (GNAT) domain	J	-acetyltransferase
CCPUN_00470	Alanine racemase	Alanine racemase, C-terminal domain;Alanine racemase, N-terminal domain;Mur ligase family, catalytic domain;Mur ligase middle domain	M	Alanine racemase
CCPUN_00480	Ribosomal RNA small subunit methyltransferase H	MraW methylase family	M	Specifically methylates the N4 position of cytidine in position 1402 (C1402) of 16S rRNA (By similarity)
CCPUN_00490	GTPase HflX	50S ribosome-binding GTPase;GTP-binding GTPase Middle Region;GTP-binding GTPase N-terminal	S	GTPase that associates with the 50S ribosomal subunit and may have a role during protein synthesis or ribosome biogenesis (By similarity)
CCPUN_00500	Outer membrane protein assembly factor BamA	Surface antigen;Surface antigen variable number repeat	M	outer membrane protein assembly complex, YaeT protein
CCPUN_00510	S-adenosylmethionine:tRNA ribosyltransferase-isomerase	Queuosine biosynthesis protein	J	Transfers and isomerizes the ribose moiety from AdoMet to the 7-aminomethyl group of 7-deazaguanine (preQ1-tRNA) to give epoxyqueuosine (oQ-tRNA) (By similarity)
CCPUN_00520	hypothetical protein	Outer membrane protein beta-barrel domain	S	NA
CCPUN_00530	hypothetical protein	PD-(D/E)XK nuclease family transposase	S	Inherit from COG: transposase
CCPUN_00540	hypothetical protein
CCPUN_00550	hypothetical protein	CAAX protease self-immunity	S	Abortive infection protein
CCPUN_00560	hypothetical protein	Ankyrin repeat;Ankyrin repeats (3 copies)	S	ankyrin repeat protein YahD
CCPUN_00570	Lactococcin-G-processing and transport ATP-binding protein LagD	ABC transporter;ABC transporter transmembrane region;Peptidase C39 family	V	ABC transporter, ATP-binding protein
CCPUN_00580	hypothetical protein	HlyD family secretion protein	S	HlyD-family transporter
CCPUN_00590	hypothetical protein
CCPUN_00600	hypothetical protein	CAAX protease self-immunity	S	Abortive infection protein
CCPUN_00610	hypothetical protein	Acetyltransferase (GNAT) domain
CCPUN_00620	hypothetical protein	PD-(D/E)XK nuclease superfamily;Predicted AAA-ATPase	S	AAA-ATPase
CCPUN_00630	hypothetical protein
CCPUN_00640	Periplasmic zinc-binding protein TroA	Zinc-uptake complex component A periplasmic	P	periplasmic solute binding protein
CCPUN_00650	UDP-N-acetylmuramate--L-alanine ligase	Mur ligase family, catalytic domain;Mur ligase family, glutamate ligase domain;Mur ligase middle domain	M	Cell wall formation (By similarity)
CCPUN_00660	Putative pre-16S rRNA nuclease	Holliday junction resolvase	L	Could be a nuclease that resolves Holliday junction intermediates in genetic recombination (By similarity)
CCPUN_00670	hypothetical protein
CCPUN_00680	Bifunctional (p)ppGpp synthase/hydrolase RelA	HD domain;Sodium:solute symporter family	E	solute symporter
CCPUN_00690	DNA polymerase III subunit epsilon	Exonuclease	L	DNA polymerase iii
CCPUN_00700	Acyl-[acyl-carrier-protein]--UDP-N-acetylglucosamine O-acyltransferase	Bacterial transferase hexapeptide (six repeats);Udp N-acetylglucosamine O-acyltransferase; Domain 2	M	Involved in the biosynthesis of lipid A, a phosphorylated glycolipid that anchors the lipopolysaccharide to the outer membrane of the cell (By similarity)
CCPUN_00710	UDP-3-O-acyl-N-acetylglucosamine deacetylase	FabA-like domain;UDP-3-O-acyl N-acetylglycosamine deacetylase	M	involved in the biosynthesis of lipid A, a phosphorylated glycolipid that anchors the lipopolysaccharide to the outer membrane of the cell (By similarity)
CCPUN_00720	hypothetical protein	Major Facilitator Superfamily
CCPUN_00730	hypothetical protein
CCPUN_00740	hypothetical protein
CCPUN_00750	Transcription-repair-coupling factor	CarD-like/TRCF domain;DEAD/DEAH box helicase;Helicase conserved C-terminal domain;TRCF domain	L	transcriptioN-repair coupling factor
CCPUN_00760	hypothetical protein		E	solute symporter
CCPUN_00770	hypothetical protein	PD-(D/E)XK nuclease superfamily;Predicted AAA-ATPase	S	AAA-ATPase
CCPUN_00780	Ribonuclease HI	RNase H	L	Endonuclease that specifically degrades the RNA of RNA- DNA hybrids (By similarity)
CCPUN_00790	hypothetical protein	Bacterial Ig-like domain	S	(LipO)protein
CCPUN_00810	Acetoin:2,6-dichlorophenolindophenol oxidoreductase subunit alpha	Dehydrogenase E1 component	C	Pyruvate dehydrogenase
CCPUN_00820	hypothetical protein	Tetratricopeptide repeat	S	domain protein
CCPUN_00830	Single-stranded-DNA-specific exonuclease RecJ	DHHA1 domain;DHH family	L	Single-stranded-DNA-specific exonuclease (RecJ)
CCPUN_00840	hypothetical protein
CCPUN_00850	hypothetical protein
CCPUN_00860	hypothetical protein	Ankyrin repeats (3 copies);Ring finger domain
CCPUN_00870	hypothetical protein
CCPUN_00880	hypothetical protein
CCPUN_00890	hypothetical protein
CCPUN_00900	hypothetical protein	TamB, inner membrane protein subunit of TAM complex	S	Family of unknown function (DUF490)
CCPUN_00910	hypothetical protein		S	NA
CCPUN_00920	hypothetical protein
CCPUN_00930	DNA-binding protein HU	Bacterial DNA-binding protein	L	DNA-binding protein
CCPUN_00950	hypothetical protein	Domain of unknown function (DUF4293)	S	NA
CCPUN_00960	hypothetical protein	SigmaW regulon antibacterial	S	UPF0365 protein
CCPUN_00970	hypothetical protein	Calcineurin-like phosphoesterase superfamily domain	S	Phosphodiesterase, mj0936 family
CCPUN_00980	D-aminoacyl-tRNA deacylase	TatD related DNase	L	Hydrolase, tatD family
CCPUN_00990	hypothetical protein	Bacterial protein of unknown function (DUF898)	S	Membrane
CCPUN_01000	Crossover junction endodeoxyribonuclease RuvC	Crossover junction endodeoxyribonuclease RuvC	L	Nuclease that resolves Holliday junction intermediates in genetic recombination. Cleaves the cruciform structure in supercoiled DNA by nicking to strands with the same polarity at sites symmetrically opposed at the junction in the homologous arms and leaves a 5'-terminal phosphate and a 3'-terminal hydroxyl group (By similarity)
CCPUN_01010	Lipoyl synthase	N-terminal domain of lipoyl synthase of Radical_SAM family;Radical SAM superfamily	H	Catalyzes the radical-mediated insertion of two sulfur atoms into the C-6 and C-8 positions of the octanoyl moiety bound to the lipoyl domains of lipoate-dependent enzymes, thereby converting the octanoylated domains into lipoylated derivatives (By similarity)
CCPUN_01020	D-alanyl-D-alanine dipeptidase	D-ala-D-ala dipeptidase	M	dipeptidase
CCPUN_01040	Ribonuclease R	Ribonuclease B OB domain;RNB domain;S1 RNA binding domain	K	3'-5' exoribonuclease that releases 5'-nucleoside monophosphates and is involved in maturation of structured RNAs (By similarity)
CCPUN_01050	DEAD-box ATP-dependent RNA helicase CshA	DEAD/DEAH box helicase;Helicase conserved C-terminal domain	L	atp-dependent rna helicase
CCPUN_01060	hypothetical protein	PD-(D/E)XK nuclease family transposase	S	Inherit from COG: transposase
CCPUN_01070	hypothetical protein
CCPUN_01080	hypothetical protein
CCPUN_01090	hypothetical protein	PD-(D/E)XK nuclease family transposase	S	Inherit from COG: transposase
CCPUN_01100	hypothetical protein	Colicin V production protein	S	Colicin v production protein
CCPUN_01110	hypothetical protein	HIT domain	F, G	Histidine triad (HIT) protein
CCPUN_01120	Carbonic anhydrase 2	Carbonic anhydrase	P	carbonic anhydrase
CCPUN_01130	hypothetical protein	Ankyrin repeats (3 copies)
CCPUN_01140	Tyrosine recombinase XerD	Phage integrase family;Phage integrase, N-terminal SAM-like domain	L	Site-specific tyrosine recombinase, which acts by catalyzing the cutting and rejoining of the recombining DNA molecules. The XerC-XerD complex is essential to convert dimers of the bacterial chromosome into monomers to permit their segregation at cell division. It also contributes to the segregational stability of plasmids (By similarity)
CCPUN_01150	hypothetical protein		S	NA
CCPUN_01160	hypothetical protein	PD-(D/E)XK nuclease superfamily;Predicted AAA-ATPase	S	AAA-ATPase
CCPUN_01170	hypothetical protein
CCPUN_01180	ATP-dependent protease ATPase subunit HslU	AAA domain (Cdc48 subfamily);ATPase family associated with various cellular activities (AAA);C-terminal, D2-small domain, of ClpB protein	O	this subunit has chaperone activity. The binding of ATP and its subsequent hydrolysis by HslU are essential for unfolding of protein substrates subsequently hydrolyzed by HslV. HslU recognizes the N-terminal part of its protein substrates and unfolds these before they are guided to HslV for hydrolysis (By similarity)
CCPUN_01190	hypothetical protein
CCPUN_01210	Trigger factor	Bacterial trigger factor protein (TF)	O	Trigger factor
CCPUN_01240	hypothetical protein	4'-phosphopantetheinyl transferase superfamily	S	4'-phosphopantetheinyl transferase
CCPUN_01250	hypothetical protein
CCPUN_01270	hypothetical protein	MerR HTH family regulatory protein	K	Transcriptional regulator
CCPUN_01280	Murein DD-endopeptidase MepM	Peptidase family M23	M	peptidase M23
CCPUN_01290	Xaa-Pro aminopeptidase	Aminopeptidase P, N-terminal domain;Metallopeptidase family M24	E	peptidase, M24
CCPUN_01300	hypothetical protein	DnaJ domain
CCPUN_01310	Ribosomal large subunit pseudouridine synthase D	RNA pseudouridylate synthase;S4 domain	J	Pseudouridine synthase
CCPUN_01320	hypothetical protein
CCPUN_01330	Translation initiation factor IF-2	Elongation factor Tu GTP binding domain;Translation-initiation factor 2;Translation initiation factor IF-2, N-terminal region	J	One of the essential components for the initiation of protein synthesis. Protects formylmethionyl-tRNA from spontaneous hydrolysis and promotes its binding to the 30S ribosomal subunits. Also involved in the hydrolysis of GTP during the formation of the 70S ribosomal complex (By similarity)
CCPUN_01340	hypothetical protein	KH domain;NusA-like KH domain;NusA N-terminal domain	K	Transcription elongation factor NusA
CCPUN_01350	DNA mismatch repair protein MutS	MutS domain I;MutS domain II;MutS domain III;MutS domain V;MutS family domain IV	L	that it carries out the mismatch recognition step. This protein has a weak ATPase activity (By similarity)
CCPUN_01380	hypothetical protein	Sugar efflux transporter for intercellular exchange
CCPUN_01390	hypothetical protein	Sodium:solute symporter family	E	solute symporter
CCPUN_01400	hypothetical protein
CCPUN_01420	Peptidyl-tRNA hydrolase	Peptidyl-tRNA hydrolase	J	The natural substrate for this enzyme may be peptidyl- tRNAs which drop off the ribosome during protein synthesis (By similarity)
CCPUN_01430	50S ribosomal protein L25	Ribosomal L25p family;Ribosomal protein TL5, C-terminal domain	J	This is one of the proteins that binds to the 5S RNA in the ribosome where it forms part of the central protuberance (By similarity)
CCPUN_01440	hypothetical protein	Peptidase family M3	E	oligoendopeptidase, m3 family
CCPUN_01450	hypothetical protein	Outer membrane protein (OmpH-like)	M	outer membrane chaperone Skp (OmpH)
CCPUN_01460	hypothetical protein		S	NA
CCPUN_01470	Foldase protein PrsA 2	PPIC-type PPIASE domain	O	peptidylprolyl cis-trans isomerase
CCPUN_01480	Phospho-N-acetylmuramoyl-pentapeptide-transferase	Glycosyl transferase family 4;Phospho-N-acetylmuramoyl-pentapeptide-transferase signature 1	M	First step of the lipid cycle reactions in the biosynthesis of the cell wall peptidoglycan (By similarity)
CCPUN_01490	hypothetical protein	Tyrosine phosphatase family	S	NA
CCPUN_01500	Isoleucine--tRNA ligase	Anticodon-binding domain of tRNA;tRNA synthetases class I (I, L, M and V)	J	amino acids such as valine, to avoid such errors it has two additional distinct tRNA(Ile)-dependent editing activities. One activity is designated as 'pretransfer' editing and involves the hydrolysis of activated Val-AMP. The other activity is designated 'posttransfer' editing and involves deacylation of mischarged Val-tRNA(Ile) (By similarity)
CCPUN_01510	Cyclic di-AMP synthase CdaA	DisA bacterial checkpoint controller nucleotide-binding	S	TIGR00159 family
CCPUN_01520	hypothetical protein	Helix-hairpin-helix motif	L	DNA uptake protein and related DNA-binding
CCPUN_01530	hypothetical protein
CCPUN_01540	hypothetical protein		S	NA
CCPUN_01550	Stage V sporulation protein D	Penicillin-binding Protein dimerisation domain;Penicillin binding protein transpeptidase domain	M	penicillin-binding protein
CCPUN_01560	UDP-N-acetylmuramoyl-L-alanyl-D-glutamate--2,6-diaminopimelate ligase	Mur ligase family, catalytic domain;Mur ligase family, glutamate ligase domain;Mur ligase middle domain	M	Catalyzes the addition of meso-diaminopimelic acid to the nucleotide precursor UDP-N-acetylmuramoyl-L-alanyl-D-glutamate (UMAG) in the biosynthesis of bacterial cell-wall peptidoglycan (By similarity)
CCPUN_01570	hypothetical protein
CCPUN_01580	hypothetical protein	PD-(D/E)XK nuclease family transposase	S	NA
CCPUN_01590	Biotin transporter BioY	BioY family	S	bioY protein
CCPUN_01600	hypothetical protein	Predicted permease YjgP/YjgQ family	S	Permease, YjgP YjgQ family
CCPUN_01610	Queuine tRNA-ribosyltransferase	Queuine tRNA-ribosyltransferase	J	Exchanges the guanine residue with 7-aminomethyl-7- deazaguanine in tRNAs with GU(N) anticodons (tRNA-Asp, -Asn, -His and -Tyr). After this exchange, a cyclopentendiol moiety is attached to the 7-aminomethyl group of 7-deazaguanine, resulting in the hypermodified nucleoside queuosine (Q) (7-(((4,5-cis- dihydroxy-2-cyclopenten-1-yl)amino)methyl)-7-deazaguanosine) (By similarity)
CCPUN_01620	Thymidylate kinase	Thymidylate kinase	F	Phosphorylation of dTMP to form dTDP in both de novo and salvage pathways of dTTP synthesis (By similarity)
CCPUN_01630	hypothetical protein
CCPUN_01640	60 kDa chaperonin	TCP-1/cpn60 chaperonin family	O	Prevents misfolding and promotes the refolding and proper assembly of unfolded polypeptides generated under stress conditions (By similarity)
CCPUN_01650	10 kDa chaperonin 1	Chaperonin 10 Kd subunit	O	Binds to Cpn60 in the presence of Mg-ATP and suppresses the ATPase activity of the latter (By similarity)
CCPUN_01660	Phosphatidate cytidylyltransferase	Cytidylyltransferase family	I	Phosphatidate cytidylyltransferase
CCPUN_01670	Phosphatidylserine decarboxylase proenzyme	Phosphatidylserine decarboxylase	I	Phosphatidylserine decarboxylase proenzyme
CCPUN_01680	hypothetical protein
CCPUN_01690	Proline/betaine transporter	Major Facilitator Superfamily	P	proline betaine transporter
CCPUN_01700	hypothetical protein
CCPUN_01710	hypothetical protein
CCPUN_01720	hypothetical protein	Ankyrin repeat;Ankyrin repeats (3 copies)
CCPUN_01730	Phenylalanine--tRNA ligase beta subunit	B3/4 domain;Ferredoxin-fold anticodon binding domain;Putative tRNA binding domain;tRNA synthetase B5 domain	J	phenylalanyl-tRNA synthetase (beta subunit)
CCPUN_01740	hypothetical protein
CCPUN_01750	hypothetical protein	Cell division protein ZapA	S	Activator of cell division through the inhibition of FtsZ GTPase activity, therefore promoting FtsZ assembly into bundles of protofilaments necessary for the formation of the division Z ring. It is recruited early at mid-cell but it is not essential for cell division (By similarity)
CCPUN_01760	hypothetical protein	Putative zinc- or iron-chelating domain	S	UPF0260 protein
CCPUN_01770	Putative lipid II flippase FtsW	Cell cycle protein	D	cell cycle protein
CCPUN_01780	Deoxyuridine 5'-triphosphate nucleotidohydrolase	dUTPase	F	This enzyme is involved in nucleotide metabolism it produces dUMP, the immediate precursor of thymidine nucleotides and it decreases the intracellular concentration of dUTP so that uracil cannot be incorporated into DNA (By similarity)
CCPUN_01790	hypothetical protein	Ankyrin repeats (3 copies)	S	Ankyrin repeat protein
CCPUN_01800	Aspartate--tRNA(Asp/Asn) ligase	OB-fold nucleic acid binding domain;tRNA synthetases class II (D, K and N)	J	asparaginyl-tRNA synthetase
CCPUN_01810	Oligopeptide transport ATP-binding protein OppF	ABC transporter;Oligopeptide/dipeptide transporter, C-terminal region	E	(ABC) transporter
CCPUN_01820	Oligopeptide transport ATP-binding protein OppD	ABC transporter;Oligopeptide/dipeptide transporter, C-terminal region	E, P	(ABC) transporter
CCPUN_01830	Dipeptide transport system permease protein DppC	Binding-protein-dependent transport system inner membrane component	P	Oligopeptide transport system permease protein
CCPUN_01840	Glutathione transport system permease protein GsiC	Binding-protein-dependent transport system inner membrane component	P	Binding-protein-dependent transport systems inner membrane component
CCPUN_01850	Heme-binding protein A	Bacterial extracellular solute-binding proteins, family 5 Middle	E	extracellular solute-binding protein
CCPUN_01860	Signal peptidase I	Peptidase S24-like	U	Signal peptidase I
CCPUN_01870	Capsule biosynthesis protein CapA	Bacterial capsule synthesis protein PGA_cap	M	Capsule synthesis protein
CCPUN_01880	hypothetical protein
CCPUN_01890	UDP-3-O-acylglucosamine N-acyltransferase	Bacterial transferase hexapeptide (six repeats);Hexapeptide repeat of succinyl-transferase;UDP-3-O-[3-hydroxymyristoyl] glucosamine N-acyltransferase, LpxD	M	Catalyzes the N-acylation of UDP-3-O-acylglucosamine using 3-hydroxyacyl-ACP as the acyl donor. Is involved in the biosynthesis of lipid A, a phosphorylated glycolipid that anchors the lipopolysaccharide to the outer membrane of the cell (By similarity)
CCPUN_01900	hypothetical protein	PD-(D/E)XK nuclease superfamily;Predicted AAA-ATPase	S	AAA-ATPase
CCPUN_01910	hypothetical protein
CCPUN_01920	hypothetical protein
CCPUN_01930	50S ribosomal protein L20	Ribosomal protein L20	J	Binds directly to 23S ribosomal RNA and is necessary for the in vitro assembly process of the 50S ribosomal subunit. It is not involved in the protein synthesizing functions of that subunit (By similarity)
CCPUN_01940	50S ribosomal protein L35	Ribosomal protein L35	J	50s ribosomal protein L35
CCPUN_01950	Translation initiation factor IF-3	Translation initiation factor IF-3, C-terminal domain;Translation initiation factor IF-3, N-terminal domain	J	IF-3 binds to the 30S ribosomal subunit and shifts the equilibrum between 70S ribosomes and their 50S and 30S subunits in favor of the free subunits, thus enhancing the availability of 30S subunits on which protein synthesis initiation begins (By similarity)
CCPUN_01960	Prolipoprotein diacylglyceryl transferase	Prolipoprotein diacylglyceryl transferase	M	Transfers the N-acyl diglyceride group on what will become the N-terminal cysteine of membrane lipoproteins (By similarity)
CCPUN_01970	Cytosol aminopeptidase	Cytosol aminopeptidase family, catalytic domain;Cytosol aminopeptidase family, N-terminal domain	E	Presumably involved in the processing and regular turnover of intracellular proteins. Catalyzes the removal of unsubstituted N-terminal amino acids from various peptides (By similarity)
CCPUN_01980	Single-stranded DNA-binding protein	Single-strand binding protein family	L	single-stranded DNA-binding protein
CCPUN_01990	Putative 3-methyladenine DNA glycosylase	Methylpurine-DNA glycosylase (MPG)	L	3-methyladenine DNA glycosylase
CCPUN_02000	hypothetical protein
CCPUN_02010	tRNA pseudouridine synthase B	tRNA pseudouridylate synthase B C-terminal domain;TruB family pseudouridylate synthase (N terminal domain)	J	Responsible for synthesis of pseudouridine from uracil- 55 in the psi GC loop of transfer RNAs (By similarity)
CCPUN_02020	hypothetical protein	Bacterial regulatory protein, Fis family	S	NA
CCPUN_02030	Ribosomal RNA small subunit methyltransferase G	rRNA small subunit methyltransferase G	M	Specifically methylates the N7 position of a guanine in 16S rRNA (By similarity)
CCPUN_02040	DNA mismatch repair protein MutS	MutS domain V	L	DNA mismatch repair protein
CCPUN_02050	hypothetical protein	PD-(D/E)XK nuclease family transposase	S	Inherit from COG: transposase
CCPUN_02060	hypothetical protein	LysM domain;Transglycosylase SLT domain	M	Transglycosylase
CCPUN_02070	Penicillin-binding protein 1A	Penicillin binding protein transpeptidase domain;Transglycosylase	M	penicillin-binding protein 1A
CCPUN_02090	hypothetical protein
CCPUN_02100	hypothetical protein
CCPUN_02110	hypothetical protein	CDP-alcohol phosphatidyltransferase	I	cdpdiacylglycerol-serine O-phosphatidyltransferase
CCPUN_02120	Tryptophan--tRNA ligase 2	tRNA synthetases class I (W and Y)	J	Tryptophanyl-tRNA synthetase
CCPUN_02130	hypothetical protein	Acetyltransferase (GNAT) domain	S	-acetyltransferase
CCPUN_02140	50S ribosomal protein L32	Ribosomal L32p protein family	J	50S ribosomal protein L32
CCPUN_02150	3-oxoacyl-[acyl-carrier-protein] synthase 3	3-Oxoacyl-[acyl-carrier-protein (ACP)] synthase III;3-Oxoacyl-[acyl-carrier-protein (ACP)] synthase III C terminal	I	Catalyzes the condensation reaction of fatty acid synthesis by the addition to an acyl acceptor of two carbons from malonyl-ACP. Catalyzes the first condensation reaction which initiates fatty acid synthesis and may therefore play a role in governing the total rate of fatty acid production. Possesses both acetoacetyl-ACP synthase and acetyl transacylase activities. Its substrate specificity deter…
CCPUN_02160	Elongation factor P	Elongation factor P, C-terminal;Elongation factor P (EF-P) KOW-like domain;Elongation factor P (EF-P) OB domain	J	Involved in peptide bond synthesis. Stimulates efficient translation and peptide-bond synthesis on native or reconstituted 70S ribosomes in vitro. Probably functions indirectly by altering the affinity of the ribosome for aminoacyl-tRNA, thus increasing their reactivity as acceptors for peptidyl transferase (By similarity)
CCPUN_02170	Biotin carboxyl carrier protein of acetyl-CoA carboxylase	Biotin-requiring enzyme	I	Acetyl-CoA carboxylase, biotin carboxyl carrier protein
CCPUN_02180	Biotin carboxylase	Biotin carboxylase C-terminal domain;Biotin carboxylase, N-terminal domain;Carbamoyl-phosphate synthase L chain, ATP binding domain	I	acetyl-CoA carboxylase, biotin carboxylase
CCPUN_02190	GTP-binding protein TypA/BipA	Elongation factor G C-terminus;Elongation factor Tu domain 2;Elongation factor Tu GTP binding domain	T	gtp-binding protein typa
CCPUN_02200	Outer membrane protein assembly factor BamD	Tetratricopeptide repeat	S	repeat-containing protein
CCPUN_02210	hypothetical protein	DNA polymerase III, delta subunit	L	DNA polymerase iii, delta' subunit
CCPUN_02220	Lipoprotein-releasing system ATP-binding protein LolD	ABC transporter	V	Part of the ABC transporter complex LolCDE involved in the translocation of mature outer membrane-directed lipoproteins, from the inner membrane to the periplasmic chaperone, LolA. Responsible for the formation of the LolA-lipoprotein complex in an ATP-dependent manner (By similarity)
CCPUN_02240	hypothetical protein	PD-(D/E)XK nuclease family transposase	S	NA
CCPUN_02250	hypothetical protein	PD-(D/E)XK nuclease superfamily;Predicted AAA-ATPase	S	AAA-ATPase
CCPUN_02260	hypothetical protein
CCPUN_02270	hypothetical protein
CCPUN_02280	hypothetical protein	Ankyrin repeats (3 copies)	S	ankyrin repeat protein YahD
CCPUN_02290	hypothetical protein	PD-(D/E)XK nuclease superfamily	S	NA
CCPUN_02300	Ribonuclease HII	Ribonuclease HII	L	Endonuclease that specifically degrades the RNA of RNA- DNA hybrids (By similarity)
CCPUN_02310	hypothetical protein	Competence protein	S	ComEC rec2-like protein
CCPUN_02320	putative peroxiredoxin	AhpC/TSA family;C-terminal domain of 1-Cys peroxiredoxin	O	Alkyl hydroperoxide reductase
CCPUN_02330	ADP,ATP carrier protein 1	TLC ATP/ADP transporter	C	carrier protein
CCPUN_02340	Arginine--tRNA ligase	Arginyl tRNA synthetase N terminal domain;DALR anticodon binding domain;tRNA synthetases class I (R)	J	arginyL-tRNA synthetase
CCPUN_02350	hypothetical protein
CCPUN_02360	hypothetical protein	Baseplate J-like protein	S	NA
CCPUN_02370	hypothetical protein		S	NA
CCPUN_02380	50S ribosomal protein L31 type B	Ribosomal protein L31	J	50s ribosomal protein l31 type b
CCPUN_02390	hypothetical protein	Sugar nucleotidyl transferase	J, M	transferase
CCPUN_02400	hypothetical protein	DNA polymerase III, delta subunit	L	DNA polymerase iii
CCPUN_02410	hypothetical protein	Ankyrin repeats (3 copies)
CCPUN_02420	hypothetical protein	Ankyrin repeats (3 copies)	S	Ankyrin repeat
CCPUN_02430	Endoribonuclease YbeY	Uncharacterized protein family UPF0054	S	Single strand-specific metallo-endoribonuclease involved in late-stage 70S ribosome quality control and in maturation of the 3' terminus of the 16S rRNA (By similarity)
CCPUN_02440	hypothetical protein	Acyltransferase	I	Phospholipid Glycerol Acyltransferase
CCPUN_02450	Glycerol-3-phosphate dehydrogenase [NAD(P)+]	NAD-dependent glycerol-3-phosphate dehydrogenase C-terminus;NAD-dependent glycerol-3-phosphate dehydrogenase N-terminus	C	NADPH-dependent glycerol-3-phosphate dehydrogenase
CCPUN_02460	hypothetical protein	Predicted AAA-ATPase	S	AAA-ATPase
CCPUN_02470	hypothetical protein	PD-(D/E)XK nuclease superfamily;Predicted AAA-ATPase	S	AAA-ATPase
CCPUN_02480	Multidrug resistance ABC transporter ATP-binding/permease protein BmrA	ABC transporter	V	ABC transporter
CCPUN_02490	hypothetical protein	PD-(D/E)XK nuclease superfamily;Predicted AAA-ATPase	S	AAA-ATPase
CCPUN_02500	hypothetical protein	PD-(D/E)XK nuclease superfamily;Predicted AAA-ATPase	S	AAA-ATPase
CCPUN_02510	Threonine--tRNA ligase	Anticodon binding domain;TGS domain;Threonyl and Alanyl tRNA synthetase second additional domain;tRNA synthetase class II core domain (G, H, P, S and T)	J	threonyL-tRNA synthetase
CCPUN_02520	Holliday junction ATP-dependent DNA helicase RuvA	Helix-hairpin-helix domain;RuvA, C-terminal domain;RuvA N terminal domain	L	The RuvA-RuvB complex in the presence of ATP renatures cruciform structure in supercoiled DNA with palindromic sequence, indicating that it may promote strand exchange reactions in homologous recombination. RuvAB is a helicase that mediates the Holliday junction migration by localized denaturation and reannealing. RuvA stimulates, in the presence of DNA, the weak ATPase activity of RuvB (By simil…
CCPUN_02530	Putative multidrug export ATP-binding/permease protein	ABC transporter;ABC transporter transmembrane region	V	ABC transporter
CCPUN_02540	hypothetical protein
CCPUN_02550	hypothetical protein
CCPUN_02560	hypothetical protein	NUDIX domain	S	Nudix Hydrolase
CCPUN_02570	hypothetical protein
CCPUN_02580	hypothetical protein	Glycosyl transferases group 1	M	Glycosyl transferase (Group 1
CCPUN_02590	UvrABC system protein C	GIY-YIG catalytic domain;Helix-hairpin-helix domain;UvrC Helix-hairpin-helix N-terminal	L	The UvrABC repair system catalyzes the recognition and processing of DNA lesions. UvrC both incises the 5' and 3' sides of the lesion. The N-terminal half is responsible for the 3' incision and the C-terminal half is responsible for the 5' incision (By similarity)
CCPUN_02600	Asparagine--tRNA ligase	OB-fold nucleic acid binding domain;tRNA synthetases class II (D, K and N)	J	asparaginyl-tRNA synthetase
CCPUN_02610	RNA polymerase sigma-54 factor	Sigma-54, DNA binding domain;Sigma-54 factor, Activator interacting domain (AID);Sigma-54 factor, core binding domain	K	Sigma factors are initiation factors that promote the attachment of RNA polymerase to specific initiation sites and are then released (By similarity)
CCPUN_02620	hypothetical protein
CCPUN_02630	hypothetical protein
CCPUN_02640	hypothetical protein
CCPUN_02650	hypothetical protein
CCPUN_02660	hypothetical protein	Putative serine esterase (DUF676)
CCPUN_02670	hypothetical protein	Putative serine esterase (DUF676)
CCPUN_02680	hypothetical protein	Protein of unknown function (DUF721)
CCPUN_02690	hypothetical protein		S	NA
CCPUN_02700	hypothetical protein	Biopolymer transport protein ExbD/TolR	U	biopolymer transport protein
CCPUN_02710	hypothetical protein	MotA/TolQ/ExbB proton channel family	U	MotA TolQ exbB proton channel
CCPUN_02720	hypothetical protein		S	NA
CCPUN_02730	hypothetical protein		S	NA
CCPUN_02740	hypothetical protein	Gene 25-like lysozyme	S	gpw gp25 family protein
CCPUN_02750	hypothetical protein	PAAR motif	S	PAAR repeat-containing protein
CCPUN_02760	hypothetical protein		S	Rhs element vgr protein
CCPUN_02770	hypothetical protein		S	Virulence-associated protein e
CCPUN_02780	Serine hydroxymethyltransferase	Serine hydroxymethyltransferase	E	Catalyzes the reversible interconversion of serine and glycine with tetrahydrofolate (THF) serving as the one-carbon carrier. This reaction serves as the major source of one-carbon groups required for the biosynthesis of purines, thymidylate, methionine, and other important biomolecules. Also exhibits THF- independent aldolase activity toward beta-hydroxyamino acids, producing glycine and aldehyd…
CCPUN_02790	hypothetical protein	Ankyrin repeats (3 copies);Ankyrin repeats (many copies)
CCPUN_02800	hypothetical protein	Bacterial regulatory protein, Fis family	S	NA
CCPUN_02810	Malonyl CoA-acyl carrier protein transacylase	Acyl transferase domain	I	malonyl CoA-acyl carrier protein transacylase
CCPUN_02820	Thiosulfate sulfurtransferase GlpE	Rhodanese-like domain	J	UPF0176 protein
CCPUN_02830	hypothetical protein	DNA recombination-mediator protein A	L	DNA protecting protein DprA
CCPUN_02840	hypothetical protein	PD-(D/E)XK nuclease superfamily;Predicted AAA-ATPase	S	AAA-ATPase
CCPUN_02850	hypothetical protein
CCPUN_02860	Bifunctional ligase/repressor BirA	Biotin/lipoate A/B protein ligase family	H	biotin acetyl-CoA-carboxylase ligase
CCPUN_02870	NAD kinase	ATP-NAD kinase	G	Catalyzes the phosphorylation of NAD to NADP. Utilizes ATP and other nucleoside triphosphates as well as inorganic polyphosphate as a source of phosphorus (By similarity)
CCPUN_02880	hypothetical protein
CCPUN_02890	hypothetical protein
CCPUN_02900	hypothetical protein		S	NA
CCPUN_02910	hypothetical protein
CCPUN_02920	hypothetical protein	FtsX-like permease family;MacB-like periplasmic core domain	M	abc transporter permease protein
CCPUN_02930	Proline--tRNA ligase	Anticodon binding domain;Prolyl-tRNA synthetase, C-terminal;tRNA synthetase class II core domain (G, H, P, S and T)	J	Catalyzes the attachment of proline to tRNA(Pro) in a two-step reaction proline is first activated by ATP to form Pro- AMP and then transferred to the acceptor end of tRNA(Pro) (By similarity)
CCPUN_02940	Dihydrolipoyl dehydrogenase	Pyridine nucleotide-disulphide oxidoreductase;Pyridine nucleotide-disulphide oxidoreductase, dimerisation domain	C	Dihydrolipoyl dehydrogenase
CCPUN_02950	K(+)/H(+) antiporter NhaP	Sodium/hydrogen exchanger family;TrkA-C domain	P	Participates in control of cell volume in low-osmolarity conditions (By similarity)
CCPUN_02960	tRNA pseudouridine synthase A	tRNA pseudouridine synthase	J	Formation of pseudouridine at positions 38, 39 and 40 in the anticodon stem and loop of transfer RNAs (By similarity)
CCPUN_02970	hypothetical protein	Ankyrin repeats (3 copies)
CCPUN_02980	putative ATP-dependent transporter SufC	ABC transporter	O	feS assembly ATPase SufC
CCPUN_02990	FeS cluster assembly protein SufD	Uncharacterized protein family (UPF0051)	O	feS assembly protein SufD
CCPUN_03000	Cysteine desulfurase	Aminotransferase class-V	E	Cysteine desulfurase
CCPUN_03010	Cysteine desulfuration protein SufE	Fe-S metabolism associated domain	S	Participates in cysteine desulfuration mediated by SufS. Cysteine desulfuration mobilizes sulfur from L-cysteine to yield L-alanine and constitutes an essential step in sulfur metabolism for biosynthesis of a variety of sulfur-containing biomolecules. Functions as a sulfur acceptor for SufS, by mediating the direct transfer of the sulfur atom from the S-sulfanylcysteine of SufS, an intermediate p…
CCPUN_03020	Replicative DNA helicase	DnaB-like helicase C terminal domain;DnaB-like helicase N terminal domain	L	Replicative dna helicase
CCPUN_03030	GTP pyrophosphokinase	Region found in RelA / SpoT proteins	K, T	In eubacteria ppGpp (guanosine 3'-diphosphate 5-' diphosphate) is a mediator of the stringent response that coordinates a variety of cellular activities in response to changes in nutritional abundance (By similarity)
CCPUN_03040	hypothetical protein
CCPUN_03050	SsrA-binding protein	SmpB protein	O	Binds specifically to the SsrA RNA (tmRNA) and is required for stable association of SsrA with ribosomes (By similarity)
CCPUN_03060	Long-chain-fatty-acid--CoA ligase	AMP-binding enzyme;AMP-binding enzyme C-terminal domain	I	amp-dependent synthetase and ligase
CCPUN_03070	Ribosome maturation factor RimM		J	An accessory protein needed during the final step in the assembly of 30S ribosomal subunit, possibly for assembly of the head region. Probably interacts with S19. Essential for efficient processing of 16S rRNA. May be needed both before and after RbfA during the maturation of 16S rRNA. It has affinity for free ribosomal 30S subunits but not for 70S ribosomes (By similarity)
CCPUN_03090	50S ribosomal protein L19	Ribosomal protein L19	J	This protein is located at the 30S-50S ribosomal subunit interface and may play a role in the structure and function of the aminoacyl-tRNA binding site (By similarity)
CCPUN_03100	Elongation factor 4	Elongation factor G C-terminus;Elongation factor Tu domain 2;Elongation factor Tu GTP binding domain;GTP-binding protein LepA C-terminus	M	Required for accurate and efficient protein synthesis under certain stress conditions. May act as a fidelity factor of the translation reaction, by catalyzing a one-codon backward translocation of tRNAs on improperly translocated ribosomes. Back- translocation proceeds from a post-translocation (POST) complex to a pre-translocation (PRE) complex, thus giving elongation factor G a second chance to…
CCPUN_03110	50S ribosomal protein L28	Ribosomal L28 family	J	50s ribosomal protein l28
CCPUN_03120	50S ribosomal protein L33	Ribosomal protein L33	J	50S ribosomal protein L33
CCPUN_03130	hypothetical protein	Domain of unknown function (DUF4295)
CCPUN_03140	Signal recognition particle receptor FtsY	SRP54-type protein, GTPase domain;SRP54-type protein, helical bundle domain	U	Involved in targeting and insertion of nascent membrane proteins into the cytoplasmic membrane. Acts as a receptor for the complex formed by the signal recognition particle (SRP) and the ribosome-nascent chain (RNC)
CCPUN_03150	hypothetical protein	Ubiquitin carboxyl-terminal hydrolase	S	Ubiquitin carboxyl-terminal hydrolase
CCPUN_03160	hypothetical protein	Glycosyl transferase family 2	M	Glycosyl transferase, family 2
CCPUN_03170	Nucleoid-associated protein YbaB	YbaB/EbfC DNA-binding family	S	Binds to DNA and alters its conformation. May be involved in regulation of gene expression, nucleoid organization and DNA protection (By similarity)
CCPUN_03180	Protease 4	Peptidase family S49	O, U	Signal peptide peptidase, SppA
CCPUN_03200	Peptide chain release factor 1	PCRF domain;RF-1 domain	J	Peptide chain release factor 1 directs the termination of translation in response to the peptide chain termination codons UAG and UAA (By similarity)
CCPUN_03220	hypothetical protein
CCPUN_03230	hypothetical protein
CCPUN_03240	hypothetical protein	Ankyrin repeats (3 copies)	S	Ankyrin repeat protein
CCPUN_03250	Phosphocholine transferase AnkX	Ankyrin repeats (3 copies)	S	Ankyrin repeat
CCPUN_03260	hypothetical protein	Ankyrin repeats (3 copies)
CCPUN_03270	hypothetical protein
CCPUN_03280	hypothetical protein
CCPUN_03290	hypothetical protein	Ankyrin repeats (3 copies);Ring finger domain
CCPUN_03300	hypothetical protein	Ankyrin repeats (3 copies)
CCPUN_03310	hypothetical protein	Ankyrin repeats (3 copies)
CCPUN_03320	hypothetical protein
CCPUN_03330	hypothetical protein
CCPUN_03340	putative tRNA-dihydrouridine synthase	Dihydrouridine synthase (Dus)	J	Catalyzes the synthesis of dihydrouridine, a modified base found in the D-loop of most tRNAs (By similarity)
CCPUN_03350	hypothetical protein
CCPUN_03360	hypothetical protein	Preprotein translocase SecG subunit
CCPUN_03370	hypothetical protein		S	NA
CCPUN_03380	hypothetical protein	Lipopolysaccharide-assembly	S	NA
CCPUN_03390	Nitrogen fixation protein VnfA	Bacterial regulatory protein, Fis family;Sigma-54 interaction domain	K	transcriptional regulator
CCPUN_03400	tRNA-2-methylthio-N(6)-dimethylallyladenosine synthase	Radical SAM superfamily;TRAM domain;Uncharacterized protein family UPF0004	J	Catalyzes the methylthiolation of N6- (dimethylallyl)adenosine (i(6)A), leading to the formation of 2- methylthio-N6-(dimethylallyl)adenosine (ms(2)i(6)A) at position 37 in tRNAs that read codons beginning with uridine (By similarity)
CCPUN_03410	hypothetical protein
CCPUN_03420	hypothetical protein
CCPUN_03440	hypothetical protein	Outer membrane protein beta-barrel domain	S	NA
CCPUN_03480	Elongation factor Tu	Elongation factor Tu C-terminal domain;Elongation factor Tu domain 2;Elongation factor Tu GTP binding domain	J	This protein promotes the GTP-dependent binding of aminoacyl-tRNA to the A-site of ribosomes during protein biosynthesis (By similarity)
CCPUN_03500	hypothetical protein	KOW motif;Transcription termination factor nusG	K	Participates in transcription elongation, termination and antitermination (By similarity)
CCPUN_03510	50S ribosomal protein L11	Ribosomal protein L11, N-terminal domain;Ribosomal protein L11, RNA binding domain	J	This protein binds directly to 23S ribosomal RNA (By similarity)
CCPUN_03520	50S ribosomal protein L1	Ribosomal protein L1p/L10e family	J	Binds directly to 23S rRNA. The L1 stalk is quite mobile in the ribosome, and is involved in E site tRNA release (By similarity)
CCPUN_03530	50S ribosomal protein L10	Ribosomal protein L10	J	ribosomal protein l10
CCPUN_03540	50S ribosomal protein L7/L12	Ribosomal protein L7/L12 C-terminal domain;Ribosomal protein L7/L12 dimerisation domain	J	Seems to be the binding site for several of the factors involved in protein synthesis and appears to be essential for accurate translation (By similarity)
CCPUN_03550	DNA-directed RNA polymerase subunit beta	RNA polymerase beta subunit;RNA polymerase beta subunit external 1 domain;RNA polymerase Rpb2, domain 2;RNA polymerase Rpb2, domain 3;RNA polymerase Rpb2, domain 6;RNA polymerase Rpb2, domain 7	K	DNA-dependent RNA polymerase catalyzes the transcription of DNA into RNA using the four ribonucleoside triphosphates as substrates (By similarity)
CCPUN_03560	DNA-directed RNA polymerase subunit beta'	RNA polymerase Rpb1, domain 1;RNA polymerase Rpb1, domain 2;RNA polymerase Rpb1, domain 3;RNA polymerase Rpb1, domain 4;RNA polymerase Rpb1, domain 5	K	DNA-dependent RNA polymerase catalyzes the transcription of DNA into RNA using the four ribonucleoside triphosphates as substrates (By similarity)
CCPUN_03570	DNA repair protein RecN	RecF/RecN/SMC N terminal domain	L	May be involved in recombinational repair of damaged DNA (By similarity)
CCPUN_03580	Glutamate racemase 1	Asp/Glu/Hydantoin racemase	M	Provides the (R)-glutamate required for cell wall biosynthesis (By similarity)
CCPUN_03600	hypothetical protein	PD-(D/E)XK nuclease superfamily	S	AAA-ATPase
CCPUN_03610	hypothetical protein
CCPUN_03620	Methylated-DNA--protein-cysteine methyltransferase, constitutive	6-O-methylguanine DNA methyltransferase, DNA binding domain;6-O-methylguanine DNA methyltransferase, ribonuclease-like domain	L	Involved in the cellular defense against the biological effects of O6-methylguanine (O6-MeG) in DNA. Repairs alkylated guanine in DNA by stoichiometrically transferring the alkyl group at the O-6 position to a cysteine residue in the enzyme. This is a suicide reaction the enzyme is irreversibly inactivated (By similarity)
CCPUN_03630	hypothetical protein
CCPUN_03640	hypothetical protein
CCPUN_03650	DNA gyrase subunit B	DNA gyrase B;DNA gyrase B subunit, carboxyl terminus;Histidine kinase-, DNA gyrase B-, and HSP90-like ATPase;Toprim domain	L	DNA gyrase negatively supercoils closed circular double- stranded DNA in an ATP-dependent manner and also catalyzes the interconversion of other topological isomers of double-stranded DNA rings, including catenanes and knotted rings (By similarity)
CCPUN_03660	Endonuclease MutS2	Smr domain	L	muts2 protein
CCPUN_03670	hypothetical protein	Domain of unknown function (DUF4296)
CCPUN_03680	hypothetical protein	Protein of unknown function (DUF3822)	S	NA
CCPUN_03690	tRNA threonylcarbamoyladenosine biosynthesis protein TsaB	Glycoprotease family	O	Peptidase M22 Glycoprotease
CCPUN_03700	hypothetical protein	Outer membrane protein beta-barrel domain
CCPUN_03720	hypothetical protein
CCPUN_03730	hypothetical protein
CCPUN_03740	hypothetical protein
CCPUN_03750	Protein translocase subunit SecA	SecA DEAD-like domain	U	Part of the Sec protein translocase complex. Interacts with the SecYEG preprotein conducting channel. Has a central role in coupling the hydrolysis of ATP to the transfer of proteins into and across the cell membrane, serving both as a receptor for the preprotein-SecB complex and as an ATP-driven molecular motor driving the stepwise translocation of polypeptide chains across the membrane (By simi…
CCPUN_03760	hypothetical protein
CCPUN_03770	hypothetical protein
CCPUN_03780	hypothetical protein
CCPUN_03790	hypothetical protein	Helix-turn-helix	K	NA
CCPUN_03800	DNA primase	CHC2 zinc finger;Toprim-like	L	DnaG primase-like protein
CCPUN_03810	Tyrosine recombinase XerD	Phage integrase family	L	Site-specific tyrosine recombinase, which acts by catalyzing the cutting and rejoining of the recombining DNA molecules. The XerC-XerD complex is essential to convert dimers of the bacterial chromosome into monomers to permit their segregation at cell division. It also contributes to the segregational stability of plasmids (By similarity)
CCPUN_03820	hypothetical protein	Phage integrase family;Phage integrase, N-terminal SAM-like domain	S	Phage integrase family
CCPUN_03830	hypothetical protein		K, T	ankyrin repeat-containing protein
CCPUN_03840	hypothetical protein
CCPUN_03850	hypothetical protein
CCPUN_03860	hypothetical protein	PD-(D/E)XK nuclease superfamily;Predicted AAA-ATPase	S	AAA-ATPase
CCPUN_03870	DNA-invertase hin	Resolvase, N terminal domain	L	resolvase
CCPUN_03880	hypothetical protein	PD-(D/E)XK nuclease superfamily;Predicted AAA-ATPase	S	AAA-ATPase
CCPUN_03890	hypothetical protein
CCPUN_03900	hypothetical protein	DDE_Tnp_1-associated;Transposase DDE domain	L	transposase
CCPUN_03910	hypothetical protein
CCPUN_03920	hypothetical protein	Integrase core domain	L	Transposase
CCPUN_03930	hypothetical protein	HTH-like domain	L	transposase
CCPUN_03940	hypothetical protein		S	NA
CCPUN_03950	hypothetical protein
CCPUN_03960	HTH-type transcriptional regulator ImmR	Helix-turn-helix	K	Helix-turn-helix domain protein
CCPUN_03970	hypothetical protein	DNA primase catalytic core, N-terminal domain
CCPUN_03980	hypothetical protein	DDE superfamily endonuclease;Helix-turn-helix of DDE superfamily endonuclease	L	Transposase
CCPUN_03990	hypothetical protein	PD-(D/E)XK nuclease family transposase	S	NA
CCPUN_04000	hypothetical protein
CCPUN_04010	hypothetical protein
CCPUN_04020	hypothetical protein	Ankyrin repeats (3 copies);Ring finger domain	S	ankyrin repeat-containing protein
CCPUN_04030	hypothetical protein	Ankyrin repeats (many copies)
CCPUN_04040	hypothetical protein
CCPUN_04050	hypothetical protein
CCPUN_04060	hypothetical protein	Putative transposase, YhgA-like	S	Transposase
CCPUN_04070	Membrane protein insertase YidC	60Kd inner membrane protein;YidC periplasmic domain	U	Required for the insertion and or proper folding and or complex formation of integral membrane proteins into the membrane. Involved in integration of membrane proteins that insert both dependently and independently of the Sec translocase complex, as well as at least some lipoproteins
CCPUN_04080	hypothetical protein	Polysaccharide biosynthesis C-terminal domain;Polysaccharide biosynthesis protein	M	polysaccharide biosynthesis protein
CCPUN_04090	Aspartyl/glutamyl-tRNA(Asn/Gln) amidotransferase subunit B	GatB domain;GatB/GatE catalytic domain	J	Allows the formation of correctly charged Asn-tRNA(Asn) or Gln-tRNA(Gln) through the transamidation of misacylated Asp- tRNA(Asn) or Glu-tRNA(Gln) in organisms which lack either or both of asparaginyl-tRNA or glutaminyl-tRNA synthetases. The reaction takes place in the presence of glutamine and ATP through an activated phospho-Asp-tRNA(Asn) or phospho-Glu-tRNA(Gln) (By similarity)
CCPUN_04100	Cystathionine gamma-lyase	Cys/Met metabolism PLP-dependent enzyme	E	Cystathionine gamma-synthase
CCPUN_04110	putative GTP-binding protein EngB	50S ribosome-binding GTPase	S	Necessary for normal cell division and for the maintenance of normal septation (By similarity)
CCPUN_04120	hypothetical protein	PD-(D/E)XK nuclease family transposase	S	NA
CCPUN_04130	Iron-sulfur cluster carrier protein	Domain of unknown function DUF59;NUBPL iron-transfer P-loop NTPase	D	ATP-binding protein
CCPUN_04140	UvrABC system protein B	Helicase conserved C-terminal domain;Type III restriction enzyme, res subunit;Ultra-violet resistance protein B	L	damaged site, the DNA wraps around one UvrB monomer. DNA wrap is dependent on ATP binding by UvrB and probably causes local melting of the DNA helix, facilitating insertion of UvrB beta-hairpin between the DNA strands. Then UvrB probes one DNA strand for the presence of a lesion. If a lesion is found the UvrA subunits dissociate and the UvrB-DNA preincision complex is formed. This complex is subs…
CCPUN_04150	hypothetical protein	PD-(D/E)XK nuclease family transposase	S	Inherit from COG: transposase
CCPUN_04160	Phosphocholine transferase AnkX	Ankyrin repeat;Ankyrin repeats (3 copies);Ankyrin repeats (many copies)	S	Ankyrin repeat
CCPUN_04170	tRNA N6-adenosine threonylcarbamoyltransferase	Glycoprotease family	O	Required for the formation of a threonylcarbamoyl group on adenosine at position 37 (t(6)A37) in tRNAs that read codons beginning with adenine (By similarity)
CCPUN_04180	Phosphocholine transferase AnkX	Ankyrin repeats (3 copies)	S	Ankyrin repeat
CCPUN_04190	hypothetical protein
CCPUN_04200	hypothetical protein
CCPUN_04210	hypothetical protein		S	NA
CCPUN_04220	Ribosomal RNA small subunit methyltransferase A	Ribosomal RNA adenine dimethylase	J	Specifically dimethylates two adjacent adenosines (A1518 and A1519) in the loop of a conserved hairpin near the 3'-end of 16S rRNA in the 30S particle. May play a critical role in biogenesis of 30S subunits (By similarity)
CCPUN_04230	hypothetical protein		S	NA
CCPUN_04240	hypothetical protein	PD-(D/E)XK nuclease superfamily;Predicted AAA-ATPase	S	AAA-ATPase
CCPUN_04250	hypothetical protein	Type I restriction enzyme R protein N terminus (HSDR_N)	V	type I restriction enzyme
CCPUN_04260	Manganese transport system membrane protein MntB	ABC 3 transport family	P	ABC transporter
CCPUN_04270	ATM1-type heavy metal exporter	ABC transporter	V	(ABC) transporter
CCPUN_04280	putative ABC transporter ATP-binding protein YheS	ABC transporter	S	ABC transporter
CCPUN_04290	Serine--tRNA ligase	Seryl-tRNA synthetase N-terminal domain;tRNA synthetase class II core domain (G, H, P, S and T)	J	Catalyzes the attachment of serine to tRNA(Ser). Is also able to aminoacylate tRNA(Sec) with serine, to form the misacylated tRNA L-seryl-tRNA(Sec), which will be further converted into selenocysteinyl-tRNA(Sec) (By similarity)
CCPUN_04300	hypothetical protein	ATP synthase alpha/beta family, nucleotide-binding domain;Rho termination factor, N-terminal domain;Rho termination factor, RNA-binding domain	K	Facilitates transcription termination by a mechanism that involves Rho binding to the nascent RNA, activation of Rho's RNA-dependent ATPase activity, and release of the mRNA from the DNA template (By similarity)
CCPUN_04310	tRNA (guanine-N(1)-)-methyltransferase	tRNA (Guanine-1)-methyltransferase	J	Specifically methylates guanosine-37 in various tRNAs (By similarity)
CCPUN_04330	hypothetical protein	Predicted permease YjgP/YjgQ family	S	Permease, YjgP YjgQ family
CCPUN_04340	hypothetical protein	Ankyrin repeats (3 copies)
CCPUN_04350	DNA topoisomerase 1	DNA topoisomerase;Topoisomerase C-terminal repeat;Toprim domain	L	Releases the supercoiling and torsional tension of DNA, which is introduced during the DNA replication and transcription, by transiently cleaving and rejoining one strand of the DNA duplex. Introduces a single-strand break via transesterification at a target site in duplex DNA. The scissile phosphodiester is attacked by the catalytic tyrosine of the enzyme, resulting in the formation of a DNA-(5'…
CCPUN_04360	DNA mismatch repair protein MutS	MutS domain V	L	DNA mismatch repair protein
CCPUN_04370	tRNA threonylcarbamoyladenosine biosynthesis protein TsaE	Threonylcarbamoyl adenosine biosynthesis protein TsaE	S	protein family UPF0079, ATPase
CCPUN_04380	50S ribosomal protein L34	Ribosomal protein L34	S	50S ribosomal protein L34
CCPUN_04390	Ribonuclease P protein component	Ribonuclease P	J	RNaseP catalyzes the removal of the 5'-leader sequence from pre-tRNA to produce the mature 5'-terminus. It can also cleave other RNA substrates such as 4.5S RNA. The protein component plays an auxiliary but essential role in vivo by binding to the 5'-leader sequence and broadening the substrate specificity of the ribozyme (By similarity)
CCPUN_04400	Bifunctional (p)ppGpp synthase/hydrolase SpoT	HD domain	E	solute symporter
CCPUN_04410	3-oxoacyl-[acyl-carrier-protein] reductase FabG	Enoyl-(Acyl carrier protein) reductase	I	3-oxoacyl- acyl-carrier-protein reductase
CCPUN_04420	hypothetical protein	Bacterial protein of unknown function (DUF924)	S	Spovr like family protein
CCPUN_04430	hypothetical protein	PD-(D/E)XK nuclease family transposase	S	Inherit from COG: transposase
CCPUN_04440	Bifunctional (p)ppGpp synthase/hydrolase RelA	HD domain	E	solute symporter
CCPUN_04450	hypothetical protein
CCPUN_04460	hypothetical protein	Predicted AAA-ATPase	S	AAA-ATPase
CCPUN_04470	hypothetical protein
CCPUN_04480	hypothetical protein
CCPUN_04490	Threonylcarbamoyl-AMP synthase	Putative GTP-binding controlling metal-binding;Telomere recombination	J	Required for the formation of a threonylcarbamoyl group on adenosine at position 37 (t(6)A37) in tRNAs that read codons beginning with adenine (By similarity)
CCPUN_04500	hypothetical protein
CCPUN_04510	Transcription elongation factor GreA	Transcription elongation factor, GreA/GreB, C-term;Transcription elongation factor, N-terminal	K	Necessary for efficient RNA polymerase transcription elongation past template-encoded arresting sites. The arresting sites in DNA have the property of trapping a certain fraction of elongating RNA polymerases that pass through, resulting in locked ternary complexes. Cleavage of the nascent transcript by cleavage factors such as GreA or GreB allows the resumption of elongation from the new 3'termi…
CCPUN_04520	hypothetical protein	4Fe-4S dicluster domain	C	4Fe-4S ferredoxin, iron-sulfur binding
CCPUN_04530	hypothetical protein	Protein of unknown function (DUF3276)	S	pur-alpha beta gamma DNA RNA-binding protein
CCPUN_04540	Ribosome-binding ATPase YchF	50S ribosome-binding GTPase;Protein of unknown function (DUF933)	J	gtp-binding protein
CCPUN_04550	putative dual-specificity RNA methyltransferase RlmN	4Fe-4S single cluster domain;Radical SAM superfamily	J	Specifically methylates position 2 of adenine 2503 in 23S rRNA and position 2 of adenine 37 in tRNAs
CCPUN_04560	NADP-dependent malic enzyme	Malic enzyme, NAD binding domain;Malic enzyme, N-terminal domain	C	Malic enzyme
CCPUN_04570	Adenylate kinase	Adenylate kinase	F	Catalyzes the reversible transfer of the terminal phosphate group between ATP and AMP. Plays an important role in cellular energy homeostasis and in adenine nucleotide metabolism (By similarity)
CCPUN_04580	GTPase Obg/CgtA	50S ribosome-binding GTPase;GTP1/OBG	C	An essential GTPase which binds GTP, GDP and possibly (p)ppGpp with moderate affinity, with high nucleotide exchange rates and a fairly low GTP hydrolysis rate (By similarity). It may play a role in control of the cell cycle, stress response, ribosome biogenesis and in those bacteria that undergo differentiation, in morphogenesis control
CCPUN_04590	ATP synthase gamma chain, sodium ion specific	ATP synthase	C	Produces ATP from ADP in the presence of a proton gradient across the membrane. The gamma chain is believed to be important in regulating ATPase activity and the flow of protons through the CF(0) complex (By similarity)
CCPUN_04600	ATP synthase subunit alpha	ATP synthase alpha/beta chain, C terminal domain;ATP synthase alpha/beta family, beta-barrel domain;ATP synthase alpha/beta family, nucleotide-binding domain	C	Produces ATP from ADP in the presence of a proton gradient across the membrane. The alpha chain is a regulatory subunit (By similarity)
CCPUN_04610	ATP synthase subunit delta	ATP synthase delta (OSCP) subunit	C	F(1)F(0) ATP synthase produces ATP from ADP in the presence of a proton or sodium gradient. F-type ATPases consist of two structural domains, F(1) containing the extramembraneous catalytic core and F(0) containing the membrane proton channel, linked together by a central stalk and a peripheral stalk. During catalysis, ATP synthesis in the catalytic domain of F(1) is coupled via a rotary mechanism…
CCPUN_04620	ATP synthase subunit b	ATP synthase B/B' CF(0)	C	Component of the F(0) channel, it forms part of the peripheral stalk, linking F(1) to F(0) (By similarity)
CCPUN_04630	ATP synthase subunit c	ATP synthase subunit C	C	atp synthase
CCPUN_04640	ATP synthase subunit a	ATP synthase A chain	C	it plays a direct role in the translocation of protons across the membrane (By similarity)
CCPUN_04650	hypothetical protein
CCPUN_04660	hypothetical protein
CCPUN_04670	hypothetical protein
CCPUN_04680	Ribonucleoside-diphosphate reductase 1 subunit alpha	ATP cone domain;Ribonucleotide reductase, all-alpha domain;Ribonucleotide reductase, barrel domain	F	Provides the precursors necessary for DNA synthesis. Catalyzes the biosynthesis of deoxyribonucleotides from the corresponding ribonucleotides (By similarity)
CCPUN_04690	Ribonucleoside-diphosphate reductase subunit beta	Ribonucleotide reductase, small chain	F	Provides the precursors necessary for DNA synthesis. Catalyzes the biosynthesis of deoxyribonucleotides from the corresponding ribonucleotides (By similarity)
CCPUN_04700	hypothetical protein
CCPUN_04710	ATP-dependent Clp protease proteolytic subunit	Clp protease	O	Cleaves peptides in various proteins in a process that requires ATP hydrolysis. Has a chymotrypsin-like activity. Plays a major role in the degradation of misfolded proteins (By similarity)
CCPUN_04720	ATP-dependent Clp protease ATP-binding subunit ClpX	AAA domain (Cdc48 subfamily);ClpX C4-type zinc finger;C-terminal, D2-small domain, of ClpB protein	O	ATP-dependent specificity component of the Clp protease. It directs the protease to specific substrates. Can perform chaperone functions in the absence of ClpP (By similarity)
CCPUN_04730	D-alanine--D-alanine ligase	D-ala D-ala ligase C-terminus;D-ala D-ala ligase N-terminus	M	Cell wall formation (By similarity)
CCPUN_04740	hypothetical protein	Ankyrin repeats (3 copies);Ring finger domain	S	Ankyrin repeat
CCPUN_04750	Cell division protein FtsA	Cell division protein FtsA;SHS2 domain inserted in FTSA	D	This protein may be involved in anomalous filament growth. May be a component of the septum (By similarity)
CCPUN_04760	Cell division protein FtsZ	FtsZ family, C-terminal domain;Tubulin/FtsZ family, GTPase domain	D	Essential cell division protein that forms a contractile ring structure (Z ring) at the future cell division site. The regulation of the ring assembly controls the timing and the location of cell division. One of the functions of the FtsZ ring is to recruit other cell division proteins to the septum to produce a new cell wall between the dividing cells. Binds GTP and shows GTPase activity (By sim…
CCPUN_04770	Magnesium transporter MgtE	CBS domain;Divalent cation transporter;MgtE intracellular N domain	P	magnesium transporter
CCPUN_04780	hypothetical protein	Protein export membrane protein;SecD/SecF GG Motif	U	Part of the Sec protein translocase complex. Interacts with the SecYEG preprotein conducting channel. SecDF uses the proton motive force (PMF) to complete protein translocation after the ATP-dependent function of SecA (By similarity)
CCPUN_04790	hypothetical protein
CCPUN_04800	LPS-assembly protein LptD		S	Organic solvent tolerance protein
CCPUN_04810	Chaperone protein DnaK	Hsp70 protein	O	Acts as a chaperone (By similarity)
CCPUN_04820	Acetyl-coenzyme A carboxylase carboxyl transferase subunit beta	Carboxyl transferase domain	I	Component of the acetyl coenzyme A carboxylase (ACC) complex. Biotin carboxylase (BC) catalyzes the carboxylation of biotin on its carrier protein (BCCP) and then the CO(2) group is transferred by the transcarboxylase to acetyl-CoA to form malonyl- CoA (By similarity)
CCPUN_04830	hypothetical protein
CCPUN_04840	hypothetical protein
CCPUN_04850	DNA polymerase III subunit tau	DNA polymerase III, delta subunit	L	dna polymerase iii
CCPUN_04860	Chaperone protein DnaJ	DnaJ central domain;DnaJ C terminal domain;DnaJ domain	O	ATP binding to DnaK triggers the release of the substrate protein, thus completing the reaction cycle. Several rounds of ATP-dependent interactions between DnaJ, DnaK and GrpE are required for fully efficient folding. Also involved, together with DnaK and GrpE, in the DNA replication of plasmids through activation of initiation proteins (By similarity)
CCPUN_04870	Protein GrpE	GrpE	O	Participates actively in the response to hyperosmotic and heat shock by preventing the aggregation of stress-denatured proteins, in association with DnaK and GrpE. It is the nucleotide exchange factor for DnaK and may function as a thermosensor. Unfolded proteins bind initially to DnaJ
CCPUN_04880	putative glutamate/gamma-aminobutyrate antiporter	Acyltransferase;Amino acid permease	E	amino acid
CCPUN_04890	hypothetical protein	IS1 transposase	L	is1 orf2
CCPUN_04900	hypothetical protein	Ankyrin repeats (3 copies)
CCPUN_04910	hypothetical protein
CCPUN_04920	hypothetical protein
CCPUN_04930	hypothetical protein		S	Tetratricopeptide TPR_1 repeat-containing protein
CCPUN_04940	hypothetical protein
CCPUN_04950	DNA gyrase subunit A	DNA gyrase C-terminal domain, beta-propeller;DNA gyrase/topoisomerase IV, subunit A	L	DNA gyrase negatively supercoils closed circular double- stranded DNA in an ATP-dependent manner and also catalyzes the interconversion of other topological isomers of double-stranded DNA rings, including catenanes and knotted rings (By similarity)
CCPUN_04960	50S ribosomal protein L3	Ribosomal protein L3	J	One of the primary rRNA binding proteins, it binds directly near the 3'-end of the 23S rRNA, where it nucleates assembly of the 50S subunit (By similarity)
CCPUN_04970	50S ribosomal protein L4	Ribosomal protein L4/L1 family	J	One of the primary rRNA binding proteins, this protein initially binds near the 5'-end of the 23S rRNA. It is important during the early stages of 50S assembly. It makes multiple contacts with different domains of the 23S rRNA in the assembled 50S subunit and ribosome (By similarity)
CCPUN_04980	hypothetical protein	Ribosomal protein L23	J	One of the early assembly proteins it binds 23S rRNA. One of the proteins that surrounds the polypeptide exit tunnel on the outside of the ribosome. Forms the main docking site for trigger factor binding to the ribosome (By similarity)
CCPUN_04990	50S ribosomal protein L2	Ribosomal Proteins L2, C-terminal domain;Ribosomal Proteins L2, RNA binding domain	J	One of the primary rRNA binding proteins. Required for association of the 30S and 50S subunits to form the 70S ribosome, for tRNA binding and peptide bond formation. It has been suggested to have peptidyltransferase activity
CCPUN_05000	30S ribosomal protein S19	Ribosomal protein S19	J	Protein S19 forms a complex with S13 that binds strongly to the 16S ribosomal RNA (By similarity)
CCPUN_05010	50S ribosomal protein L22	Ribosomal protein L22p/L17e	J	The globular domain of the protein is located near the polypeptide exit tunnel on the outside of the subunit, while an extended beta-hairpin is found that lines the wall of the exit tunnel in the center of the 70S ribosome (By similarity)
CCPUN_05020	30S ribosomal protein S3	KH domain;Ribosomal protein S3, C-terminal domain	J	Binds the lower part of the 30S subunit head. Binds mRNA in the 70S ribosome, positioning it for translation (By similarity)
CCPUN_05030	50S ribosomal protein L16	Ribosomal protein L16p/L10e	J	Binds 23S rRNA and is also seen to make contacts with the A and possibly P site tRNAs (By similarity)
CCPUN_05040	50S ribosomal protein L29	Ribosomal L29 protein
CCPUN_05050	30S ribosomal protein S17	Ribosomal protein S17	J	One of the primary rRNA binding proteins, it binds specifically to the 5'-end of 16S ribosomal
CCPUN_05060	50S ribosomal protein L14	Ribosomal protein L14p/L23e	J	Binds to 23S rRNA. Forms part of two intersubunit bridges in the 70S ribosome (By similarity)
CCPUN_05070	50S ribosomal protein L24	KOW motif;Ribosomal proteins 50S L24/mitochondrial 39S L24	J	One of the proteins that surrounds the polypeptide exit tunnel on the outside of the subunit (By similarity)
CCPUN_05080	50S ribosomal protein L5	ribosomal L5P family C-terminus;Ribosomal protein L5	J	This is 1 of the proteins that binds and probably mediates the attachment of the 5S RNA into the large ribosomal subunit, where it forms part of the central protuberance. In the 70S ribosome it contacts protein S13 of the 30S subunit (bridge B1b), connecting the 2 subunits
CCPUN_05090	Alternate 30S ribosomal protein S14	Ribosomal protein S14p/S29e	J	Binds 16S rRNA, required for the assembly of 30S particles and may also be responsible for determining the conformation of the 16S rRNA at the A site (By similarity)
CCPUN_05100	30S ribosomal protein S8	Ribosomal protein S8	J	One of the primary rRNA binding proteins, it binds directly to 16S rRNA central domain where it helps coordinate assembly of the platform of the 30S subunit (By similarity)
CCPUN_05110	50S ribosomal protein L6	Ribosomal protein L6	J	This protein binds to the 23S rRNA, and is important in its secondary structure. It is located near the subunit interface in the base of the L7 L12 stalk, and near the tRNA binding site of the peptidyltransferase center (By similarity)
CCPUN_05120	50S ribosomal protein L18	Ribosomal L18 of archaea, bacteria, mitoch. and chloroplast	J	This is one of the proteins that binds and probably mediates the attachment of the 5S RNA into the large ribosomal subunit, where it forms part of the central protuberance (By similarity)
CCPUN_05130	30S ribosomal protein S5	Ribosomal protein S5, C-terminal domain;Ribosomal protein S5, N-terminal domain	J	Located at the back of the 30S subunit body where it stabilizes the conformation of the head with respect to the body (By similarity)
CCPUN_05140	50S ribosomal protein L30	Ribosomal protein L30p/L7e
CCPUN_05150	50S ribosomal protein L15	Ribosomal proteins 50S-L15, 50S-L18e, 60S-L27A	J	Binds to the 23S rRNA (By similarity)
CCPUN_05160	Protein translocase subunit SecY	SecY translocase	U	The central subunit of the protein translocation channel SecYEG. Consists of two halves formed by TMs 1-5 and 6-10. These two domains form a lateral gate at the front which open onto the bilayer between TMs 2 and 7, and are clamped together by SecE at the back. The channel is closed by both a pore ring composed of hydrophobic SecY resides and a short helix (helix 2A) on the extracellular side of …
CCPUN_05170	Translation initiation factor IF-1	Translation initiation factor 1A / IF-1	J	however, it seems to stimulate more or less all the activities of the other two initiation factors, IF-2 and IF-3 (By similarity)
CCPUN_05180	30S ribosomal protein S13	Ribosomal protein S13/S18	J	Located at the top of the head of the 30S subunit, it contacts several helices of the 16S rRNA. In the 70S ribosome it contacts the 23S rRNA (bridge B1a) and protein L5 of the 50S subunit (bridge B1b), connecting the 2 subunits
CCPUN_05190	30S ribosomal protein S11	Ribosomal protein S11	J	Located on the platform of the 30S subunit, it bridges several disparate RNA helices of the 16S rRNA. Forms part of the Shine-Dalgarno cleft in the 70S ribosome (By similarity)
CCPUN_05200	30S ribosomal protein S4	Ribosomal protein S4/S9 N-terminal domain;S4 domain	J	One of the primary rRNA binding proteins, it binds directly to 16S rRNA where it nucleates assembly of the body of the 30S subunit (By similarity)
CCPUN_05210	DNA-directed RNA polymerase subunit alpha	Bacterial RNA polymerase, alpha chain C terminal domain;RNA polymerase Rpb3/Rpb11 dimerisation domain;RNA polymerase Rpb3/RpoA insert domain	K	DNA-dependent RNA polymerase catalyzes the transcription of DNA into RNA using the four ribonucleoside triphosphates as substrates (By similarity)
CCPUN_05220	50S ribosomal protein L17	Ribosomal protein L17	J	50S ribosomal protein l17
CCPUN_05230	hypothetical protein
CCPUN_05240	hypothetical protein		S	septum formation initiator
CCPUN_05250	DNA primase	CHC2 zinc finger;DnaB-helicase binding domain of primase;DNA primase catalytic core, N-terminal domain;Toprim-like	L	DNA primase is the polymerase that synthesizes small RNA primers for the Okazaki fragments on both template strands at replication forks during chromosomal DNA synthesis (By similarity)
CCPUN_05260	hypothetical protein		L	Transposase
CCPUN_05270	hypothetical protein
CCPUN_05280	hypothetical protein	Predicted 3'-5' exonuclease related to the exonuclease domain of PolB	L	3-5 exonuclease
CCPUN_05290	UvrABC system protein A		L	The UvrABC repair system catalyzes the recognition and processing of DNA lesions. UvrA is an ATPase and a DNA-binding protein. A damage recognition complex composed of 2 UvrA and 2 UvrB subunits scans DNA for abnormalities. When the presence of a lesion has been verified by UvrB, the UvrA molecules dissociate (By similarity)
CCPUN_05300	hypothetical protein
CCPUN_05310	Alanine--tRNA ligase	Threonyl and Alanyl tRNA synthetase second additional domain;tRNA synthetases class II (A)	J	Catalyzes the attachment of alanine to tRNA(Ala) in a two-step reaction alanine is first activated by ATP to form Ala- AMP and then transferred to the acceptor end of tRNA(Ala). Also edits incorrectly charged Ser-tRNA(Ala) and Gly-tRNA(Ala) via its editing domain (By similarity)
CCPUN_05320	Thioredoxin	Thioredoxin	O	Thioredoxin
CCPUN_05330	Putative multidrug export ATP-binding/permease protein	ABC transporter;ABC transporter transmembrane region	V	ABC transporter
CCPUN_05350	hypothetical protein	Uncharacterised ACR, YggU family COG1872
CCPUN_05360	Nucleoside triphosphatase NudI	NUDIX domain	S	NUDIX domain
CCPUN_05370	Undecaprenyl phosphate-alpha-4-amino-4-deoxy-L-arabinose arabinosyl transferase	Dolichyl-phosphate-mannose-protein mannosyltransferase	M	Inherit from COG: glycosyl transferase, family 39
CCPUN_05380	hypothetical protein	PAP2 superfamily	S	Phosphoesterase, PA-phosphatase related
CCPUN_05390	hypothetical protein	YceG-like family	F	aminodeoxychorismate lyase
CCPUN_05400	Ribosome-binding factor A	Ribosome-binding factor A	J	Associates with free 30S ribosomal subunits (but not with 30S subunits that are part of 70S ribosomes or polysomes). Essential for efficient processing of 16S rRNA. May interact with the 5'-terminal helix region of 16S rRNA (By similarity)
CCPUN_05410	Triosephosphate isomerase	Triosephosphate isomerase	G	Triose-phosphate isomerase
CCPUN_05420	2-oxoisovalerate dehydrogenase subunit beta	Transketolase, C-terminal domain;Transketolase, pyrimidine binding domain	C	pyruvate dehydrogenase e1 component suBunit beta
CCPUN_05430	ATP synthase epsilon chain	ATP synthase, Delta/Epsilon chain, beta-sandwich domain	C	ATP synthase, Delta Epsilon
CCPUN_05440	hypothetical protein	Protein of unknown function (DUF4255)	S	NA
CCPUN_05450	hypothetical protein
CCPUN_05460	hypothetical protein	Phage tail sheath protein	S	Phage tail sheath protein
CCPUN_05470	hypothetical protein
CCPUN_05480	hypothetical protein
CCPUN_05490	hypothetical protein	T4-like virus tail tube protein gp19	S	T4-like virus tail tube protein gp19
CCPUN_05500	hypothetical protein
CCPUN_05510	hypothetical protein
CCPUN_05520	hypothetical protein	PD-(D/E)XK nuclease family transposase	S	NA
CCPUN_05530	UvrABC system protein A	ABC transporter	L	The UvrABC repair system catalyzes the recognition and processing of DNA lesions. UvrA is an ATPase and a DNA-binding protein. A damage recognition complex composed of 2 UvrA and 2 UvrB subunits scans DNA for abnormalities. When the presence of a lesion has been verified by UvrB, the UvrA molecules dissociate (By similarity)
CCPUN_05540	Small-conductance mechanosensitive channel	Mechanosensitive ion channel	M	Mechanosensitive ion channel
CCPUN_05550	Lon protease 2	ATPase family associated with various cellular activities (AAA);ATP-dependent protease La (LON) substrate-binding domain;Lon protease (S16) C-terminal proteolytic domain	O	ATP-dependent serine protease that mediates the selective degradation of mutant and abnormal proteins as well as certain short-lived regulatory proteins. Required for cellular homeostasis and for survival from DNA damage and developmental changes induced by stress. Degrades polypeptides processively to yield small peptide fragments that are 5 to 10 amino acids long. Binds to DNA in a double-stran…
CCPUN_05560	Putative zinc metalloprotease	Peptidase family M50	M	Membrane-associated zinc metalloprotease
CCPUN_05570	hypothetical protein	Outer membrane efflux protein	M	Outer membrane efflux protein
CCPUN_05580	hypothetical protein	Outer membrane efflux protein	M	Outer membrane efflux protein
CCPUN_05590	putative ABC transporter ATP-binding protein YknY	ABC transporter	V	Part of the ABC transporter complex MacAB involved in macrolide export. Transmembrane domains (TMD) form a pore in the inner membrane and the ATP-binding domain (NBD) is responsible for energy generation (By similarity)
CCPUN_05600	Macrolide export protein MacA	Barrel-sandwich domain of CusB or HlyD membrane-fusion	M	efflux transporter, rnd family, mfp subunit
CCPUN_05610	Macrolide export ATP-binding/permease protein MacB	FtsX-like permease family;MacB-like periplasmic core domain	V	abc transporter permease protein
CCPUN_05620	Macrolide export ATP-binding/permease protein MacB	FtsX-like permease family;MacB-like periplasmic core domain	V	abc transporter permease protein
CCPUN_05630	hypothetical protein
CCPUN_05640	hypothetical protein
CCPUN_05650	hypothetical protein
CCPUN_05660	hypothetical protein
CCPUN_05670	hypothetical protein
CCPUN_05680	hypothetical protein
CCPUN_05690	hypothetical protein
CCPUN_05700	hypothetical protein
CCPUN_05710	Nucleoside diphosphate kinase	Nucleoside diphosphate kinase	F	Major role in the synthesis of nucleoside triphosphates other than ATP. The ATP gamma phosphate is transferred to the NDP beta phosphate via a ping-pong mechanism, using a phosphorylated active-site intermediate (By similarity)
CCPUN_05720	tRNA uridine 5-carboxymethylaminomethyl modification enzyme MnmG	GidA associated domain;Glucose inhibited division protein A	D	NAD-binding protein involved in the addition of a carboxymethylaminomethyl (cmnm) group at the wobble position (U34) of certain tRNAs, forming tRNA-cmnm(5)s(2)U34 (By similarity)
CCPUN_05730	Sporulation initiation inhibitor protein Soj	AAA domain	D	Chromosome Partitioning Protein
CCPUN_05740	putative chromosome-partitioning protein ParB	Helix-turn-helix;ParB-like nuclease domain	K	parb-like partition protein
CCPUN_05750	hypothetical protein		S	NA
CCPUN_05760	Type 2 topoisomerase subunit B	DNA gyrase B;Histidine kinase-, DNA gyrase B-, and HSP90-like ATPase;Toprim domain	L	Dna topoisomerase iv (Subunit b)
CCPUN_05770	Lipid A export ATP-binding/permease protein MsbA	ABC transporter;ABC transporter transmembrane region	V	ABC transporter
CCPUN_05780	Oxygen-independent coproporphyrinogen-III oxidase-like protein YqeR	Radical SAM superfamily	H	Coproporphyrinogen iii oxidase
CCPUN_05800	hypothetical protein	Lysylphosphatidylglycerol synthase TM region	S	Uncharacterised protein family (UPF0104)
CCPUN_05810	Aspartyl/glutamyl-tRNA(Asn/Gln) amidotransferase subunit C	Glu-tRNAGln amidotransferase C subunit	J	Allows the formation of correctly charged Asn-tRNA(Asn) or Gln-tRNA(Gln) through the transamidation of misacylated Asp- tRNA(Asn) or Glu-tRNA(Gln) in organisms which lack either or both of asparaginyl-tRNA or glutaminyl-tRNA synthetases. The reaction takes place in the presence of glutamine and ATP through an activated phospho-Asp-tRNA(Asn) or phospho-Glu-tRNA(Gln) (By similarity)
CCPUN_05820	Apolipoprotein N-acyltransferase	Carbon-nitrogen hydrolase	M	Transfers the fatty acyl group on membrane lipoproteins (By similarity)
CCPUN_05830	hypothetical protein	PD-(D/E)XK nuclease superfamily;Predicted AAA-ATPase	S	AAA-ATPase
CCPUN_05840	dTDP-4-dehydrorhamnose reductase	RmlD substrate binding domain	M	Dtdp-4-dehydrorhamnose reductase
CCPUN_05850	Enoyl-[acyl-carrier-protein] reductase [NADH]	Enoyl reductase FAD binding domain;NAD(P)H binding domain of trans-2-enoyl-CoA reductase;Trans-2-enoyl-CoA reductase catalytic region	S	reductase (By
CCPUN_05860	hypothetical protein	Polymer-forming cytoskeletal	S	Pfam:DUF583
CCPUN_05870	Murein DD-endopeptidase MepM	Peptidase family M23	M	peptidase
CCPUN_05900	hypothetical protein	PAP2 superfamily	S	phosphoesterase PA-phosphatase related protein
CCPUN_05910	Periplasmic dipeptide transport protein	Bacterial extracellular solute-binding proteins, family 5 Middle	E	extracellular solute-binding protein
CCPUN_05920	hypothetical protein	PD-(D/E)XK nuclease superfamily;Predicted AAA-ATPase	S	AAA-ATPase
CCPUN_05930	Bifunctional oligoribonuclease and PAP phosphatase NrnA	DHHA1 domain;DHH family	J	phosphoesterase RecJ domain protein
CCPUN_05940	hypothetical protein
CCPUN_05950	putative FKBP-type peptidyl-prolyl cis-trans isomerase	FKBP-type peptidyl-prolyl cis-trans isomerase	O	Peptidyl-prolyl cis-trans isomerase
CCPUN_05960	hypothetical protein	Ankyrin repeats (3 copies);Ankyrin repeats (many copies)	S	Ankyrin repeat protein
CCPUN_05970	hypothetical protein	Ankyrin repeats (3 copies)	S	Ankyrin repeat
CCPUN_05980	Cysteine desulfurase IscS	Aminotransferase class-V	E	Cysteine desulfurase
CCPUN_05990	Glycine--tRNA ligase	Anticodon binding domain;tRNA synthetase class II core domain (G, H, P, S and T)	J	Catalyzes the attachment of glycine to tRNA(Gly) (By similarity)
CCPUN_06000	Putative membrane protein insertion efficiency factor	Haemolytic domain	S	Could be involved in insertion of integral membrane proteins into the membrane (By similarity)
CCPUN_06010	hypothetical protein
CCPUN_06020	Diaminopimelate epimerase	Diaminopimelate epimerase	E	Catalyzes the stereoinversion of LL-2,6- diaminoheptanedioate (L,L-DAP) to meso-diaminoheptanedioate (meso- DAP), a precursor of L-lysine and an essential component of the bacterial peptidoglycan (By similarity)
CCPUN_06030	hypothetical protein
CCPUN_06040	putative zinc protease	Insulinase (Peptidase family M16);Peptidase M16 inactive domain	O	Peptidase M16 domain protein
CCPUN_06050	Signal recognition particle protein	Signal peptide binding domain;SRP54-type protein, GTPase domain;SRP54-type protein, helical bundle domain	U	Involved in targeting and insertion of nascent membrane proteins into the cytoplasmic membrane. Binds to the hydrophobic signal sequence of the ribosome-nascent chain (RNC) as it emerges from the ribosomes. The SRP-RNC complex is then targeted to the cytoplasmic membrane where it interacts with the SRP receptor FtsY
CCPUN_06060	Anaerobic C4-dicarboxylate transporter DcuA	Anaerobic c4-dicarboxylate membrane transporter	O	Anaerobic c4-dicarboxylate transporter
CCPUN_06070	hypothetical protein	Anaerobic c4-dicarboxylate membrane transporter	O	Anaerobic c4-dicarboxylate transporter
CCPUN_06080	Adenine DNA glycosylase	Helix-hairpin-helix motif;HhH-GPD superfamily base excision DNA repair protein	L	a g-specific adenine glycosylase
CCPUN_06090	Phosphocholine transferase AnkX	Ankyrin repeats (3 copies)	S	Ankyrin repeat
CCPUN_06100	hypothetical protein
CCPUN_06110	hypothetical protein
CCPUN_06120	hypothetical protein
CCPUN_06130	UDP-N-acetylglucosamine--N-acetylmuramyl-(pentapeptide) pyrophosphoryl-undecaprenol N-acetylglucosamine transferase	Glycosyltransferase family 28 C-terminal domain;Glycosyltransferase family 28 N-terminal domain	M	Cell wall formation. Catalyzes the transfer of a GlcNAc subunit on undecaprenyl-pyrophosphoryl-MurNAc-pentapeptide (lipid intermediate I) to form undecaprenyl-pyrophosphoryl-MurNAc- (pentapeptide)GlcNAc (lipid intermediate II) (By similarity)
CCPUN_06140	hypothetical protein	Lipopolysaccharide-assembly, LptC-related
CCPUN_06150	Periplasmic pH-dependent serine endoprotease DegQ	PDZ domain;Trypsin-like peptidase domain	M	protease
CCPUN_06160	Cysteine--tRNA ligase	DALR domain;tRNA synthetases class I (C) catalytic domain	J	cysteinyl-tRNA synthetase
CCPUN_06170	Autolytic lysozyme	Glycosyl hydrolases family 25	M	hydrolase, family 25
CCPUN_06180	Hydroperoxy fatty acid reductase gpx1	Glutathione peroxidase	O	Glutathione peroxidase
CCPUN_06190	Glyceraldehyde-3-phosphate dehydrogenase	Glyceraldehyde 3-phosphate dehydrogenase, C-terminal domain;Glyceraldehyde 3-phosphate dehydrogenase, NAD binding domain	G	glyceraldehyde-3-phosphate dehydrogenase
CCPUN_06200	hypothetical protein
CCPUN_06210	Methionyl-tRNA formyltransferase	Formyl transferase;Formyl transferase, C-terminal domain	J	Modifies the free amino group of the aminoacyl moiety of methionyl-tRNA(fMet). The formyl group appears to play a dual role in the initiator identity of N-formylmethionyl-tRNA by (I) promoting its recognition by IF2 and (II) impairing its binding to EFTu-GTP (By similarity)
CCPUN_06220	hypothetical protein	Ankyrin repeats (3 copies)
CCPUN_06230	hypothetical protein	PD-(D/E)XK nuclease superfamily;Predicted AAA-ATPase	S	AAA-ATPase
CCPUN_06240	hypothetical protein	Predicted AAA-ATPase
CCPUN_06250	hypothetical protein	PD-(D/E)XK nuclease superfamily;Predicted AAA-ATPase	S	AAA-ATPase
CCPUN_06260	DNA polymerase I	3'-5' exonuclease;5'-3' exonuclease, C-terminal SAM fold;5'-3' exonuclease, N-terminal resolvase-like domain;DNA polymerase family A	L	dna polymerase I
CCPUN_06270	hypothetical protein		S	Peptidoglycan-binding lysm
CCPUN_06280	hypothetical protein	Predicted AAA-ATPase	S	AAA-ATPase
CCPUN_06290	hypothetical protein	HD domain	E	solute symporter
CCPUN_06300	hypothetical protein	Sodium:solute symporter family	E	symporter
CCPUN_06310	Riboflavin biosynthesis protein RibBA	GTP cyclohydrolase II
CCPUN_06320	Phosphocholine transferase AnkX	Ankyrin repeat;Ankyrin repeats (3 copies)	S	Ankyrin repeat
CCPUN_06330	2-oxoisovalerate dehydrogenase subunit beta	Dehydrogenase E1 component;Transketolase, C-terminal domain;Transketolase, pyrimidine binding domain	C	Transketolase
CCPUN_06340	hypothetical protein		S	NA
CCPUN_06350	hypothetical protein	Sodium:solute symporter family	E	symporter
CCPUN_06360	hypothetical protein	HD domain;Sodium:solute symporter family	E	solute symporter
CCPUN_06370	hypothetical protein
CCPUN_06380	hypothetical protein
CCPUN_06390	hypothetical protein	Ankyrin repeats (3 copies);Ring finger domain	S	ankyrin repeat-containing protein
CCPUN_06400	hypothetical protein	Ankyrin repeat;Ankyrin repeats (3 copies)
CCPUN_06410	hypothetical protein	PD-(D/E)XK nuclease family transposase	S	NA
CCPUN_06420	hypothetical protein
CCPUN_06430	hypothetical protein
CCPUN_06440	Chaperone protein HtpG	Histidine kinase-, DNA gyrase B-, and HSP90-like ATPase;Hsp90 protein	O	Molecular chaperone. Has ATPase activity (By similarity)
CCPUN_06450	hypothetical protein	RNA polymerase Rpb6	S	RNA polymerase Rpb6
CCPUN_06460	hypothetical protein	Outer membrane lipoprotein	M	outer membrane assembly lipoprotein yfio
CCPUN_06480	hypothetical protein
CCPUN_06490	Arginine/agmatine antiporter	Amino acid permease	E	Arginine ornithine antiporter
CCPUN_06500	Glutamate--tRNA ligase	tRNA synthetases class I (E and Q), catalytic domain	J	Catalyzes the attachment of glutamate to tRNA(Glu) in a two-step reaction glutamate is first activated by ATP to form Glu-AMP and then transferred to the acceptor end of tRNA(Glu) (By similarity)
CCPUN_06510	tRNA-specific 2-thiouridylase MnmA	tRNA methyl transferase	J	Catalyzes the 2-thiolation of uridine at the wobble position (U34) of tRNA, leading to the formation of s(2)U34 (By similarity)
CCPUN_06520	50S ribosomal protein L9	Ribosomal protein L9, C-terminal domain;Ribosomal protein L9, N-terminal domain	J	Binds to the 23S rRNA (By similarity)
CCPUN_06530	30S ribosomal protein S18	Ribosomal protein S18	J	Binds as a heterodimer with protein S6 to the central domain of the 16S rRNA, where it helps stabilize the platform of the 30S subunit (By similarity)
CCPUN_06540	30S ribosomal protein S6	Ribosomal protein S6	J	Binds together with S18 to 16S ribosomal RNA (By similarity)
CCPUN_06550	Uracil-DNA glycosylase	Uracil DNA glycosylase superfamily	L	Excises uracil residues from the DNA which can arise as a result of misincorporation of dUMP residues by DNA polymerase or due to deamination of cytosine (By similarity)
CCPUN_06560	hypothetical protein
CCPUN_06570	hypothetical protein
CCPUN_06580	Polyprenol monophosphomannose synthase	Glycosyl transferase family 2	M	dolichyl-phosphate beta-D-mannosyltransferase (EC 2.4.1.83)
CCPUN_06590	hypothetical protein	PD-(D/E)XK nuclease superfamily;Predicted AAA-ATPase	S	AAA-ATPase
CCPUN_06600	hypothetical protein	HlyD family secretion protein
CCPUN_06610	hypothetical protein
CCPUN_06620	hypothetical protein
CCPUN_06630	hypothetical protein	Ankyrin repeats (3 copies);Ankyrin repeats (many copies)	S	ankyrin repeat-containing protein
CCPUN_06640	hypothetical protein	HD domain
CCPUN_06650	hypothetical protein	PD-(D/E)XK nuclease superfamily;Predicted AAA-ATPase	S	AAA-ATPase
CCPUN_06660	hypothetical protein		S	tonB-dependent Receptor
CCPUN_06670	Phenylalanine--tRNA ligase alpha subunit	Aminoacyl tRNA synthetase class II, N-terminal domain;tRNA synthetases class II core domain (F)	J	phenylalanyl-tRNA synthetase (alpha subunit)
CCPUN_06680	Thymidylate synthase	Thymidylate synthase	F	Provides the sole de novo source of dTMP for DNA biosynthesis (By similarity)
CCPUN_06710	hypothetical protein
CCPUN_06720	tRNA modification GTPase MnmE	50S ribosome-binding GTPase;GTP-binding protein TrmE N-terminus;MnmE helical domain	S	Exhibits a very high intrinsic GTPase hydrolysis rate. Involved in the addition of a carboxymethylaminomethyl (cmnm) group at the wobble position (U34) of certain tRNAs, forming tRNA- cmnm(5)s(2)U34 (By similarity)
CCPUN_06730	Serine/threonine-protein kinase PK-1	PASTA domain	S	Pasta domain containing protein
CCPUN_06740	D-alanine--D-alanine ligase B	D-ala D-ala ligase C-terminus;D-ala D-ala ligase N-terminus	M	Cell wall formation (By similarity)
CCPUN_06750	ATP-dependent zinc metalloprotease FtsH	ATPase family associated with various cellular activities (AAA);Peptidase family M41	O	Acts as a processive, ATP-dependent zinc metallopeptidase for both cytoplasmic and membrane proteins. Plays a role in the quality control of integral membrane proteins (By similarity)
CCPUN_06760	Superoxide dismutase [Mn]	Iron/manganese superoxide dismutases, alpha-hairpin domain;Iron/manganese superoxide dismutases, C-terminal domain	P	Destroys radicals which are normally produced within the cells and which are toxic to biological systems (By similarity)
CCPUN_06770	tRNA-specific adenosine deaminase	MafB19-like deaminase	F, J	deaminase
CCPUN_06780	hypothetical protein
CCPUN_06790	DNA-binding protein HU	Bacterial DNA-binding protein	L	DNA-binding protein
CCPUN_06800	hypothetical protein
CCPUN_06810	Dihydrolipoyllysine-residue acetyltransferase component of pyruvate dehydrogenase complex	2-oxoacid dehydrogenases acyltransferase (catalytic domain);Biotin-requiring enzyme	C	Dehydrogenase
CCPUN_06820	hypothetical protein
CCPUN_06830	FeS cluster assembly protein SufB	Uncharacterized protein family (UPF0051)	O	FeS assembly protein SUFB
CCPUN_06840	putative tRNA/rRNA methyltransferase	SpoU rRNA Methylase family	J	rrna methyltransferase
CCPUN_06850	Putative acetyltransferase EpsM	Bacterial transferase hexapeptide (six repeats)	C	Sugar o-acyltransferase, sialic acid o-acetyltransferase neud family
CCPUN_06860	Ribonuclease 3	Double-stranded RNA binding motif;Ribonuclease-III-like	K	Digests double-stranded RNA. Involved in the processing of primary rRNA transcript to yield the immediate precursors to the large and small rRNAs (23S and 16S). Also processes some mRNAs, and tRNAs when they are encoded in the rRNA operon (By similarity)
CCPUN_06870	3-oxoacyl-[acyl-carrier-protein] synthase 2	Beta-ketoacyl synthase, C-terminal domain;Beta-ketoacyl synthase, N-terminal domain	I	Catalyzes the condensation reaction of fatty acid synthesis by the addition to an acyl acceptor of two carbons from malonyl-ACP (By similarity)
CCPUN_06880	Acyl carrier protein AcpP	Phosphopantetheine attachment site	I	Carrier of the growing fatty acid chain in fatty acid biosynthesis (By similarity)
CCPUN_06890	30S ribosomal protein S16	Ribosomal protein S16	J	30s ribosomal protein S16
CCPUN_06900	50S ribosomal protein L27	Ribosomal L27 protein	J	50S ribosomal protein l27
CCPUN_06910	50S ribosomal protein L21	Ribosomal prokaryotic L21 protein	J	This protein binds to 23S rRNA in the presence of protein L20 (By similarity)
CCPUN_06920	hypothetical protein
CCPUN_06930	hypothetical protein
CCPUN_06940	hypothetical protein	RadC-like JAB domain	L	DNA repair protein (RadC
CCPUN_06950	30S ribosomal protein S20	Ribosomal protein S20	J	Binds directly to 16S ribosomal RNA (By similarity)
CCPUN_06960	hypothetical protein
CCPUN_06970	hypothetical protein	Histone H1-like protein Hc1	S	NA
CCPUN_06980	UDP-N-acetylmuramoylalanine--D-glutamate ligase	Mur ligase family, glutamate ligase domain;Mur ligase middle domain	M	Cell wall formation. Catalyzes the addition of glutamate to the nucleotide precursor UDP-N-acetylmuramoyl-L-alanine (UMA) (By similarity)
CCPUN_06990	hypothetical protein	CAAX protease self-immunity	S	CAAX amino terminal protease family
CCPUN_07000	hypothetical protein	PD-(D/E)XK nuclease superfamily;Predicted AAA-ATPase	S	AAA-ATPase
CCPUN_07010	hypothetical protein
CCPUN_07020	hypothetical protein		E	solute symporter
CCPUN_07030	Bifunctional (p)ppGpp synthase/hydrolase SpoT	HD domain	E	solute symporter
CCPUN_07040	hypothetical protein	Ankyrin repeats (many copies);Ring finger domain	S	ankyrin repeat-containing protein
CCPUN_07060	Protein translocase subunit SecA	SecA DEAD-like domain;SecA preprotein cross-linking domain;SecA Wing and Scaffold domain	U	Part of the Sec protein translocase complex. Interacts with the SecYEG preprotein conducting channel. Has a central role in coupling the hydrolysis of ATP to the transfer of proteins into and across the cell membrane, serving as an ATP-driven molecular motor driving the stepwise translocation of polypeptide chains across the membrane (By similarity)
CCPUN_07070	hypothetical protein	Helix-turn-helix of DDE superfamily endonuclease	S	Transposase
CCPUN_07080	Leucine--tRNA ligase	Anticodon-binding domain of tRNA;Leucyl-tRNA synthetase, Domain 2;tRNA synthetases class I (I, L, M and V);tRNA synthetases class I (M)	J	Leucyl-tRNA synthetase
CCPUN_07090	hypothetical protein
CCPUN_07100	hypothetical protein	Uncharacterised protein family UPF0102	L	UPF0102 protein
CCPUN_07120	GTPase Era	50S ribosome-binding GTPase;KH domain	M	An essential GTPase that binds both GDP and GTP, with rapid nucleotide exchange. Plays a role in 16S rRNA processing and 30S ribosomal subunit biogenesis and possibly also in cell cycle regulation and energy metabolism (By similarity)
CCPUN_07130	hypothetical protein		M	NLP P60 protein
CCPUN_07140	hypothetical protein	NUDIX domain	S	nudix hydrolase
CCPUN_07150	Bifunctional (p)ppGpp synthase/hydrolase SpoT	HD domain;Sodium:solute symporter family	E	solute symporter
CCPUN_07160	hypothetical protein
CCPUN_07170	hypothetical protein	Transposase domain (DUF772)	L	transposase
CCPUN_07180	hypothetical protein
CCPUN_07190	hypothetical protein	PD-(D/E)XK nuclease family transposase	S	NA
CCPUN_07200	hypothetical protein
CCPUN_07210	Stage IV sporulation protein FB	Peptidase family M50	S	Peptidase family M50
CCPUN_07220	Phenol hydroxylase P5 protein	Oxidoreductase FAD-binding domain;Oxidoreductase NAD-binding domain	C, H	oxidoreductase FAD NAD(P)-binding domain-containing protein
CCPUN_07230	ATP-dependent DNA helicase PcrA	UvrD-like helicase C-terminal domain;UvrD/REP helicase N-terminal domain	L	uvrd rep helicase
CCPUN_07240	hypothetical protein	Domain of unknown function (DUF4290)	S	NA
CCPUN_07250	UDP-N-acetylglucosamine 1-carboxyvinyltransferase	EPSP synthase (3-phosphoshikimate 1-carboxyvinyltransferase)	M	Cell wall formation. Adds enolpyruvyl to UDP-N- acetylglucosamine (By similarity)
CCPUN_07260	hypothetical protein	Ankyrin repeat;Ankyrin repeats (3 copies)	S	ankyrin-like protein
CCPUN_07270	putative transcriptional regulatory protein	Transcriptional regulator	K	transcriptional regulatory protein
CCPUN_07280	Lysozyme M1	Glycosyl hydrolases family 25	M	hydrolase, family 25
CCPUN_07290	hypothetical protein		S	NA
CCPUN_07300	DNA ligase	BRCA1 C Terminus (BRCT) domain;Helix-hairpin-helix motif;NAD-dependent DNA ligase adenylation domain;NAD-dependent DNA ligase C4 zinc finger domain;NAD-dependent DNA ligase OB-fold domain	L	DNA ligase that catalyzes the formation of phosphodiester linkages between 5'-phosphoryl and 3'-hydroxyl groups in double-stranded DNA using NAD as a coenzyme and as the energy source for the reaction. It is essential for DNA replication and repair of damaged DNA (By similarity)
CCPUN_07310	hypothetical protein	Ankyrin repeats (3 copies)	S	ankyrin-like protein
CCPUN_07320	hypothetical protein	FtsX-like permease family	M	abc transporter permease protein
CCPUN_07330	D-alanyl-D-alanine-carboxypeptidase/endopeptidase AmpH	Beta-lactamase	V	Beta-lactamase
CCPUN_07340	hypothetical protein
CCPUN_07350	hypothetical protein	Ankyrin repeats (3 copies)
CCPUN_07360	50S ribosomal protein L3 glutamine methyltransferase	Methyltransferase small domain	J	Methylates the class 1 translation termination release factors RF1 PrfA and RF2 PrfB on the glutamine residue of the universally conserved GGQ motif (By similarity)
CCPUN_07370	hypothetical protein		S	NA
CCPUN_07380	Guanosine-5'-triphosphate,3'-diphosphate pyrophosphatase	Ppx/GppA phosphatase family	F, P	ppx gppa phosphatase
CCPUN_07390	hypothetical protein
CCPUN_07400	hypothetical protein
CCPUN_07410	ATP-dependent DNA helicase RecG	DEAD/DEAH box helicase;Helicase conserved C-terminal domain;RecG wedge domain	L	ATP-dependent DNA helicase recg
CCPUN_07420	Carboxypeptidase 1	Carboxypeptidase Taq (M32) metallopeptidase	E	carboxy-peptidase
CCPUN_07430	Valine--tRNA ligase	Anticodon-binding domain of tRNA;tRNA synthetases class I (I, L, M and V)	J	amino acids such as threonine, to avoid such errors, it has a posttransfer editing activity that hydrolyzes mischarged Thr-tRNA(Val) in a tRNA-dependent manner (By similarity)
CCPUN_07440	Threonylcarbamoyladenosine tRNA methylthiotransferase MtaB	Radical SAM superfamily;Uncharacterized protein family UPF0004	J	MiaB-like tRNA modifying enzyme
CCPUN_07450	hypothetical protein	PD-(D/E)XK nuclease superfamily;Predicted AAA-ATPase	S	AAA-ATPase
CCPUN_07460	Enolase	Enolase, C-terminal TIM barrel domain;Enolase, N-terminal domain	G	Catalyzes the reversible conversion of 2- phosphoglycerate into phosphoenolpyruvate. It is essential for the degradation of carbohydrates via glycolysis (By similarity)
CCPUN_07470	Phosphocholine transferase AnkX	Ankyrin repeat;Ankyrin repeats (3 copies)	S	ankyrin repeat-containing protein
CCPUN_07480	hypothetical protein	Ankyrin repeats (3 copies);Ankyrin repeats (many copies)	S	ankyrin repeat-containing protein
CCPUN_07490	30S ribosomal protein S10	Ribosomal protein S10p/S20e	J	Involved in the binding of tRNA to the ribosomes (By similarity)
CCPUN_07500	Elongation factor G	Elongation factor G C-terminus;Elongation Factor G, domain II;Elongation factor G, domain IV;Elongation factor Tu domain 2;Elongation factor Tu GTP binding domain	J	Catalyzes the GTP-dependent ribosomal translocation step during translation elongation. During this step, the ribosome changes from the pre-translocational (PRE) to the post- translocational (POST) state as the newly formed A-site-bound peptidyl-tRNA and P-site-bound deacylated tRNA move to the P and E sites, respectively. Catalyzes the coordinated movement of the two tRNA molecules, the mRNA and…
CCPUN_07510	30S ribosomal protein S7	Ribosomal protein S7p/S5e	J	One of the primary rRNA binding proteins, it binds directly to 16S rRNA where it nucleates assembly of the head domain of the 30S subunit. Is located at the subunit interface close to the decoding center, probably blocks exit of the E-site tRNA (By similarity)
CCPUN_07520	30S ribosomal protein S12	Ribosomal protein S12/S23	J	Interacts with and stabilizes bases of the 16S rRNA that are involved in tRNA selection in the A site and with the mRNA backbone. Located at the interface of the 30S and 50S subunits, it traverses the body of the 30S subunit contacting proteins on the other side and probably holding the rRNA structure together. The combined cluster of proteins S8, S12 and S17 appears to hold together the shoulder…
CCPUN_07530	hypothetical protein	Phosphoribosyl transferase domain	S	Competence protein
CCPUN_07570	hypothetical protein	Ankyrin repeats (3 copies)	S	ANK
CCPUN_07580	hypothetical protein	Predicted AAA-ATPase	S	AAA-ATPase
CCPUN_07590	hypothetical protein
CCPUN_07600	hypothetical protein
CCPUN_07610	hypothetical protein
CCPUN_07620	hypothetical protein	Ankyrin repeats (3 copies)
CCPUN_07630	hypothetical protein	Major Facilitator Superfamily	G	Major Facilitator Superfamily
CCPUN_07640	hypothetical protein
CCPUN_07650	hypothetical protein
CCPUN_07660	hypothetical protein	NUDIX domain	S	Nudix Hydrolase
CCPUN_07670	ATP synthase subunit beta	ATP synthase alpha/beta family, beta-barrel domain;ATP synthase alpha/beta family, nucleotide-binding domain	C	Produces ATP from ADP in the presence of a proton gradient across the membrane. The catalytic sites are hosted primarily by the beta subunits (By similarity)
CCPUN_07680	tRNA-specific adenosine deaminase	Cytidine and deoxycytidylate deaminase zinc-binding region	F	deaminase
CCPUN_07690	Glutamyl-tRNA(Gln) amidotransferase subunit A	Amidase	J	Allows the formation of correctly charged Gln-tRNA(Gln) through the transamidation of misacylated Glu-tRNA(Gln) in organisms which lack glutaminyl-tRNA synthetase. The reaction takes place in the presence of glutamine and ATP through an activated gamma-phospho-Glu-tRNA(Gln) (By similarity)
CCPUN_07700	hypothetical protein	Protein of unknown function (DUF3108)	S	Protein of unknown function (DUF3108)
CCPUN_07710	hypothetical protein
CCPUN_07720	ATP-dependent DNA helicase RecQ	DEAD/DEAH box helicase;Helicase conserved C-terminal domain;RecQ zinc-binding	L	ATP-dependent DNA helicase RecQ
CCPUN_07730	hypothetical protein	Sodium:solute symporter family	E	symporter
CCPUN_07740	hypothetical protein	Sodium:solute symporter family	E	symporter
CCPUN_07750	hypothetical protein	Sodium:solute symporter family	E	symporter
CCPUN_07760	hypothetical protein
CCPUN_07770	hypothetical protein
CCPUN_07780	hypothetical protein
CCPUN_07790	hypothetical protein	PD-(D/E)XK nuclease superfamily;Predicted AAA-ATPase	S	AAA-ATPase
CCPUN_07800	hypothetical protein
CCPUN_07810	hypothetical protein	Reverse transcriptase (RNA-dependent DNA polymerase)	L	RNA-directed DNA polymerase
CCPUN_07820	Group II intron-encoded protein LtrA	Reverse transcriptase (RNA-dependent DNA polymerase)	L	RNA-directed DNA polymerase
CCPUN_07830	hypothetical protein
CCPUN_07840	hypothetical protein
CCPUN_07850	hypothetical protein	SMI1-KNR4 cell-wall
CCPUN_07860	hypothetical protein
CCPUN_07870	hypothetical protein	Resolvase, N terminal domain	L	resolvase
CCPUN_07880	DNA-invertase hin	Helix-turn-helix domain of resolvase;Resolvase, N terminal domain	L	Resolvase, N terminal domain
CCPUN_07890	hypothetical protein	Putative transposase, YhgA-like	S	Transposase
CCPUN_07900	hypothetical protein
CCPUN_07910	Chromosome-partitioning protein Spo0J	ParB-like nuclease domain	K	parb-like partition protein
CCPUN_07920	Sporulation initiation inhibitor protein Soj	AAA domain	D	Partitioning Protein
CCPUN_07930	hypothetical protein	RadC-like JAB domain	L	DNA repair protein (RadC
CCPUN_07940	hypothetical protein
CCPUN_07950	hypothetical protein	RadC-like JAB domain	L	DNA repair protein (RadC
CCPUN_07960	hypothetical protein	Domain of unknonw function from B. Theta Gene description (DUF3874)
CCPUN_07970	ATP-dependent protease subunit HslV	Proteasome subunit	O	Protease subunit of a proteasome-like degradation complex believed to be a general protein degrading machinery (By similarity)
CCPUN_07980	Dihydrolipoyllysine-residue acetyltransferase component of pyruvate dehydrogenase complex	2-oxoacid dehydrogenases acyltransferase (catalytic domain);Biotin-requiring enzyme;e3 binding domain	C	pyruvate dehydrogenase complex dihydrolipoamide acetyltransferase
CCPUN_07990	tRNA(Ile)-lysidine synthase	PP-loop family;TilS substrate C-terminal domain	D	Ligates lysine onto the cytidine present at position 34 of the AUA codon-specific tRNA(Ile) that contains the anticodon CAU, in an ATP-dependent manner. Cytidine is converted to lysidine, thus changing the amino acid specificity of the tRNA from methionine to isoleucine (By similarity)
CCPUN_08000	Primosomal protein N'	DEAD/DEAH box helicase;Helicase conserved C-terminal domain	L	Primosomal protein n'
CCPUN_08010	hypothetical protein
CCPUN_08020	hypothetical protein		L	DNA topoisomerase IV, subunit A
CCPUN_08030	hypothetical protein
CCPUN_08040	Acetyl-coenzyme A carboxylase carboxyl transferase subunit alpha	Acetyl co-enzyme A carboxylase carboxyltransferase alpha subunit	I	Component of the acetyl coenzyme A carboxylase (ACC) complex. First, biotin carboxylase catalyzes the carboxylation of biotin on its carrier protein (BCCP) and then the CO(2) group is transferred by the carboxyltransferase to acetyl-CoA to form malonyl-CoA (By similarity)
CCPUN_08050	Tyrosine--tRNA ligase	tRNA synthetases class I (W and Y)	J	Catalyzes the attachment of tyrosine to tRNA(Tyr) in a two-step reaction tyrosine is first activated by ATP to form Tyr- AMP and then transferred to the acceptor end of tRNA(Tyr) (By similarity)
CCPUN_08060	Competence protein ComM	Magnesium chelatase, subunit ChlI;Magnesium chelatase, subunit ChlI C-terminal;Subunit ChlI of Mg-chelatase	O	Mg chelatase subunit ChlI
CCPUN_08070	Short-chain-enoyl-CoA hydratase	Enoyl-CoA hydratase/isomerase	I	Enoyl-CoA hydratase/isomerase family
CCPUN_08080	DNA translocase SpoIIIE	Ftsk gamma domain;FtsK/SpoIIIE family	D	cell division protein FtsK
CCPUN_08090	hypothetical protein	Domain of unknown function DUF59	O	fes assembly suf system protein
CCPUN_08100	hypothetical protein
CCPUN_08110	Hercynine oxygenase	Sulfatase-modifying factor enzyme 1	S	Gliding motility-associated lipoprotein GldJ
CCPUN_08120	Isopentenyl-diphosphate Delta-isomerase		I	Catalyzes the 1,3-allylic rearrangement of the homoallylic substrate isopentenyl (IPP) to its highly electrophilic allylic isomer, dimethylallyl diphosphate (DMAPP) (By similarity)
CCPUN_08130	2,3-bisphosphoglycerate-independent phosphoglycerate mutase	BPG-independent PGAM N-terminus (iPGM_N);Metalloenzyme superfamily	G	Catalyzes the interconversion of 2-phosphoglycerate and 3-phosphoglycerate (By similarity)
CCPUN_08140	Bifunctional PGK/TIM	Phosphoglycerate kinase	G	Phosphoglycerate kinase
CCPUN_08150	Multifunctional CCA protein	HD domain;Poly A polymerase head domain;Probable RNA and SrmB- binding site of polymerase A	J	Catalyzes the addition and repair of the essential 3'- terminal CCA sequence in tRNAs without using a nucleic acid template. Adds these three nucleotides in the order of C, C, and A to the tRNA nucleotide-73, using CTP and ATP as substrates and producing inorganic pyrophosphate
CCPUN_08160	putative ribonucleotide transport ATP-binding protein mkl	ABC transporter	Q	abc transporter atp-binding protein
CCPUN_08170	putative phospholipid ABC transporter permease protein MlaE	Permease MlaE	Q	transporter, permease
CCPUN_08180	hypothetical protein	PD-(D/E)XK nuclease family transposase	S	NA
CCPUN_08190	hypothetical protein
CCPUN_08200	hypothetical protein	Protein of unknown function (DUF502)	S	Protein of unknown function (DUF502)
CCPUN_08210	Iron-dependent repressor IdeR	FeoA domain;Iron dependent repressor, metal binding and dimerisation domain;Iron dependent repressor, N-terminal DNA binding domain	K	iron (metal) dependent repressor, dtxr family
CCPUN_08220	Periplasmic zinc-binding protein TroA	Zinc-uptake complex component A periplasmic	P	periplasmic solute binding protein
CCPUN_08230	Fe(3+) dicitrate transport ATP-binding protein FecE	ABC transporter	P	(ABC) transporter
CCPUN_08240	hypothetical protein		S	Gliding motility-associated lipoprotein GldD
CCPUN_08250	hypothetical protein
CCPUN_08260	RecBCD enzyme subunit RecB	UvrD-like helicase C-terminal domain;UvrD/REP helicase N-terminal domain	L	UvrD REP helicase
CCPUN_08270	Periplasmic dipeptide transport protein	Bacterial extracellular solute-binding proteins, family 5 Middle	E	extracellular solute-binding protein
CCPUN_08280	hypothetical protein
CCPUN_08290	hypothetical protein
CCPUN_08300	Bifunctional (p)ppGpp synthase/hydrolase RelA	HD domain	E	solute symporter
CCPUN_08310	hypothetical protein
CCPUN_08320	hypothetical protein	Ankyrin repeats (3 copies);Ring finger domain
CCPUN_08330	Leucine-responsive regulatory protein	Lrp/AsnC ligand binding domain;Winged helix-turn-helix DNA-binding	K	transcriptional regulator AsnC family
CCPUN_08340	Peptide chain release factor 2	PCRF domain;RF-1 domain	J	Peptide chain release factor 2 directs the termination of translation in response to the peptide chain termination codons UGA and UAA (By similarity)
CCPUN_08350	hypothetical protein
CCPUN_08360	hypothetical protein
CCPUN_08370	Biotin transport ATP-binding protein BioM	ABC transporter	P	abc transporter atp-binding protein
CCPUN_08380	Energy-coupling factor transporter transmembrane protein BioN	Cobalt transport protein	P	Cobalt transport protein
CCPUN_08390	High-affinity proline transporter PutP	HD domain;Sodium:solute symporter family	E	solute symporter
CCPUN_08400	Phosphocholine transferase AnkX	Ankyrin repeat;Ankyrin repeats (3 copies);Ankyrin repeats (many copies)	S	ankyrin repeat-containing protein
CCPUN_08410	Dihydrofolate reductase type 3	Dihydrofolate reductase	H	Key enzyme in folate metabolism. Catalyzes an essential reaction for de novo glycine and purine synthesis, and for DNA precursor synthesis (By similarity)
CCPUN_08430	Methionine aminopeptidase 1	Metallopeptidase family M24	J	Removes the N-terminal methionine from nascent proteins (By similarity)
CCPUN_08440	hypothetical protein
CCPUN_08450	hypothetical protein	Thymidylate kinase
CCPUN_08460	hypothetical protein
CCPUN_08470	Integration host factor subunit alpha	Bacterial DNA-binding protein
CCPUN_08480	hypothetical protein	Transposase, Mutator family
CCPUN_08490	hypothetical protein	Transposase, Mutator family	L	mutator family transposase
CCPUN_08500	hypothetical protein	Phage integrase family	S	Phage integrase family
CCPUN_08510	hypothetical protein
CCPUN_08520	hypothetical protein	Putative transposase, YhgA-like	S	Transposase
CCPUN_08530	Hemolysin transporter protein ShlB	Haemolysin secretion/activation protein ShlB/FhaC/HecB;POTRA domain, ShlB-type	U	Hemolysin activator protein
CCPUN_08540	Phosphocholine transferase AnkX	Ankyrin repeat;Ankyrin repeats (3 copies)	S	ANK
CCPUN_08550	Isopentenyl-diphosphate Delta-isomerase	NUDIX domain	L	Nudix Hydrolase
CCPUN_08560	hypothetical protein	Transposase DDE domain	L	IS4 family Transposase
CCPUN_08570	hypothetical protein	Putative transposase, YhgA-like	S	Transposase
CCPUN_08580	hypothetical protein	Putative transposase, YhgA-like	S	Transposase
CCPUN_08590	hypothetical protein
CCPUN_08600	hypothetical protein
CCPUN_08610	hypothetical protein
CCPUN_08620	hypothetical protein	Transposase	L	transposase
CCPUN_08630	hypothetical protein		L	transposase
CCPUN_08640	hypothetical protein	Transposase IS66 family	L	transposase
CCPUN_08650	hypothetical protein	Transposase IS66 family	L	transposase
CCPUN_08660	hypothetical protein	Transposase IS66 family	L	transposase
CCPUN_08670	ADP,ATP carrier protein 1	TLC ATP/ADP transporter	C	Provides the rickettsial cell with host ATP in exchange for rickettsial ADP. This is an obligate exchange system. This energy acquiring activity is an important component of rickettsial parasitism
CCPUN_08680	hypothetical protein
CCPUN_08690	Ribosome-recycling factor	Ribosome recycling factor	J	Responsible for the release of ribosomes from messenger RNA at the termination of protein biosynthesis. May increase the efficiency of translation by recycling ribosomes from one round of translation to another (By similarity)
CCPUN_08700	ADP,ATP carrier protein 1	TLC ATP/ADP transporter	C	ADP,ATP carrier protein 1
CCPUN_08710	hypothetical protein	PD-(D/E)XK nuclease superfamily;Predicted AAA-ATPase	S	AAA-ATPase
CCPUN_08720	hypothetical protein
CCPUN_08730	UDP-N-acetylmuramoyl-tripeptide--D-alanyl-D-alanine ligase	Mur ligase family, catalytic domain;Mur ligase family, glutamate ligase domain;Mur ligase middle domain	M	Involved in cell wall formation. Catalyzes the final step in the synthesis of UDP-N-acetylmuramoyl-pentapeptide the precursor of murein (By similarity)
CCPUN_08740	hypothetical protein		S	NA
CCPUN_08750	hypothetical protein	Protein of unknown function (DUF2795)	S	Protein of unknown function (DUF2795)
CCPUN_08760	Lipoprotein-releasing system transmembrane protein LolC	FtsX-like permease family	M	Efflux ABC transporter, permease protein
CCPUN_08770	hypothetical protein		S	NA
CCPUN_08780	hypothetical protein	Nicotinamide mononucleotide transporter
CCPUN_08790	hypothetical protein
CCPUN_08800	Outer membrane protein assembly factor BamA	Surface antigen	M	Outer membrane protein, OMP85 family
CCPUN_08810	Protein RecA	recA bacterial DNA recombination protein	L	Can catalyze the hydrolysis of ATP in the presence of single-stranded DNA, the ATP-dependent uptake of single-stranded DNA by duplex DNA, and the ATP-dependent hybridization of homologous single-stranded DNAs. It interacts with LexA causing its activation and leading to its autocatalytic cleavage (By similarity)
CCPUN_08820	Octanoyltransferase	Biotin/lipoate A/B protein ligase family	H	Catalyzes the transfer of endogenously produced octanoic acid from octanoyl-acyl-carrier-protein onto the lipoyl domains of lipoate-dependent enzymes. Lipoyl-ACP can also act as a substrate although octanoyl-ACP is likely to be the physiological substrate (By similarity)
CCPUN_08830	hypothetical protein
CCPUN_08840	Folylpolyglutamate synthase	Mur ligase middle domain	H	folylpolyglutamate synthase Dihydrofolate synthase
CCPUN_08850	hypothetical protein
CCPUN_08860	hypothetical protein
CCPUN_08870	Endonuclease III	Helix-hairpin-helix motif;HhH-GPD superfamily base excision DNA repair protein;Iron-sulfur binding domain of endonuclease III	L	endonuclease III
CCPUN_08880	Uridylate kinase	Amino acid kinase family	F	Catalyzes the reversible phosphorylation of UMP to UDP (By similarity)
CCPUN_08890	30S ribosomal protein S21	Ribosomal protein S21	J	30S ribosomal protein S21
CCPUN_08900	Tyrosine recombinase XerD	Phage integrase family;Phage integrase, N-terminal SAM-like domain	L	Site-specific tyrosine recombinase, which acts by catalyzing the cutting and rejoining of the recombining DNA molecules. The XerC-XerD complex is essential to convert dimers of the bacterial chromosome into monomers to permit their segregation at cell division. It also contributes to the segregational stability of plasmids (By similarity)
CCPUN_08910	hypothetical protein		S	NA
CCPUN_08920	hypothetical protein
CCPUN_08930	hypothetical protein	Predicted AAA-ATPase
CCPUN_08940	hypothetical protein		S	gliding motility protein
CCPUN_08950	Holliday junction ATP-dependent DNA helicase RuvB	Holliday junction DNA helicase ruvB C-terminus;Holliday junction DNA helicase ruvB N-terminus	L	The RuvA-RuvB complex in the presence of ATP renatures cruciform structure in supercoiled DNA with palindromic sequence, indicating that it may promote strand exchange reactions in homologous recombination. RuvAB is a helicase that mediates the Holliday junction migration by localized denaturation and reannealing (By similarity)
CCPUN_08960	Chaperone protein ClpB	AAA domain (Cdc48 subfamily);ATPase family associated with various cellular activities (AAA);Clp amino terminal domain, pathogenicity island component;C-terminal, D2-small domain, of ClpB protein	O	chaperone clpb
CCPUN_08990	30S ribosomal protein S1	S1 RNA binding domain	J	thus facilitating recognition of the initiation point. It is needed to translate mRNA with a short Shine-Dalgarno (SD) purine-rich sequence (By similarity)
CCPUN_09000	hypothetical protein
CCPUN_09010	UDP-N-acetylenolpyruvoylglucosamine reductase	FAD binding domain;UDP-N-acetylenolpyruvoylglucosamine reductase, C-terminal domain	M	Cell wall formation (By similarity)
CCPUN_09020	Lipid A biosynthesis lauroyltransferase	Bacterial lipid A biosynthesis acyltransferase	M	Lipid A Biosynthesis
CCPUN_09030	hypothetical protein
CCPUN_09040	hypothetical protein
CCPUN_09050	hypothetical protein
CCPUN_09060	hypothetical protein	NLPC_P60 stabilising domain, N term;SH3 domain of SH3b2 type;SH3 domain (SH3b1 type)	M	NLP P60 protein
CCPUN_09070	hypothetical protein		S	NA
CCPUN_09080	hypothetical protein	PPIC-type PPIASE domain;SurA N-terminal domain	O	Peptidyl-prolyl cis-trans isomerase
CCPUN_09090	hypothetical protein	YcxB-like protein	S	NA
CCPUN_09100	hypothetical protein	Putative citrate transport	P	)-transporter
CCPUN_09110	hypothetical protein		S	cell division protein
CCPUN_09120	hypothetical protein
CCPUN_09130	hypothetical protein
CCPUN_09140	dTDP-4-dehydrorhamnose 3,5-epimerase	dTDP-4-dehydrorhamnose 3,5-epimerase	M	Dtdp-4-dehydrorhamnose 3,5-epimerase
CCPUN_09150	Methionine--tRNA ligase	tRNA synthetases class I (M)	J	Is required not only for elongation of protein synthesis but also for the initiation of all mRNA translation through initiator tRNA(fMet) aminoacylation (By similarity)
CCPUN_09160	hypothetical protein		S	NA
CCPUN_09170	Lipid-A-disaccharide synthase	Lipid-A-disaccharide synthetase	M	Condensation of UDP-2,3-diacylglucosamine and 2,3- diacylglucosamine-1-phosphate to form lipid A disaccharide, a precursor of lipid A, a phosphorylated glycolipid that anchors the lipopolysaccharide to the outer membrane of the cell (By similarity)
CCPUN_09180	hypothetical protein
CCPUN_09190	DNA polymerase III subunit beta	DNA polymerase III beta subunit, central domain;DNA polymerase III beta subunit, C-terminal domain;DNA polymerase III beta subunit, N-terminal domain	L	DNA polymerase III is a complex, multichain enzyme responsible for most of the replicative synthesis in bacteria. This DNA polymerase also exhibits 3' to 5' exonuclease activity. The beta chain is required for initiation of replication once it is clamped onto DNA, it slides freely (bidirectional and ATP- independent) along duplex DNA (By similarity)
CCPUN_09200	hypothetical protein	Lecithin:cholesterol acyltransferase
CCPUN_09220	dTDP-glucose 4,6-dehydratase	GDP-mannose 4,6 dehydratase	M	dtdp-glucose 4,6-dehydratase
CCPUN_09230	hypothetical protein	PD-(D/E)XK nuclease superfamily;Predicted AAA-ATPase	S	AAA-ATPase
CCPUN_09240	hypothetical protein	PD-(D/E)XK nuclease superfamily;Predicted AAA-ATPase	S	AAA-ATPase
CCPUN_09250	hypothetical protein	RING-H2 zinc finger domain
CCPUN_09260	hypothetical protein
CCPUN_09270	hypothetical protein
CCPUN_09280	hypothetical protein	PD-(D/E)XK nuclease family transposase	S	NA
CCPUN_09290	hypothetical protein
CCPUN_09310	hypothetical protein
CCPUN_09320	hypothetical protein
CCPUN_09330	hypothetical protein
CCPUN_09340	hypothetical protein
CCPUN_09350	hypothetical protein		S	NA
CCPUN_09360	Lipoprotein signal peptidase	Signal peptidase (SPase) II	U	This protein specifically catalyzes the removal of signal peptides from prolipoproteins (By similarity)
CCPUN_09370	hypothetical protein	Insulinase (Peptidase family M16);Peptidase M16 inactive domain	O	Peptidase, M16
CCPUN_09380	50S ribosomal protein L13	Ribosomal protein L13	J	This protein is one of the early assembly proteins of the 50S ribosomal subunit, although it is not seen to bind rRNA by itself. It is important during the early stages of 50S assembly (By similarity)
CCPUN_09390	30S ribosomal protein S9	Ribosomal protein S9/S16	J	30S ribosomal protein S9
CCPUN_09400	30S ribosomal protein S2	Ribosomal protein S2	J	30S ribosomal protein S2
CCPUN_09410	Elongation factor Ts	Elongation factor TS	J	Associates with the EF-Tu.GDP complex and induces the exchange of GDP to GTP. It remains bound to the aminoacyl-tRNA.EF- Tu.GTP complex up to the GTP hydrolysis stage on the ribosome (By similarity)
CCPUN_09420	Multidrug resistance protein NorM	MatE	V	Mate efflux family protein
CCPUN_09430	Outer-membrane lipoprotein carrier protein	Outer membrane lipoprotein carrier protein LolA	M	lipoprotein carrier protein LolA
CCPUN_09440	hypothetical protein	Acetyltransferase (GNAT) family	K	acetyltransferase
CCPUN_09450	hypothetical protein	PD-(D/E)XK nuclease superfamily
CCPUN_09460	hypothetical protein	Domain of unknown function (DUF4277);Transposase DDE domain	L	Transposase
CCPUN_09470	hypothetical protein
CCPUN_09480	Histidine--tRNA ligase	Anticodon binding domain;Histidyl-tRNA synthetase	J	histidyl-tRNA synthetase
CCPUN_09490	Manganese transport system membrane protein MntB	ABC 3 transport family	P	ABC, transporter
CCPUN_09500	hypothetical protein	Domain of unknown function (DUF3127)	S	Domain of unknown function (DUF3127)
CCPUN_09510	Phosphoenolpyruvate carboxykinase [ATP]	Phosphoenolpyruvate carboxykinase	C	Phosphoenolpyruvate Carboxylase
CCPUN_09520	Putative TrmH family tRNA/rRNA methyltransferase	RNA 2'-O ribose methyltransferase substrate binding;SpoU rRNA Methylase family	J	RNA methyltransferase TrmH family group 3
CCPUN_09530	hypothetical protein	GldH lipoprotein	S	gliding motility-associated lipoprotein GldH
CCPUN_09540	Lipopolysaccharide export system ATP-binding protein LptB	ABC transporter	S	ABC transporter
CCPUN_09550	hypothetical protein
CCPUN_09560	hypothetical protein	PD-(D/E)XK nuclease family transposase	S	NA
CCPUN_09570	hypothetical protein	Stage II sporulation protein E (SpoIIE)
CCPUN_09580	hypothetical protein	Ankyrin repeats (3 copies)
