# Supplementary material for: The draft genome of strain cCpun from biting midges confirms insect Cardinium are not a monophyletic group and reveals a novel gene family expansion in a symbiont
Source: PeerJ. 2019 Feb 21;7:e6448. doi: 10.7717/peerj.6448 (PMC6387759; doi:10.7717/peerj.6448)
Supplement: Supplemental Information 10 [file peerj-07-6448-s010.xls]

## Sheet: Table S2
Table S2. cCpun unique genes.
OrthoGroup	ID	Length (aa)	prokka annotation	pfam domains	COG (eggNOG)	eggNOG description
OG0000024	CCPUN_00040	308	hypothetical protein	PD-(D/E)XK nuclease family transposase	S	Inherit from COG: transposase
OG0000024	CCPUN_00530	328	hypothetical protein	PD-(D/E)XK nuclease family transposase	S	Inherit from COG: transposase
OG0000024	CCPUN_00880	72	hypothetical protein
OG0000024	CCPUN_01060	377	hypothetical protein	PD-(D/E)XK nuclease family transposase	S	Inherit from COG: transposase
OG0000024	CCPUN_01090	346	hypothetical protein	PD-(D/E)XK nuclease family transposase	S	Inherit from COG: transposase
OG0000024	CCPUN_02050	379	hypothetical protein	PD-(D/E)XK nuclease family transposase	S	Inherit from COG: transposase
OG0000024	CCPUN_03280	34	hypothetical protein
OG0000024	CCPUN_04150	328	hypothetical protein	PD-(D/E)XK nuclease family transposase	S	Inherit from COG: transposase
OG0000024	CCPUN_04430	297	hypothetical protein	PD-(D/E)XK nuclease family transposase	S	Inherit from COG: transposase
OG0000024	CCPUN_06420	104	hypothetical protein
OG0000024	CCPUN_07940	69	hypothetical protein
OG0000579	CCPUN_00580	431	hypothetical protein	HlyD family secretion protein	S	HlyD-family transporter
OG0000579	CCPUN_06600	88	hypothetical protein	HlyD family secretion protein
OG0000579	CCPUN_06610	70	hypothetical protein
OG0000629	CCPUN_04660	276	hypothetical protein
OG0000629	CCPUN_04670	280	hypothetical protein
OG0000713	CCPUN_00050	41	hypothetical protein
OG0000715	CCPUN_00130	316	hypothetical protein	Ankyrin repeats (3 copies)
OG0000716	CCPUN_00200	35	hypothetical protein
OG0000717	CCPUN_00210	221	hypothetical protein
OG0000718	CCPUN_00220	547	hypothetical protein	Ankyrin repeats (3 copies);Ankyrin repeats (many copies)	S	Ankyrin repeat
OG0000719	CCPUN_00240	150	hypothetical protein
OG0000720	CCPUN_00260	310	hypothetical protein
OG0000721	CCPUN_00410	485	hypothetical protein	PDZ domain	O	protease
OG0000722	CCPUN_00540	94	hypothetical protein
OG0000724	CCPUN_00570	729	Lactococcin-G-processing and transport ATP-binding protein LagD	ABC transporter;ABC transporter transmembrane region;Peptidase C39 family	V	ABC transporter, ATP-binding protein
OG0000725	CCPUN_00590	61	hypothetical protein
OG0000726	CCPUN_00610	295	hypothetical protein	Acetyltransferase (GNAT) domain
OG0000727	CCPUN_00720	397	hypothetical protein	Major Facilitator Superfamily
OG0000728	CCPUN_00730	130	hypothetical protein
OG0000729	CCPUN_00740	134	hypothetical protein
OG0000730	CCPUN_00840	56	hypothetical protein
OG0000731	CCPUN_00850	92	hypothetical protein
OG0000732	CCPUN_00870	345	hypothetical protein
OG0000733	CCPUN_00890	37	hypothetical protein
OG0000735	CCPUN_00990	386	hypothetical protein	Bacterial protein of unknown function (DUF898)	S	Membrane
OG0000738	CCPUN_01190	45	hypothetical protein
OG0000739	CCPUN_01300	377	hypothetical protein	DnaJ domain
OG0000740	CCPUN_01400	30	hypothetical protein
OG0000741	CCPUN_01530	60	hypothetical protein
OG0000742	CCPUN_01570	236	hypothetical protein
OG0000744	CCPUN_01700	335	hypothetical protein
OG0000745	CCPUN_01710	123	hypothetical protein
OG0000747	CCPUN_01870	374	Capsule biosynthesis protein CapA	Bacterial capsule synthesis protein PGA_cap	M	Capsule synthesis protein
OG0000748	CCPUN_01880	319	hypothetical protein
OG0000749	CCPUN_01910	35	hypothetical protein
OG0000750	CCPUN_01910	35	hypothetical protein
OG0000751	CCPUN_02090	45	hypothetical protein
OG0000752	CCPUN_02100	193	hypothetical protein
OG0000753	CCPUN_02260	70	hypothetical protein
OG0000754	CCPUN_02270	73	hypothetical protein
OG0000756	CCPUN_02410	338	hypothetical protein	Ankyrin repeats (3 copies)
OG0000757	CCPUN_02420	404	hypothetical protein	Ankyrin repeats (3 copies)	S	Ankyrin repeat
OG0000758	CCPUN_02480	579	Multidrug resistance ABC transporter ATP-binding/permease protein BmrA	ABC transporter	V	ABC transporter
OG0000764	CCPUN_02620	51	hypothetical protein
OG0000765	CCPUN_02630	233	hypothetical protein
OG0000766	CCPUN_02640	300	hypothetical protein
OG0000767	CCPUN_02650	298	hypothetical protein
OG0000768	CCPUN_02790	259	hypothetical protein	Ankyrin repeats (3 copies);Ankyrin repeats (many copies)
OG0000769	CCPUN_02850	40	hypothetical protein
OG0000770	CCPUN_02880	331	hypothetical protein
OG0000771	CCPUN_02890	307	hypothetical protein
OG0000772	CCPUN_02910	155	hypothetical protein
OG0000773	CCPUN_02970	287	hypothetical protein	Ankyrin repeats (3 copies)
OG0000775	CCPUN_03220	215	hypothetical protein
OG0000776	CCPUN_03230	303	hypothetical protein
OG0000778	CCPUN_03260	367	hypothetical protein	Ankyrin repeats (3 copies)
OG0000779	CCPUN_03270	344	hypothetical protein
OG0000780	CCPUN_03300	384	hypothetical protein	Ankyrin repeats (3 copies)
OG0000781	CCPUN_03310	383	hypothetical protein	Ankyrin repeats (3 copies)
OG0000782	CCPUN_03320	259	hypothetical protein
OG0000783	CCPUN_03330	76	hypothetical protein
OG0000784	CCPUN_03410	99	hypothetical protein
OG0000785	CCPUN_03420	45	hypothetical protein
OG0000786	CCPUN_03570	551	DNA repair protein RecN	RecF/RecN/SMC N terminal domain	L	May be involved in recombinational repair of damaged DNA (By similarity)
OG0000787	CCPUN_03610	193	hypothetical protein
OG0000788	CCPUN_03630	61	hypothetical protein
OG0000789	CCPUN_03730	111	hypothetical protein
OG0000790	CCPUN_03740	285	hypothetical protein
OG0000791	CCPUN_03760	287	hypothetical protein
OG0000792	CCPUN_03780	362	hypothetical protein
OG0000793	CCPUN_03790	122	hypothetical protein	Helix-turn-helix	K	NA
OG0000794	CCPUN_03800	900	DNA primase	CHC2 zinc finger;Toprim-like	L	DnaG primase-like protein
OG0000795	CCPUN_03810	304	Tyrosine recombinase XerD	Phage integrase family	L	Site-specific tyrosine recombinase, which acts by catalyzing the cutting and rejoining of the recombining DNA molecules. The XerC-XerD complex is essential to convert dimers of the bacterial chromosome into monomers to permit their segregation at cell division. It also contributes to the segregational stability of plasmids (By similarity)
OG0000796	CCPUN_03820	286	hypothetical protein	Phage integrase family;Phage integrase, N-terminal SAM-like domain	S	Phage integrase family
OG0000797	CCPUN_03830	426	hypothetical protein		K, T	ankyrin repeat-containing protein
OG0000798	CCPUN_03840	189	hypothetical protein
OG0000799	CCPUN_03850	211	hypothetical protein
OG0000800	CCPUN_03900	258	hypothetical protein	DDE_Tnp_1-associated;Transposase DDE domain	L	transposase
OG0000802	CCPUN_03960	111	HTH-type transcriptional regulator ImmR	Helix-turn-helix	K	Helix-turn-helix domain protein
OG0000803	CCPUN_03970	80	hypothetical protein	DNA primase catalytic core, N-terminal domain
OG0000804	CCPUN_04000	509	hypothetical protein
OG0000805	CCPUN_04010	233	hypothetical protein
OG0000807	CCPUN_04030	256	hypothetical protein	Ankyrin repeats (many copies)
OG0000808	CCPUN_04040	41	hypothetical protein
OG0000809	CCPUN_04050	107	hypothetical protein
OG0000810	CCPUN_04190	34	hypothetical protein
OG0000811	CCPUN_04200	173	hypothetical protein
OG0000812	CCPUN_04340	304	hypothetical protein	Ankyrin repeats (3 copies)
OG0000813	CCPUN_04420	192	hypothetical protein	Bacterial protein of unknown function (DUF924)	S	Spovr like family protein
OG0000814	CCPUN_04450	98	hypothetical protein
OG0000815	CCPUN_04470	95	hypothetical protein
OG0000816	CCPUN_04480	42	hypothetical protein
OG0000817	CCPUN_04650	427	hypothetical protein
OG0000818	CCPUN_04740	282	hypothetical protein	Ankyrin repeats (3 copies);Ring finger domain	S	Ankyrin repeat
OG0000819	CCPUN_04830	288	hypothetical protein
OG0000820	CCPUN_04840	137	hypothetical protein
OG0000821	CCPUN_04900	345	hypothetical protein	Ankyrin repeats (3 copies)
OG0000822	CCPUN_04910	335	hypothetical protein
OG0000823	CCPUN_04920	78	hypothetical protein
OG0000824	CCPUN_04940	37	hypothetical protein
OG0000826	CCPUN_05270	239	hypothetical protein
OG0000827	CCPUN_05510	108	hypothetical protein
OG0000828	CCPUN_05520	357	hypothetical protein	PD-(D/E)XK nuclease family transposase	S	NA
OG0000829	CCPUN_05630	39	hypothetical protein
OG0000830	CCPUN_05640	72	hypothetical protein
OG0000831	CCPUN_05650	370	hypothetical protein
OG0000832	CCPUN_05660	123	hypothetical protein
OG0000833	CCPUN_05670	112	hypothetical protein
OG0000834	CCPUN_05680	410	hypothetical protein
OG0000835	CCPUN_05700	118	hypothetical protein
OG0000836	CCPUN_05940	241	hypothetical protein
OG0000837	CCPUN_06030	45	hypothetical protein
OG0000838	CCPUN_06100	231	hypothetical protein
OG0000839	CCPUN_06110	421	hypothetical protein
OG0000840	CCPUN_06120	60	hypothetical protein
OG0000843	CCPUN_06310	361	Riboflavin biosynthesis protein RibBA	GTP cyclohydrolase II
OG0000844	CCPUN_06370	309	hypothetical protein
OG0000845	CCPUN_06380	177	hypothetical protein
OG0000846	CCPUN_06400	359	hypothetical protein	Ankyrin repeat;Ankyrin repeats (3 copies)
OG0000847	CCPUN_06430	46	hypothetical protein
OG0000848	CCPUN_06480	284	hypothetical protein
OG0000849	CCPUN_06490	469	Arginine/agmatine antiporter	Amino acid permease	E	Arginine ornithine antiporter
OG0000850	CCPUN_06560	66	hypothetical protein
OG0000851	CCPUN_06620	42	hypothetical protein
OG0000852	CCPUN_06710	82	hypothetical protein
OG0000853	CCPUN_06780	460	hypothetical protein
OG0000854	CCPUN_06800	29	hypothetical protein
OG0000855	CCPUN_06820	159	hypothetical protein
OG0000856	CCPUN_06920	231	hypothetical protein
OG0000858	CCPUN_07010	183	hypothetical protein
OG0000859	CCPUN_07020	919	hypothetical protein		E	solute symporter
OG0000860	CCPUN_07090	311	hypothetical protein
OG0000861	CCPUN_07130	156	hypothetical protein		M	NLP P60 protein
OG0000862	CCPUN_07160	270	hypothetical protein
OG0000863	CCPUN_07180	335	hypothetical protein
OG0000864	CCPUN_07310	437	hypothetical protein	Ankyrin repeats (3 copies)	S	ankyrin-like protein
OG0000865	CCPUN_07340	72	hypothetical protein
OG0000866	CCPUN_07350	386	hypothetical protein	Ankyrin repeats (3 copies)
OG0000867	CCPUN_07400	65	hypothetical protein
OG0000869	CCPUN_07480	498	hypothetical protein	Ankyrin repeats (3 copies);Ankyrin repeats (many copies)	S	ankyrin repeat-containing protein
OG0000870	CCPUN_07570	418	hypothetical protein	Ankyrin repeats (3 copies)	S	ANK
OG0000871	CCPUN_07590	42	hypothetical protein
OG0000872	CCPUN_07600	61	hypothetical protein
OG0000873	CCPUN_07610	276	hypothetical protein
OG0000874	CCPUN_07620	367	hypothetical protein	Ankyrin repeats (3 copies)
OG0000875	CCPUN_07630	413	hypothetical protein	Major Facilitator Superfamily	G	Major Facilitator Superfamily
OG0000876	CCPUN_07640	46	hypothetical protein
OG0000877	CCPUN_07650	80	hypothetical protein
OG0000879	CCPUN_07770	283	hypothetical protein
OG0000880	CCPUN_07780	43	hypothetical protein
OG0000881	CCPUN_07800	89	hypothetical protein
OG0000884	CCPUN_07900	83	hypothetical protein
OG0000885	CCPUN_07910	266	Chromosome-partitioning protein Spo0J	ParB-like nuclease domain	K	parb-like partition protein
OG0000886	CCPUN_07920	327	Sporulation initiation inhibitor protein Soj	AAA domain	D	Partitioning Protein
OG0000887	CCPUN_08120	76	Isopentenyl-diphosphate Delta-isomerase		I	Catalyzes the 1,3-allylic rearrangement of the homoallylic substrate isopentenyl (IPP) to its highly electrophilic allylic isomer, dimethylallyl diphosphate (DMAPP) (By similarity)
OG0000888	CCPUN_08180	381	hypothetical protein	PD-(D/E)XK nuclease family transposase	S	NA
OG0000889	CCPUN_08190	128	hypothetical protein
OG0000890	CCPUN_08250	54	hypothetical protein
OG0000891	CCPUN_08280	1360	hypothetical protein
OG0000892	CCPUN_08290	174	hypothetical protein
OG0000893	CCPUN_08310	333	hypothetical protein
OG0000896	CCPUN_08440	99	hypothetical protein
OG0000897	CCPUN_08460	37	hypothetical protein
OG0000898	CCPUN_08500	287	hypothetical protein	Phage integrase family	S	Phage integrase family
OG0000899	CCPUN_08510	115	hypothetical protein
OG0000900	CCPUN_08530	230	Hemolysin transporter protein ShlB	Haemolysin secretion/activation protein ShlB/FhaC/HecB;POTRA domain, ShlB-type	U	Hemolysin activator protein
OG0000901	CCPUN_08560	335	hypothetical protein	Transposase DDE domain	L	IS4 family Transposase
OG0000902	CCPUN_08590	60	hypothetical protein
OG0000903	CCPUN_08600	150	hypothetical protein
OG0000904	CCPUN_08610	147	hypothetical protein
OG0000907	CCPUN_08650	114	hypothetical protein	Transposase IS66 family	L	transposase
OG0000908	CCPUN_08660	100	hypothetical protein	Transposase IS66 family	L	transposase
OG0000909	CCPUN_08720	91	hypothetical protein
OG0000910	CCPUN_08840	436	Folylpolyglutamate synthase	Mur ligase middle domain	H	folylpolyglutamate synthase Dihydrofolate synthase
OG0000913	CCPUN_08880	242	Uridylate kinase	Amino acid kinase family	F	Catalyzes the reversible phosphorylation of UMP to UDP (By similarity)
OG0000914	CCPUN_08910	340	hypothetical protein		S	NA
OG0000915	CCPUN_08920	80	hypothetical protein
OG0000916	CCPUN_09000	54	hypothetical protein
OG0000917	CCPUN_09030	108	hypothetical protein
OG0000918	CCPUN_09040	195	hypothetical protein
OG0000919	CCPUN_09050	54	hypothetical protein
OG0000920	CCPUN_09120	68	hypothetical protein
OG0000921	CCPUN_09130	161	hypothetical protein
OG0000922	CCPUN_09180	40	hypothetical protein
OG0000923	CCPUN_09260	148	hypothetical protein
OG0000924	CCPUN_09270	411	hypothetical protein
OG0000925	CCPUN_09290	403	hypothetical protein
OG0000926	CCPUN_09310	152	hypothetical protein
OG0000927	CCPUN_09320	106	hypothetical protein
OG0000928	CCPUN_09440	230	hypothetical protein	Acetyltransferase (GNAT) family	K	acetyltransferase
OG0000930	CCPUN_09470	132	hypothetical protein
OG0000931	CCPUN_09550	165	hypothetical protein
OG0000932	CCPUN_09580	182	hypothetical protein	Ankyrin repeats (3 copies)
