# Supplementary material for: The draft genome of strain cCpun from biting midges confirms insect Cardinium are not a monophyletic group and reveals a novel gene family expansion in a symbiont
Source: PeerJ. 2019 Feb 21;7:e6448. doi: 10.7717/peerj.6448 (PMC6387759; doi:10.7717/peerj.6448)
Supplement: Supplemental Information 11 [file peerj-07-6448-s011.xls]

## Sheet: Table S3
Table S3. Type IX secretion system (T9SS) components in cCpun genome.
		Homologs in other Amoebophilaceae genomes *
cCpun gene ID	T9SS component	A.asiaticus	cSfur	cBtQ1	cEper1	cHgTN10	cPpe	prokka annotation	pfam domains	eggNOG description
CCPUN_00320	GldK	0.427	0.541	0.546	-	-	-	Serine/threonine-protein kinase pkn1	Sulfatase-modifying factor enzyme1	Sulphatase-modifying factor protein
CCPUN_00330	GldL	0.347	0.55	0.332	-	-	-	Hypothetical protein		Gliding motility-associated protein GldL
CCPUN_00340	GldM	0.533	0.69	0.616	-	-	-	Hypothetical protein	GldM C-terminal domain; GldM N-terminal domain	Gliding motility-associated protein GldM
CCPUN_00350	GldN	0.347	0.544	0.42	-	-	-	Hypothetical protein		Gliding motility-associated protein GldN
CCPUN_08110	GldJ	0.444	55.8%$	-	-	-	-	Hercynine oxygenase	Sulfatase-modifying factor enzyme1	Gliding motility-associated lipoprotein GldJ
CCPUN_08240	GldD	0.372	-	-	-	-	-	Hypothetical protein		Gliding motility-associated lipoprotein GldD
CCPUN_09530	GldH	0.318	-	-	-	-	-	Hypothetical protein	GldH lipoprotein	Gliding motility-associated lipoprotein GldH
* : % amino acid identities
- : gene is absent
$: two identical copies
