# Supplementary material for: The draft genome of strain cCpun from biting midges confirms insect Cardinium are not a monophyletic group and reveals a novel gene family expansion in a symbiont
Source: PeerJ. 2019 Feb 21;7:e6448. doi: 10.7717/peerj.6448 (PMC6387759; doi:10.7717/peerj.6448)
Supplement: Supplemental Information 12 [file peerj-07-6448-s012.xls]

## Sheet: Table S4
Table S4. Evidences of recombination between the cCpun DUF1703 paralogs as determined with RDP4 software .
				Detection Methods
Event Number	Putative Recombinant Sequence(s)	Putative Minor Parental Sequence(s)	Putative Major Parental Sequence(s)	RDP	GENECONV	Bootscan	Maxchi	Chimaera	SiSscan	3Seq
1	CCPUN_01160	CCPUN_06230	CCPUN_07790, CCPUN_03860	1.07835e-48	3.61285e-46	5.31231e-47	4.70354e-20	1.41664e-22	2.21225e-22	2.44249e-14
2	CCPUN_03860	Unknown (CCPUN_09240)	CCPUN_07790	1.7557e-41	1.31269e-38	8.58973e-35	2.01148e-17	3.10169e-18	2.67724e-16	2.44249e-14
3	CCPUN_09240	Unknown (CCPUN_05830)	CCPUN_09230	7.66216e-36	8.05938e-38	1.23381e-32	3.1744e-25	1.52884e-17	2.38565e-35	2.56658e-35
4	CCPUN_09230	Unknown (CCPUN_04240)	CCPUN_05830	6.0321e-37	3.19405e-31	3.17853e-23	2.55349e-10	0.00407812	5.37061e-17	8.96394e-12
5	CCPUN_02250	CCPUN_05830, CCPUN_05920	CCPUN_04240	2.59114e-35	1.83709e-34	4.04089e-34	7.68849e-16	8.36883e-17	3.03564e-32	3.33552e-17
6	CCPUN_03880	Unknown (CCPUN_05920)	CCPUN_09230, CCPUN_09240	2.46655e-24	1.50858e-29	2.3619e-24	0.000501968	3.6387e-08	5.79407e-14	1.32702e-07
7	CCPUN_06230	CCPUN_01900	CCPUN_05830	7.08905e-22	3.01158e-27	9.23951e-20	1.33578e-19	1.72109e-19	9.95849e-22	5.37348e-13
8	CCPUN_06230	Unknown (CCPUN_05920)	CCPUN_05830	8.05125e-17	1.26488e-27	6.71798e-19	1.24161e-18	3.76331e-09	2.9509e-28	4.40343e-21
9	CCPUN_07790	CCPUN_09240, CCPUN_01900	CCPUN_02250	1.25526e-16	7.5575e-21	2.19333e-14	2.86093e-08	9.97791e-09	2.53712e-13	0.00619265
10	CCPUN_01160	CCPUN_03880	CCPUN_03860	3.27928e-18	1.18138e-14	3.85622e-13	4.7723e-06	2.19379e-06	7.10719e-09	3.12639e-12
11	CCPUN_05830	CCPUN_03880	CCPUN_05920	4.63412e-18	2.25276e-14	1.7132e-15	4.9832e-18	8.10278e-17	9.1747e-27	1.01159e-25
12	CCPUN_01900	CCPUN_09240	CCPUN_02250	1.17082e-15	1.20015e-14	1.73614e-14	1.28479e-09	8.7519e-10	2.45566e-14	9.52571e-13
13	CCPUN_01900	CCPUN_05920	CCPUN_04240, CCPUN_03860	1.96325e-13	2.56481e-12	7.94606e-12	3.33485e-06	5.78502e-07	1.39399e-11	5.5701e-10
14	CCPUN_06230	CCPUN_02250	Unknown (CCPUN_01900, CCPUN_03860, CCPUN_07790, CCPUN_01160)	4.15436e-13	4.22548e-10	5.15787e-12	8.60203e-07	2.23165e-07	1.05185e-06	1.36779e-11
15	CCPUN_07790	CCPUN_03880	CCPUN_02250	3.38422e-10	4.94623e-05	6.94104e-08	4.99337e-07	2.48754e-09	0.00159977	4.46976e-12
16	CCPUN_03880	Unknown (CCPUN_02250)	CCPUN_09240	1.17062e-09	NS	1.26958e-07	1.81922e-07	0.000831154	3.76432e-06	1.30788e-09
17	CCPUN_01900	CCPUN_07790	CCPUN_04240	0.00203793	NS	0.000424689	5.1435e-08	0.00306508	4.45088e-05	3.05389e-06
18	CCPUN_02250	CCPUN_04240	Unknown (CCPUN_01900)	3.55237e-05	NS	0.00216259	1.83168e-08	4.35104e-05	NS	1.59605e-08
19	CCPUN_09240	CCPUN_03880	Unknown (CCPUN_05920)	2.21621e-06	0.000419869	0.000174463	4.24547e-10	3.11743e-11	8.11637e-13	3.71259e-12
20	CCPUN_09240	CCPUN_05920, CCPUN_05830	CCPUN_03860, CCPUN_04240	NS	4.64803e-07	NS	3.9301e-09	NS	6.63142e-17	NS
21	CCPUN_02840	CCPUN_06250	Unknown (CCPUN_00770)	1.95481e-16	3.23036e-12	1.75681e-15	1.04855e-10	8.35758e-12	3.21319e-31	1.11022e-15
22	CCPUN_06250	Unknown (CCPUN_00770)	CCPUN_02490	0.00395759	1.42686e-08	6.52565e-10	4.94833e-08	0.000425351	5.73145e-11	1.88921e-08
23	CCPUN_02490	CCPUN_02470	Unknown (CCPUN_00770)	0.0402747	5.20784e-06	NS	2.88218e-08	0.013272	7.43017e-20	0.000210869
24	CCPUN_06650	CCPUN_06590	Unknown (CCPUN_07000)	1.95846e-08	5.48271e-09	2.49337e-10	3.66335e-18	3.71206e-07	8.25429e-05	4.44089e-16
25	CCPUN_07000	Unknown (CCPUN_06650)	CCPUN_06590, CCPUN_00620	1.5652e-06	0.001276	0.000343673	2.229e-08	0.000198493	NS	1.38024e-05
Minor Parent = Parent contributing the smaller fraction of sequence.
Major Parent = Parent contributing the larger fraction of sequence.
Unknown = Only one parent and a recombinant need be in the alignment for a recombination event to be detectable. The sequence listed as unknown was used to infer the existance of a missing parental sequence.
NS = No Significant
