# Supplementary material for: The draft genome of strain cCpun from biting midges confirms insect Cardinium are not a monophyletic group and reveals a novel gene family expansion in a symbiont
Source: PeerJ. 2019 Feb 21;7:e6448. doi: 10.7717/peerj.6448 (PMC6387759; doi:10.7717/peerj.6448)
Supplement: Supplemental Information 13 [file peerj-07-6448-s013.xls]

## Sheet: Table S5
Table S5. Signal peptide prediction in the 25 intact DUF1703 protein paralogs of cCpun using the SignalP 4.1 server.
Gene-ID	Signal Peptide
CCPUN_00450	YES
CCPUN_00620	YES
CCPUN_00770	YES
CCPUN_01160	YES
CCPUN_01900	YES
CCPUN_02250	NO
CCPUN_02470	YES
CCPUN_02490	YES
CCPUN_02500	NO
CCPUN_02840	NO
CCPUN_03860	NO
CCPUN_03880	YES
CCPUN_04240	NO
CCPUN_05830	NO
CCPUN_05920	NO
CCPUN_06230	NO
CCPUN_06250	NO
CCPUN_06590	YES
CCPUN_06650	NO
CCPUN_07000	NO
CCPUN_07450	YES
CCPUN_07790	NO
CCPUN_08710	NO
CCPUN_09230	NO
CCPUN_09240	NO
