# Supplementary material for: The draft genome of strain cCpun from biting midges confirms insect Cardinium are not a monophyletic group and reveals a novel gene family expansion in a symbiont
Source: PeerJ. 2019 Feb 21;7:e6448. doi: 10.7717/peerj.6448 (PMC6387759; doi:10.7717/peerj.6448)
Supplement: Supplemental Information 14 [file peerj-07-6448-s014.gz]

Archive with 7 entries (6 files):
- alignments/core_supermatrix.trimmed.fas
- alignments
- alignments/Carbonic_anhydrase_alignment_untrimmed.fas
- alignments/Carbonic_anhydrase_alignment_trimmed.fas
- alignments/core_supermatrix.untrimmed.fas
- alignments/duf1703_dataset_alignment_trimmed.fas
- alignments/duf1703_dataset_alignment_untrimmed.fas
