# Supplementary material for: The draft genome of strain cCpun from biting midges confirms insect Cardinium are not a monophyletic group and reveals a novel gene family expansion in a symbiont
Source: PeerJ. 2019 Feb 21;7:e6448. doi: 10.7717/peerj.6448 (PMC6387759; doi:10.7717/peerj.6448)
Supplement: Supplemental Information 14 [file peerj-07-6448-s014.gz › alignments/Carbonic_anhydrase_alignment_untrimmed.fas]

>AAK41461 Carbonic anhydrase [Sulfolobus solfataricus P2]
--------------------------------------------MISEYVD------EEIKRRED--YSLRRLKG--IPN
DRRLWILTCMDERVHVEEALGIRPEDAHIYRNAGGIVT-----------DDAIRSASLTTNFFGTKEIIVITHTDCGMIR
FTGDEVAKYFLDKGVKVNELQIDPLLPSLRLQSTEDFTKWFKFFRDLGA--------------NSPDDIA----------
LKNAEILKNHPLIPKNVTISAYVYEVETHKLRKPHQRL----YELTSRFEHGTVVKE-------------
>EAM76057 Carbonic anhydrase, prokaryotic and plant [Kineococcus radiotolerans SRS30216]
---------------------------------------MSRVDPFADVLTANAAYAETFVDDGR-----PGIAG-----
-SGLAVLTCMDSRISPLEVLGLEKGDAKILRNAGARVT-----------DDVLRTLVLAHHLLGVQRVLVLAHTDCGMTK
NTDADV-----------------------HAK---VLAQGVDSRSIEFRTIADQ----------------RATLVHDVQR
IRSWPFL------PPTMPVAGGVYDVRTGAIEMVVAADATAEEPPRLP----------------------
>AAO29634 carbonic anhydrase [Xylella fastidiosa Temecula1]
------------------------------------------MHSLEHLLQNNRNWCERINQEDP--EFFARLSK---QQ
SPEYLWIGCSDSRVPANQIIDMAPGEVFVHRNVANVVVHTD--------LNCLSVIQFAIDVLKVKHILVVGHYGCGGVL
ASLTRA-----------------------RLG---LVDNWIRHVTDVAEKHNPYLETLGALA-DQHARLCELNVLEQVMN
VCSTSIVRDAWSRTQPLSVHGWVYSLSNGLVHDLGIDVDRF-EMLPSCYA--DALARIQ---ADRVVR--
>KXB20915 carbonic anhydrase [Xylella fastidiosa]
------------------------------------------MHSLEHLLQNNRNWCERINQEDP--EFFARLSK---QQ
SPEYLWIGCSDSRVPANQIIDMAPGEVFVHRNVANVVVHTD--------LNCLSVIQFAIDVLKVKHILVVGHYGCGGVL
ASLTRA-----------------------RLG---LVDNWIRHVTDVAEKHNSYLETIVALP-DQHARLCELNVLEQVLN
VCRTSIVRDAWSRTQPLTVHGWVYSLSNGLVHDLGIDVDRF-EMLPSCYA--DALARIQ---ADQVVH--
>WP_036104377 carbonic anhydrase [Lysobacter capsici]
-------------------------------------------MTLDELLERNREWSERVNAEDP--GFFDRLSQ---QQ
APEYLWIGCSDSRVPANQIIDMAPGEVFVHRNIANVVVHTD--------LNCLSVIQFAVDVLKVKHIIVVGHYGCGGVH
AALHGL-----------------------RVG---LADNWIRHVGDVADKHADCIAHVHE-S-ERHDRLCELNAIEQVQN
VCMTTIVRDAWSRGQPLSVHGWVYSLRNGRVHNTGMDVDSF-ESLQSAYT--RAIATVH---STHGGSPR
>WP_057945438 carbonic anhydrase [Lysobacter gummosus]
---------------------------------------------MDDLLERNREWSERINAEDP--QFFDRLSH---QQ
APEYLWIGCSDSRVPANQIIDMAPGEVFVHRNIANVVVHTD--------LNCLSVIQYAVDVLKVKHILVVGHYGCGGVH
AALHGL-----------------------RVG---LADNWLRHVSDVADKHVGCIAHVHE-S-ERHDRLCELNAIEQVQN
VCLTTVVRDAWSRGQPLSVHGWVYSLRNGRVHDTGMNVDSF-EALQPAYD--RAVAKVH---STHGGSPR
>WP_064748274 carbonic anhydrase [Lysobacter antibioticus]
-------------------------------------MSSTATSPLEDLLERNREWSERINAEDP--EFFARLSR---QQ
APEYLWIGCSDSRVPANQIIDMAPGEVFVHRNIANVVVHTD--------LNCLSVIQFAVDVLKVKHILVVGHYGCGGVH
AALHGQ-----------------------RVG---LADNWLRHVADVADKHAGCIHHAHS-D-ERHDRLCELNVIEQVQN
VCLTTIVRDAWTRGQPLAVHGWVYSLRNGLVHDMGIDVDAY-DKLDGLYA--AAVARVN---GYRGDSPR
>WP_006376530 MULTISPECIES: carbonate dehydratase [Xanthomonadaceae]
------------------------------------------MKDIHKLLQNNREWADRIEKEDP--DFFHQLAK---QQ
HPEYLWIGCSDSRVPANQIIGMAPGEVFVHRNVANVVVHTD--------LNCLSVIQYAVDQLKVKHILIVGHYGCGGVH
ASLNNT-----------------------RVG---LADNWLRHVGDVAQKHAAIMDAIEEPE-LKHARLCELNVIEQVVN
ACRSTIVQDAWARGQKLMVHGWVYSLKDGRVREMGIDVGAP-EELQPAYE--KALSYVP---RRGRRD--
>WP_049469052 carbonic anhydrase [Stenotrophomonas maltophilia]
------------------------------------------MKDIHKLLQNNRDWADRIEKEDP--DFFHQLAK---QQ
HPEYLWIGCSDSRVPANQIIGMAPGEVFVHRNVANVVVHTD--------LNCLSVIQYAVDQLKVKHILIVGHYGCGGVH
ASLNNT-----------------------RVG---LADNWLRHVGDVAQKHAAIMDAIEEPE-LKHARLCELNVIEQVVN
ACRSTIVQDAWARGQKLMVHGWVYSLKDGRVREMGIDVGAP-EDLQPAYE--KALSYVP---RRGRRD--
>WP_100460444 carbonate dehydratase [Stenotrophomonas maltophilia]
------------------------------------------MKDIHKLLQNNREWADRIEKEDP--DFFHQLAK---QQ
HPEYLWIGCSDSRVPANQIIGMAPGEVFVHRNVANVVVHTD--------LNCLSVIQYAVDQLKVKHILIVGHYGCGGVH
ASLNNT-----------------------RVG---LADNWLRHVGDVAQKHAAIMEAIEEPE-LKHARLCELNVIEQVVN
ACRSTIVQDAWARGQKLMVHGWVYSLKDGRVREMGIDVGAP-EDLQPAYE--KALSYVP---RRGRRD--
>WP_019184354 MULTISPECIES: carbonate dehydratase [Stenotrophomonas]
------------------------------------------MKDIHKLLQNNREWADRIEKEDP--EFFHQLAK---QQ
HPEYLWIGCSDSRVPANQIIGMAPGEVFVHRNVANVVVHTD--------LNCLSVIQYAVDQLKVKHILIVGHYGCGGVH
ASLNNT-----------------------RVG---LADNWLRHVGDVAQKHAAIMDAIEEPE-LKHARLCELNVIEQVVN
ACRSTIVQDAWARGQKLMVHGWVYSLKDGRVREMGIDVGAP-EELQAAYE--KALSYVP---RHGRRD--
>WP_038687645 carbonic anhydrase [Stenotrophomonas rhizophila]
------------------------------------------MKDIHKLLQNNREWADRIEKEDP--DFFHQLAK---QQ
HPEYLWIGCSDSRVPANQIIGMAPGEVFVHRNVANVVVHTD--------LNCLSVIQYAVDQLKVKHILIVGHYGCGGVH
ASLHNT-----------------------RVG---LADNWLRHVGDVAQKHASIMDAIEDPD-LKHARLCELNVIEQVVN
ACRSTIVQDAWARGQKLMVHGWVYSLKDGRVREMGIDVGAP-EDLQPAYE--RALAHVP---RRGKRD--
>WP_070209220 carbonate dehydratase [Stenotrophomonas sp. BIIR7]
------------------------------------------MKDIHQLLQNNKNWADRIEQEDP--EFFHQLAK---QQ
HPEYLWIGCSDSRVPANQIIGMAPGEVFVHRNIANVVVHTD--------LNCLSVIQYAVDQLKVKHILIVGHYGCGGVH
ASLNHT-----------------------RVG---LADNWLRHVGDVAQKHAAIMEAIEEPE-LKHARLCELNVIEQVVN
ACRSTIVQDAWARGQKLMVHGWVYSLKDGRVREMGIDVGAP-EDLAPAYE--KALAHVP---RRGKRD--
>WP_057635333 carbonic anhydrase [Stenotrophomonas humi]
------------------------------------------MKDIHKLLQNNREWADRIEKEDP--HFFHQLAT---QQ
HPEYLWIGCSDSRVPANQIIGMAPGEVFVHRNVANVVVHTD--------LNCLSVVQYAVDQLKVKHILIVGHYGCGGVH
ASLNNT-----------------------RVG---LADNWLRHVGDVAQKHAAILDAIEEPE-LKHARLCELNVIEQVVN
ACRSTIVQDAWARGQKLMVHGWVYSLRDGRVREMGIDVDSP-DALQPAYE--KALSHVP---RKGKRD--
>WP_022968790 carbonate dehydratase [Arenimonas oryziterrae]
------------------------------------------MSQLDDLLKRNKAWAESVRAEDP--GFFKRLST---QQ
APKYLWIGCSDSRVPANQITGLAPGEVFVHRNIANVVVHTD--------LNCLSTIQFAVDLLKVEHILVVGHYGCSGVH
ASLTGT-----------------------RVG---LADNWLRHVGDVAQKHASLLREVELES-LRHARLCELNVIEQVMN
VCQTTIVEDAWARGQKLSVHGWVYSLLDGRVRQLGMDIEAR-EQLSDAYA--GALKRVA---GQTQSR--
>WP_093280052 carbonate dehydratase [Pseudoxanthomonas sp. CF125]
------------------------------------------MSDLDELLRNNREWAERIKQEDP--GFFKRLSQ---QQ
SPRYLWIGCSDSRVPANQILGLDPGEVFVHRNIANLVVHTD--------LNCLSAIQFAVDLLKVEHILIVGHYGCSGVH
ASLTNR-----------------------RVG---LADNWLRHVGDVAQKHAALLEQVETDS-LRHARLCELNVIEQVSN
VCQTTMLQDAWARGQKVSVHGWVYSLFDGRVRQLGIDVDNA-EQLASAYQ--NAIAAVK---PQGDRHE-
>WP_097120318 carbonate dehydratase [Pseudoxanthomonas wuyuanensis]
------------------------------------------MIELDKLLRNNREWAERIRQEDP--GFFERLSQ---QQ
SPRYLWIGCSDSRVPANQILGLDPGEVFVHRNIANVMSHGD--------LNCLSVIQFAVDILKVEHILLVGHYGCGGVH
AAMTGA-----------------------RVG---LADNWLRHVADVAQKHAALLEQVESEP-LRHARLCELNVIEQVVN
VCQTTVVQDAWARGQALAVHGWVYALSDGRVRELGMDVAAA-DRLMPAYQ--QAVAAMP---VKGRRDE-
>WP_034210967 carbonic anhydrase [Arenimonas metalli]
------------------------------------------M-PLKELLDKNREWAAKVRAEDP--QFFKRLSQ---LQ
APKYLWIGCSDSRVPANQITGLQPGEVFVHRNVANLVVHTD--------LNCLSTIQFAVDVLKVEHILVVGHYGCGGVH
AALTGT-----------------------RVG---LADNWLRHVGDVATKHAAMLAEVDLES-LRHARLCELNVVEQVVN
VCQTTIVQDAWNRGQKLSVHGWVYSLLDGRVRELGMGVDSP-GELPEAYA--LAMDHIR---GRLKDTP-
>WP_043801256 carbonic anhydrase [Arenimonas malthae]
------------------------------------------M-PLKELLDKNREWAAKVRAEDP--QFFKRLSQ---LQ
SPKYLWIGCSDSRVPANQITGLQPGEVFVHRNVANVVVHTD--------LNCLSTIQFAVDVLKVEHILVVGHYGCGGVH
AALTGT-----------------------RVG---LADNWLCHVGDVARKHAPMLAEVEFES-LRHARLCELNVVEQVVN
VCQTTIVQDAWARGQKLSVHAWVYSLLDGRVRELGMGVDSP-EELPQAYD--LAMTHIR---GKLKDEA-
>WP_034220486 carbonic anhydrase [Arenimonas donghaensis]
------------------------------------------M-PLKELLDKNKEWADNVRAEDP--QFFKRLSG---LQ
APKYLWIGCSDSRVPANQITGLMPGEVFVHRNIANLVVHTD--------LNCLSTIQFAVDVLKVEHILVVGHYGCGGVH
AALTGT-----------------------RVG---LADNWLRHVADVSRKHAALLAEVDLES-LRHARLCELNVVEQVAN
VCETTIVQDAWARGQTLSVHGWVYSLLDGRVRELGMGVDSL-EELPEAYE--LAMKHIR---GRLQDEA-
>WP_056131435 carbonate dehydratase [Lysobacter sp. Root494]
------------------------------------------MTTLDELLRNNRDWAEAVRREDP--GFFKRLSQ---QQ
APKYLWIGCSDSRVPANQILGLAPGEVFVHRNIANVMVHTD--------LNCLSVIQFAVDVLKVEHILVVGHYGCGGVH
AALMGT-----------------------RVG---LADNWIRHVGDVMQKHMALMDEVETES-MKHARLCELNAIEQVVN
VCQTTIVQDAWARGQPLSVHGWVYSLLDGRVRNMGMDVSSP-EDLPVAHG--TALARLT---GKRGDDE-
>WP_058834736 carbonic anhydrase [Luteimonas abyssi]
------------------------------------------MGELDNLLQRNRDWAERVLRDDP--EFFHRLEN---QQ
TPRYLWIGCSDSRVPANQILGLDPGEVFVHRNVANVLSHGD--------LNALSVIQFAVDVLKVEHVLLVGHYGCGGVH
AAMTGA-----------------------RVG---LVDNWLRHVSDINHKHADLLGSVADER-LRHARLCELNAIEQALN
ICQTTVVRDAWARGQKLAVHGWVYALGDGRVRELGMDVTSV-EQIGPAYA--AAVADVARVAAQGRRDD-
>WP_027079995 carbonic anhydrase [Luteimonas mephitis]
-----------------------------------------MKQALAKLLHNNRTWADHVREEDP--EFFERLEQ---LQ
APKYLWIGCSDSRVPANQIMGLAPGEVFVHRNIANVMVHTD--------LNCMSVIQFAVDVLKVEHILVVGHYGCGGVN
AALNGL-----------------------RIG---LSDNWIRHVGDVAQKHAALLEGFPAE--QRPNRLCELNAIEQAEN
VCLTTVVQDAWARGQKLSVHGWVYSLHDGRVRELGMDVDSA-AALMPAYT--RALSLLC---ERRVEEAP
>WP_054619844 carbonate dehydratase [Rhodocyclaceae bacterium Paddy-1]
------------------------------------------MPHLDHLFENNRSWAEKIRAEDP--EFFDRLAK---IQ
APEYLWIGCSDSRVPANQITGLDPGEVFVHRNVGNVVVHSD--------LNCLSVLQYAVDVLRVKHVLVVGHYGCGGVK
AALHGL-----------------------RVG---LVDNWLRHIQDVRQKHAAMIDGIADPD-LRHDRLCELNVIEQVFN
VSHTTIVRDAWDRGQDLTVHGWVYSLENGLAHDMAISVAHH-DEVHGAYA--TALARLTTAPSVTGE---
>OGI64945 carbonic anhydrase [Candidatus Muproteobacteria bacterium RBG_16_60_9]
------------------------------------------MKFLQRLFDSNRTWSEAQRAEDP--QFFHKLAA---IQ
RPQYLWIGCSDSRVPANQITGLDPGEVFVHRNVANVVVHTD--------LNCLSVIQYAVDVLKVQHIIVCGHYGCGGVK
SALDGE-----------------------RLG---LINNWLRHIEDVRDKHRALMATQATAP-ARWDRLCELNVIEQVMQ
VCRTTIVQDAWASGQTLAVHGWIYGLDNGLLHDLGMSLQKS-DESESTYR--SAVAGLQRLRDV------
>OGR05876 carbonic anhydrase [Deltaproteobacteria bacterium RIFOXYD12_FULL_50_9]
------------------------------------------MRALNYLFKKNRNWAESIKADDP--EFFRKLSQ---QQ
SPSYLWIGCSDSRVPANQIVGLLPGELFVHRNVANVVVHTD--------LNCLSTVQFAIDVLKVKHIIVCGHYGCTGVR
AALRGE-----------------------RLG---LIDNWLRHVQDVRLKHEAQLIAISNEE-QRWDRLCELNVIEQVMN
VCQTTVVQDSWERGQEITVHGWIYKVQDGLLRDLNICITKP-KEISIVYQ--SALYPG------------
>WP_005892747 carbonic anhydrase [Aeromonas molluscorum]
------------------------------------------MKLLNHLFANNREWAEQIKAEDP--DFFTQLSA---QQ
APEYLWIGCSDSRVPANQLMGLLPGDVFVHRNVANLVVHTD--------FNCLSVLQYAVEVLKVKHIIICGHYGCGGVR
AAMQNE-----------------------ELG---LIDNWLRNIKDIYQKYQTDVDLIEDEH-ERHDYLCELNVAEQVAN
VCHTTIVQNAWRKGQELAVHGWVYGIKDGLLHDLGVCISGA-DQISNVYRCWSEMKRPVRSRS-------
>WP_078812725 carbonate dehydratase [Prosthecobacter debontii]
------------------------------------------MPEIQELFENNRNWSKRIREQDP--EFFKKLSL---QQ
TPEFLWIGCSDSRVPANEIVDLLPGELFVHRNVANVVVHTD--------LNCLSVLQFAVDILKVKHVMVVGHYGCGGVR
AALRGD-----------------------RVG---LADNWLRHVQDVRDKHRTRLSGLPNEE-ETVNRLCELNVIEQVVN
LGQTTVVQDAWERGQPLSIHSWVYGLKDGLVKDLGATVKAA-DEMAEIPY--QAMERLG-----------
>WP_089398341 carbonate dehydratase [Noviherbaspirillum humi]
--------------------------------MTDKSIDASDDHQLEPLFRNNRAWAAAIKSEDP--DFFSKLAA---QQ
APEYLWIGCSDSRVPANELLGLLPGDVFVHRNIANVIVHSD--------LNCLSVLQFAIDVLKVKHVIVCGHYGCGGVH
AALTGR-----------------------RIG---LADNWLRHVQDVHQKHGRYIVETLPEP-ARVDRLCELNVIEQVVN
VCQTTIVQDAWERGQEFTVHGWIYSLKDGLLQDLGMEIGSA-AALDESLS--NCLKQYEDLKR-------
>WP_004340160 carbonate dehydratase [Thauera linaloolentis]
-----------------------------------------MSQSIEHLFANNKAWSERMQAEDP--EFFSRLVN---QQ
SPEYLWIGCSDSRVPANQIIGLAPGEVFVHRNVANVVVHTD--------LNALSVIHYAVEMLRVKHILVVGHYGCGGVK
AALNDN-----------------------RTG---LTDNWLRHVQDVRDRHADRLAQIDDTD-TRLDRLCELNAIHQVVN
VCQTSILREAWQRGQGVTVHAWCYSLDNGLVNNLGVSANSR-DEALELYR--GAVERLV-----------
>WP_096451087 carbonate dehydratase [Thauera sp. K11]
----------------------------------------MNDTSIDHLFANNKAWSERMQAEDP--DFFGRLVN---QQ
SPEYLWIGCSDSRVPANQIIGLAPGEVFVHRNIANVVVHTD--------LNALSVIHYAVEFLRVKHVLVVGHYGCGGVK
AALNDN-----------------------RTG---LTDNWLRHVQDVRDRHEAKLAAIDEPA-ARMNRLCELNAMQQVVN
VCQTSILREAWARGQSVTVHGWCYSLENGLVNDLKVSSTSR-EEAMDRYR--DAVERLG-----------
>cCpun
--------------------------------------------MIDQLLKNNKTWSLAIQEEDP--DFFNRLAT---QQ
APHYLWIGCSDSRVPANQIVGLLPGDIFVHRNIANLVIHTD--------LNCLSVIQYAVDILKIQHIMVVGHYGCGGIK
AALNGD-----------------------RVG---LTDNWLRHVQDIKQKYATHFEKIETEH-KKWDLLCKLNVIEQTIN
VCQTTIVQEAWAKNQMLTVYGLIYSLKNGILTNLGITIKHM-EEVTTVYE--QAIKTMLIKRDVL-----
>WP_011584433 carbonic anhydrase [Cytophaga hutchinsonii]
-----------------------------------------MKESYQKLLNNNKIWALGKIQDDA--DYFKRMKL---AQ
TPEYLWIGCSDSRVPETEVTGTLQGQLFVHRNIANMVVHTD--------LNLLSVVEYAVEVLKVKHIIVCGHYGCGGVA
AATKNN-----------------------SFG---YVDNWLRNIKEIYNKNTVELLAIENEE-ERINRLVELNVVEQVRN
LAKTKPVQRAW-KNRALEIHGWVYGLDTGIIKDLHSLYDEA-EDLEPIFR--YTFED-------------
>WP_013453559 carbonic anhydrase [Marivirga tractuosa]
----------------------------------------MEQQSYSKLFENNKKWVEEKLNLDP--EYFENHAK---GQ
KPKYLYIGCSDSRLPVNEMTGTSAGELFIHRNVANMVVHTD--------NNLMSVLQYAVQVLKVEHVVICGHYGCGGVA
AALDNK-----------------------SLG---LIDSWLMNIKESYQKNRNFVDSAESKE-EKVNRLVESNVKEQVYN
LYKTSYVQEG-IKSQGLQIHGWVYDLKEGLLKDLEVNADKD-FEEKSVYTFN------------------
>EAY26679 carbonic anhydrase [Microscilla marina ATCC 23134]
-----------------------------------------MANTFNELLKGNEIWVKSTTESTP--DLFDSMAE---GQ
HPQFLWIGCADSRVPAEEITNSLPGSIFVQRNVANMVVHTD--------YNLLSVVNYAVKALHVKHIIICGHYGCGGVK
AAMSND-----------------------SYG---LLDNWIVHIKNVYQIHQQELEAIEDLV-EREHRFIELNVKEQVNN
VSKLSFIQEEWKQGEFPYIHGWVFNIENGKLQNLNHTVNTT-DHLDPVFKYK------------------
>EMS32210 Carbonic anhydrase [Mariniradius saccharolyticus AK6]
-------------------------------------------MDIKKVFKNNELWIAEKLEKDK--NYFSDLSK---GQ
NPDILYIGCSDSRVTAEELMGVQPGEVFVHRNIANMVISID--------LNVMSVLEYAVGTLKVNHVVVCGHYFCGGVR
AAMNAA-----------------------DLG---LINPWLRNIRDVYRLHKKELNKIEDET-KRYNRLVEINVQEQCVN
LIKTAVVQRH-IKSRGLKVHGWVFDIETGKLIDLKIDFSKILEEIMEIYDLGNFSHEML-----------
>EPR70210 Carbonic anhydrase [Cyclobacterium qasimii M12-11B]
------------------------------------------------------------MEQDS--DFFEKLSK---GQ
KPKHLFIGCSDSRVTAEELLGADAGEVFVHRNIANLVPNND--------NNSASVIEYAVGHLEVRHIIVCGHYLCGGIA
AALESK-----------------------DLG---ILNPWLRNIRDVYRLHFQELNSISDDQ-QRYNRLVELNVQEQCIN
VIKMAVWQKSFLKNGGPIIHGVVFDIKTGNLIDLDIDINHILQEVRNIYDLGTELI--------------
>WP_014022625 carbonic anhydrase [Cyclobacterium marinum]
-------------------------------------------MEYKRLLKNNKDWVQKKLGNDP--DFFKKLTK---EQ
KPLHLFIGCSDSRVTAEELLGADAGEVFVHRNIANLVPNND--------NNSASVIEYAVGHLKVKHIIVCGHYLCGGIA
AALESK-----------------------DLG---ILNPWLRNIRDVYRLHFDELSAITDET-QRYNRLVELNVQEQCIN
VVKMAVWQKSFLDNGGPIIHGVVFDIKTGNLIDLNIDVNKILKDVRNIYDLGS-----------------
>WP_011583710 carbonic anhydrase [Cytophaga hutchinsonii]
------------------------------------------MLEYNQIFENNRKWLAEKNRTNS--EFFDQLSE---GQ
NPDYLFIGCSDSRVTAEAIMGAKPGEVFVHRNIANLVPNND--------NSSASVIEYAVKHLGVKHIVVCGHYLCGGVK
AAMQSV-----------------------DLG---ILNPWLRNIRDVYRLHKNELNAIADET-ARYNRLVELNVQEQCIN
IIKMAVWQKRYLNEGFPEVHGWVFDIHTGKLIDLEIDFNNALKSIREIYDLGTSTENL------------
>WP_021628650 carbonic anhydrase [Capnocytophaga sp. oral taxon 863]
------------------------------------------MDSYKTIFENNRQWVERKTDEDK--DFFKKLVK---EQ
NPDFLYIGCSDSRVTAEELMGLGPGDVFVHRNIANVVNTLD--------MSSTAVIQYAVEHLQVKHIIVCGHYDCGGVK
AAMQAK-----------------------DLG---LLNPWLRTIRDVYRLHQDELDSITSPK-ERYDRLVELNVEEQCIN
VAKMACVQEGYLYHQYPIVHGWVFDIRSGRLIDLEIDFVELMKRIQRVYDLTGEDWNYK-----------
>WP_034539594 carbonic anhydrase [Capnocytophaga sp. oral taxon 329]
------------------------------------------MDTYKQIFENNQQWVKNRKAADV--HFFEKLAA---DQ
NPDYLYIGCSDSRVAAEEMMGVGPGKVFVHRNIANVVNTLD--------MSSTAVIQYAVEHLNVKHIVVCGHYDCGGVK
AAMQAK-----------------------DYG---LLNPWLRTIRDVYRLHQQELDAIADAD-KRYRRFVEINVIEQCFN
VTKMAVVQESYLQYRTPLVHGWVFDIHSGELIDLNIDFEDFIQKIQRIYDLTGEDWYKHY----------
>EMS32158 Carbonic anhydrase [Mariniradius saccharolyticus AK6]
----------------------------------------MCRTDINEYLENNRHWVADVLAKDK--TYFDQLTS---GQ
QPSALLLGCSDSRVSPSMVLGTNLGELFIHRNIANVVSHTD--------LNFLSVMQYAVESLGVKDIIVYGHYGCGGIR
AAYENN-----------------------NNG---LIDNWLANIKDVIRHHQSELDAIADTD-ERLNKLVELNVLEQIAN
IKQTSVYKNALANGNKILLHAWVFDFSTGLVHDLKKKYNIT-PSIA------------------------
>AAO89703 carbonic anhydrase [Coxiella burnetii RSA 493]
-----------------------------------------MEKSFEKIIRGYHDFRKKYATGNN--SSMQSLAY--HGQ
QPEIMIVACCDSRVDPALILQCDPGDLFVVRNVANIVPPYE---ADESHHGTSAALEFGICYLNVKHLIILGHSQCGGIN
ALLNSE-----------------------NLKQNDFITRWVSLIKTN-----------SSMI-QDANQFSKEALTHSYQN
CLTFPWIKER-IQQKKLSIHLWFFDIKEGEIFAYSFENKKY-QQLISNAQN-------------------
>ABS76495 carbonic anhydrase [Coxiella burnetii Dugway 5J108-111]
-----------------------------------------MEKSFEKIIRGYHDFRKKYATGNN--SSMQSLAY--HGQ
QPEIMIVACCDSRVDPALILQCDPGDLFVVRNVANIVPPYE---ADESHHGTSAALEFGICYLNVKHLIILGHSQCGGIN
ALLNSE-----------------------NLKQNDFITRWVSLIKTN-----------SSMI-QDANQFSKEALTHSYQN
CLTFPWIKER-IQQKKLSIHLWFFDIKEGEIFAYSFENKKY-QQLISNAQN-------------------
>AIT64105 Carbonic anhydrase [Coxiella burnetii str. Namibia]
-----------------------------------------MEKSFEKIIRGYHDFRKKYATGNN--SSMQSLAY--HGQ
QPEIMIVACCDSRVDPALILQCDPGDLFVVRNVANIVPPYE---ADESHHGTSAALEFGICYLNVKHLIILGHSQCGGIN
ALLNSE-----------------------NLKQNDFITRWVSLIKTN-----------SSMI-QDANQFSKEALTHSYQN
CLTFPWIKER-IQQKKLSIHLWFFDIKEGEIFAYSFENKKY-QQLISNAQN-------------------
>WP_005772259 carbonic anhydrase [Coxiella burnetii]
-----------------------------------------MEKSFEKIIRGYHDFRKKYATGNN--SSMQSLAY--HGQ
QPEIMIVACCDSRVDPALILQCDPGDLFVVRNVANIVPPYE---ADESHHGTSAALEFGICYLNVKHLIILGHSQCGGIN
ALLNSE-----------------------NLKQNDFITRWVSLIKTN-----------SSMI-QDANQFSKEALTHSYQN
CLTFPWIKER-IQQKKLSIHLWFFDIKEGEIFAYSFENKKY-QQLISNAQN-------------------
>ACJ19126 carbonic anhydrase [Coxiella burnetii CbuG_Q212]
-----------------------------------------MEKSFEKIIRGYHDFRKKYATGNN--SSMQSLAY--HGQ
QPEIMIVACCDSRVDPALILQCDPGDLFVVRNVANIVPPYE---ADESHHGTSAALEFGICYLNVKHLIILGHSQCGGIN
ALLNSE-----------------------NLKQNDFITRWVSLIKTN-----------SSMI-QDANQFSKEVLTHSYQN
CLTFPWIKEC-IQQKKLSIHLWFFDIKEGEIFAYSFENKKY-QQLISNAQN-------------------
>WP_012570460 carbonic anhydrase [Coxiella burnetii]
-----------------------------------------MEKSFEKIIRGYHDFRKKYATGNN--SSMQSLAY--HGQ
QPEIMIVACCDSRVDPALILQCDPGDLFVVRNVANIVPPYE---ADESHHGTSAALEFGICYLNVKHLIILGHSQCGGIN
ALLNSE-----------------------NLKQNDFITRWVSLIKTN-----------SSMI-QDANQFSKEVLTHSYQN
CLTFPWIKEC-IQQKKLSIHLWFFDIKEGEIFAYSFENKKY-QQLISNAQN-------------------
>ACJ21025_2 carbonic anhydrase [Coxiella burnetii CbuK_Q154]
---------------------------------------------MKKLFGATTIFEKNTRP-----AIIRACSRLPHGQ
QPEIMIVACCDSRVDPALILQCDPGDLFVVRNVANIVPPYE---ADESHHGTSAALEFGICYLNVKHLIILGHSQCGGIN
ALLNSE-----------------------NLKQNDFITRWVSLIKTN-----------SSMI-QDANQFSKEALTHSYQN
CLTFPWIKER-IQQKKLSIHLWFFDIKEGEIFAYSFENKKY-QQLISNAQN-------------------
>OJV87784 carbonate dehydratase [Gammaproteobacteria bacterium 39-13]
-----------------------------------------MENTFKKIIQGYQAFRQKYALGDD--AVMHYLAH--HGQ
QPEIMVVACCDSRVDPALIMQCDPGDLFVVRNVANIIPPFE---KDEAHHGTSAALEFGIQGLKVQHLIILGHSQCGGIH
ALLNQE-----------------------DLSENDFINNWVSLIETN-----------KHAH-KNVDEFAKKALLDSYHN
CMTFPWIKQK-VESKELNIHLWFFNIKEGEIFTYSQTQKKY-VRLDENSI--------------------
>EKD73706 hypothetical protein ACD_45C00216G0001 [uncultured bacterium]
-----------------------------------------MKKNLVKMLQGYKTFRKKYALGDA--SIMHYLSH--YGQ
RPQTMIVACCDSRVDPALILQCDPGDLFVVRNVANIIPPYE---KDNAHHGTSAALEFGICFLKVNHLILLGHSQCGGIQ
ALLNGD------------------------SNKDDFITNWVSLIKTP-----------EVNL-QNIDDYAKLALKQSYQN
CLTFPWINSL-VSQKKLTIYLWFFDIKTGQIFTYSDSQKEY-QPL-------------------------
>OGT45870 carbonate dehydratase [Gammaproteobacteria bacterium RIFCSPHIGHO2_12_FULL_41_20]
-----------------------------------------MENSLKKLLQGYQSFRKKYALGDQ--SIMHYLAH--YGQ
QPQVMVISCCDSRVDPALILQCDPGDLFVVRNVANIIPPYE---KDGAYHGTSAALEFGICFLKVKHLILFGHSQCGGIQ
ALLNNN------------------------ITKNDFITNWVSIIKPE-----------DTAL-QHADDYAKLALKQSYQN
CLTFPWISEK-IMQQELIIHLWYFDIKYGQIFTYLQTKNTF-QPLDF-----------------------
>OGT65167 carbonate dehydratase [Gammaproteobacteria bacterium RIFCSPHIGHO2_12_FULL_45_9]
-----------------------------------------MNKSFIKMLQGYQLFRKKYALSDK--SVMEYLSH--YGQ
QPQIMVVACCDSRVDPALILQCDPGDLFVVRNVANIIPPYE---KDEAHHGTSAALEFGVRFLEVKHLILFGHSQCSGIQ
ALSNSN-----------------------DLNKNDFITNWVSLIKTH-----------TFNP-HDTDDCAKLALNQSYQN
CLTFPWINDK-VIHKKLIIHLWFFDIKMGQIFTYSDTKKEY-RPLDAGD---------------------
>WP_094649796 carbonic anhydrase [Rickettsia endosymbiont of Culicoides newsteadi]
-----------------------------------------MQQSFNKILKGYQVFRKKYADGNK--SVMHSLSR--DGQ
QPKIMVVACCDSRVDPALILQCDPGDLFVVRNVANIVPPYE---KDTYHHGTSAALEFGVCFLRVEHLIILGHSQCGGIQ
ELLTND-----------------------DSQHNDFITNWVSLIKTP-----------NFRQ-HNADDYTKLALKQSYQN
CMMFPWINEQ-VSRKELIIHLWFFDIKTGQIFTYSDKQQTY-IPLA------------------------
>OYZ38148 carbonate dehydratase [Alphaproteobacteria bacterium 16-39-46]
-----------------------------------------MENSFKKILNGYHSFRKKYAVGDK--SIMQYLSL--HGQ
KPKVMVVACCDSRVDPALILQCDPGDLFVVRNVANIVPPYE---KDEAHHGTSAALEFAVRFLNVKHLILLGHSQCGGIQ
TLLKSD-----------------------ESHQNDFITNWVSLIKTP-----------QLSL-QDSDNYAKLALQKSHQN
CMTFPWIKEK-VVSKELLLHLWFFDIHAGQIFTYSDTEKTY-IPLDTHPLN-------------------
>WP_114909896 carbonic anhydrase [Cardinium endosymbiont of Sogatella furcifera]
-----------------------------------------MKDDFKKILKGYQAFRNKYVHAEQ--SIMYGLHH--NGQ
QPKIMVIACCDARVDPALLLQCDPGDLFVVRNVANIVPPYE---KDANHHGTSAALEFGICLLNVAHLIVLGHSQCGGIK
ALLASE-----------------------ALQQDDFITNWVSLIKTP-----------DFRQ-YEADDYAKLSLTQSYQN
CMTFPWIKAR-VRNGKLTVHLWFFDIQTGQIYTYAHDTKTY-QALLPLAE--------------------
>PWU06889 carbonate dehydratase [Verrucomicrobia bacterium]
-----------------------------------------MEESFKKILKGYQLFRKKYAKGDE--SVMHYLSQ--HGQ
KPNIMVVACCDSRVDPALILQCDPGDLFVVRNVANIIPPYE---KDEMHHGTSAALEFGVCFLKVKHLILLGHSQCSGVR
ALLDEQ-----------------------SLGQNDFITNWVSLIKKD-----------SCNC-SNVDDYAKIALQLSYQN
LMTFPWIKQN-MKNEDLIIHLWFFDIKSGQIFTYLASEKTY-KALDSFGTR-------------------
>OHE70874 carbonate dehydratase [Verrucomicrobia bacterium GWC2_42_7]
-----------------------------------------MKRSFDKILEGYKAFRERYAGGDG--SVMTNLSQ--YGQ
QPQIMVIACCDSRVDPALILQCDPGDLFVIRNVANIVPPYE---KDNLHHGTSAALEFGIKVLNVKHLILLGHSQCGGIS
ALLNSK------------------------LEQDDFITNWVNIVKMP-----------NTDINKDIDTYAKLALNQSFQN
CLTFPWIYEK-VIQKELMIHLWFFDIKTGTIFTHDNDKKEY-DSLVL-----------------------
>KRG18532 Carbonic anhydrase [Coxiellaceae bacterium CC99]
-----------------------------------------MEKTFFTLIEGYQLFREKYAIGDN--SIMRYLSQ--NGQ
QPQAMVVACCDSRVDPALILQCDPGDLFVTRNVANIVPPFE---KDDRHHGTSAALEFGICFLKVQHLILLGHSQCGGIQ
ALFNEA-----------------------PLEQDDFISNWVSIIKKS-----------KKNA-QDIDELSKRALNASYEN
CLTFPWIKER-VENKTLSIHLWFFDIKKGKIFVYSPSSQQY-EPLSEQHPSI------------------
>WP_057624518 carbonic anhydrase [Candidatus Berkiella cookevillensis]
-----------------------------------------MEKTFFTLIEGYQLFREKYAIGDN--SIMRYLSQ--NGQ
QPQAMVVACCDSRVDPALILQCDPGDLFVTRNVANIVPPFE---KDDRHHGTSAALEFGICFLKVQHLILLGHSQCGGIQ
ALFNEA-----------------------PLEQDDFISNWVSIIKKS-----------KKNA-QDIDELSKRALNASYEN
CLTFPWIKER-VENKTLSIHLWFFDIKKGKIFVYSPSSQQY-EPLSEQHPSI------------------
>EKD77293 hypothetical protein ACD_42C00396G0008 [uncultured bacterium]
-----------------------------------------MKSSLGKILSGYSDFRKQYAVGDQ--SIMRHLSV--SGQ
KPEIMVIACCDSRVDPSLILQCDPGDLFVVRNVANIVPPYE---CDEKHHGTSAALEFGVRYLQVKHLIIFGHSQCGGID
MLLQNK-----------------------P-AKNDFISNWVSLIDLH-----------DHS--SDQDTVAKKALSLSYEN
CFTFPWIRDR-AEKNTVQIHRWFFDIQSGKIFIFNHEKNNY-QELTDAILR-------------------
>OGT43564 carbonate dehydratase [Gammaproteobacteria bacterium RIFCSPHIGHO2_12_FULL_40_19]
-----------------------------------------MKKSLKKILSGYFEFRKEYATGNQ--SIMHHLAA--QGQ
KPEIMVIACCDSRVDPSLILQCDPGDLFVVRNVANIIPPYE---RDEKHHGTSAALEFGVCYLHVKHLIIFGHSQCGGIH
ALLNAA-----------------------HLKQNDFISNWVSLIDLH-----------NHS--KDKDIVAKKALSHSYEN
CLTFPWIKTR-IEKNELQIHRWFFDIQSGEIFIYSPESKDY-QALRTESFE-------------------
>PIZ04674 carbonate dehydratase [Gammaproteobacteria bacterium CG_4_10_14_0_8_um_filter_38_16]
---------------------------------------------MKKILQGYFEFREKYATGDH--SIMQQLAL--RGQ
KPNVMIVACCDSRVDPSLILQCDPGDLFVVRNVANIVPPYE---CDEKHHGTSAALEFGLCYLHVQHLIILGHSQCGGIE
ALIHGE-----------------------NLKQNDFISNWVSLIDTH-----------THE--NNIDACAKRALNISYQN
CLTFPWIKDR-VEKNKLEIHRWFFDIQSGEIVVYSNQEKKY-HPLRNNI---------------------
>RDH39902 carbonic anhydrase [Coxiellaceae bacterium RA15029]
-----------------------------------------MENLFKKMLEGYSVFRKKYTVGDN--AVMRYLAD--SGQ
KPQVMIVSCCDSRVDPALILQCSPGDLFVVRNVANIIPPYQ---KDEVLHGTSAALEFGICLLNIKHLILLGHSQCGGIN
ALLNSQ-----------------------NLLQNDFITKWVSSIKVA-----------GSKV-SNPDEYAKLGLTRSYKN
CLTFPWIKEK-VDTQELTIHRWFFDIKTGQIFTYSENYDVY-QALDV-----------------------
>WP_071662854 carbonate dehydratase [Candidatus Rickettsiella isopodorum]
-----------------------------------------MTHLFSKILHGYSIFRKKYAVGDN--AVMRYLAD--SGQ
KPQIMVVSCCDSRVDPALILQCNPGDLFVVRNVANIVPPYQ---KDEALHGTSAALEFGICLLNIKHLILLGHSQCGGIE
ALLNSQ-----------------------NLSQNDFITEWVSSIKIA-----------GNQI-KNPDEYAKLALTRSYEN
CMTFPWIKEK-TETQALTIHRWFFDIKTGQIFTYSENYNIY-QALDV-----------------------
>WP_006035184 carbonate dehydratase [Rickettsiella grylli]
-----------------------------------------MAHLFDKLLQGYRVFRKKYVIGDN--AVMRYLAD--SGQ
KPQTMIVACCDSRVDPALILQCNPGDLFVMRNVANIVPPYQ---KDEALHGTSAALEFGIRVLNIKHLILLGHSQCGGID
ALLNRE-----------------------HLSKNDFISKWVSSIKLP-----------DNQI-RNPEEIAKLSLTRSYEN
CMTFPWIKEK-VDAQTLTIYRWFFDIKTGQMFTYSRRDHIY-QALDV-----------------------
>WP_010597801 carbonate dehydratase [Diplorickettsia massiliensis]
-----------------------------------------MEKTFKQILEGYRLFQEKYVQGDN--TILRSLSK--HGQ
KPQIMLIACCDSRVDPALILQCDPGDLFVVRNVANIVPPYQ---KDEALHGTSAALEFGVCLLQVRHLILLGHSQCSGVA
AALTQQ------------------------LEKNDFISHWVSTIQRE-----------NNEI-TDPDEYAKAALMISYEN
CLTFPWIKQR-MAENNLLIHRWFFDIKKGQIFTYSDVYELY-QALEL-----------------------
>cHgTN10
-----------------------------------------MEKNLQKIIKGYQIFREKYASGDS--SIMYNLYR--EGQ
QPAILVIACCDARVDPALILQCDPGDLFVVRNVANIVPPYE---KDKTHHGTSAALEFGICLLQVQHLIILGHSQCGGIK
AFLSKK-----------------------ESKQDDFITNWIALLPAL-----------PSLP-CSSDAYAKLSLNQSYAN
CLTFPWIQEK-VLKQQLTIHRWFFDIPTGSIYTYHAVQDAY-VPLA------------------------
>KRG22553 Carbonic anhydrase 1 [Coxiellaceae bacterium HT99]
-----------------------------------------MEKSLKKIINGYMAFRNKYAIGDH--SVMHSLSR--AGQ
QPEIMVVACCDSRVDPALILQCDPGDLFVVRNVANIVPPYS---KDQGYHDTNAALEFGIRHLKVKHLIILGHSQCGGIN
ALIHQQ-----------------------ALGDNDFIARWGSLVERK-----------DAHF-KEPDYYAKLALTHSYQN
CLTFPWIKSA-IENKLLSVHLWFFNINEGEILTYSHAQGKY-QKLGSDTTDYE-----------------
>CUT17795 Carbonic anhydrase [bacterium 2013Arg42i]
-----------------------------------------MMTSWEKIINGYSKFRRVYASNNN--STMKDLHN--LGQ
NPEIMVLSCCDSRVDPAIIMQSNPGDLFVIRNVANIVPRYNPCAEDNNKDGTVAAMEFGIKFLNTKHFIIIGHSQCAGIK
ALRH-------------------------PLDSTDFLLPWLSCAQVPY----------DSED-ENIDNYAKEMLKNSYKN
CMSFPWIKEA-VSQGKLSIHLCFFEISSGTMYQYQESVNGY-RELCSTLPAY------------------
>AGA80090 carbonic anhydrase [Echinicola vietnamensis DSM 17526]
----------------------------MKAHTAETQASVTPQKALAFLKEGNERFVNNLKLNRHLLNQVNDTRD---GQ
WPFAIVLSCIDSRTSAELIFDQGLGDIFSVRIAGNVAN-----------EDILGSMEYACKVAGSKLVVVLGHSKCGAVT
GACAEV-----------------------KMG---NLTGLLEKVNPSIERISQK-SDKEHTDPAFVEEVSKQNVLDTMDV
ILEKSDVLKELFDEGKIGLAGAYYDVETGEVTVTKEMFK-------------------------------
>EPR68077 Carbonic anhydrase [Cyclobacterium qasimii M12-11B]
----------------------------MKAHTAETQATMTPAKALTILKEGNQRFISNLKINRNLLEQVNDTKD---GQ
FPFAVVLSCIDSRTSAELVFDQGLGDIFSVRIAGNVIN-----------KDILGSMEFACKLAGTKQIVVLGHSKCGAIK
GACAGV-----------------------KIG---NLTGLLEKVHPAIDEVTIKMPNTEKTDVAFIRAVEKQNVISTMDL
ILQESPVLRELYENGEIGMTGGYYDVDTGEVAFMKTVIGEPLTK--------------------------
>WP_014022144 carbonic anhydrase [Cyclobacterium marinum]
----------------------------MKAHTAETQATMTPAKALEILQEGNQRFVSNLKVNRNLLEQVNATKD---GQ
FPFAIVLSCIDSRTSAELIFDQGLGDIFSVRIAGNVLN-----------KDILGSMEFACKLAGSKQIVVLGHSKCGAIK
GACAGV-----------------------KIG---NLSGLLEKIDPAIGDVASEMPDVDHSDPEFIRAVEKRNVITTMDL
ILQESPVLKELYENGEIGMTGGYYDVDTGEVTFMKAVLGEQS----------------------------
>EIM74478 carbonic anhydrase [Nitritalea halalkaliphila LW7]
----------------------------MKAQTLETQKALSPDAALQLLKEGNARFVQNQKADRNLLEQVQDTVG---GQ
YPFAVVLSCIDSRTSSELVFDLGIGDIFSARVAGNVVN-----------DDILGSMEYAVKYAGSKLVVVLGHTKCGAVG
AACQDV-----------------------KDG---NITTLLEKIKPAIGR----------SNPEDADAVAGENVRVMIEE
IRNRSEIIANAEASGSIKIVGGMYDISTGKVDFYS-----------------------------------
>WP_051417315 carbonic anhydrase [Sediminibacterium salmoneum]
----------------------------MRKHSKEYLENLTPEKAFELLVEGNSRFVQNLSRNHDHLEMINETRE---GQ
FPFGVVLSCMDSRTSVELIFDQGLGDLFSIRVAGNIVN-----------DSILGSLEYAVKYVGSKMLVVLGHTECGAVK
SAQADV-----------------------RDG---HITGLLSAIKPAISKAMLK----RKDEHCFGDNIAYANVENSMEE
ILHKSEIIKEYFLAGKIGIVGAMYNVETGQVDFFKKLIHQPSYAEKLVAVH-------------------
>CCG00163 Carbonic anhydrase [uncultured Flavobacteriia bacterium]
----------------------------MSSITKEMQGSITPNKAIEMLKEGNQRFLNNNAVKRDLHAQVRETSG---GQ
NPYAVVLSCIDSRVPVELTFDQGIGDVFSARVAGNIIN-----------EDILGSIEYACGVAGSKAVLVLGHTKCGAVT
SACKGV-----------------------EVG---NITALLSKIKPAISEVQ------ERIGVVDVEEVTKSNVRQSIIE
MRSKSTMLSGLEKEGSIKIVGAVYHVEDGRVTFL------------------------------------
>CCG00897 carbonic anhydrase [uncultured Flavobacteriia bacterium]
----------------------------MSSITKEMQGSITPNKAIEMLKEGNQRFLNNNAVKRDLHAQVRETSG---GQ
NPYAVVLSCIDSRVPVELTFDQGIGDVFSARVAGNIIN-----------EDILGSIEYACGVAGSKAVLVLGHTKCGAVT
SACKGV-----------------------EVG---NITALLSKIKPAISEVQ------ERIGVVDVEEVTKSNVRQSIIE
MRSKSTMLSGLEKEGSIKIVGAVYHVEDGRVTFL------------------------------------
>CCG00321 carbonic anhydrase [uncultured Flavobacteriia bacterium]
--------------------------MITSAINKETQDGLTPDSVLKDLIQGNERFINKEMHQRDFSAQIKDTTG---GQ
WPKAVILGCIDSRVPVEMVFDQGLGDIFVSRVAGNFEN-----------TDMLGSMEYSCKVAGSKLVMVLGHEACGAVK
AACDDV-----------------------KLG---NITHLLSNIKPAVEATKTD-GERNSKNDAFVAGVVENNVKLTIDR
IREKSEVLKEMEDAGEIKIVGGVYSITSGKVTLI------------------------------------
>WP_011583929 carbonic anhydrase [Cytophaga hutchinsonii]
MHHSISFPIFQYSLYTIRYKTMSQQPLIERVLSAEEQKQLTPDEVIASLKEGNKRFCSGSLTMRDHSKQIRDAVS---GQ
FPKAIVLSCVDSRVPIEDVFDKGIGDMFVARVAGNIVN-----------EDILGSMEFSCKVSGAKLVLVLGHEYCGAIK
GAIDNV-----------------------QLG---NLTALLQKIRPAVDRCCDFQGDQTSKNSQFVDLVVRENVKVTVAN
IRQQSPVLREMEDAGEIKIVGAYYDMDNGEVSFYE-----------------------------------
>CAG35579 probable carbonic anhydrase [Desulfotalea psychrophila LSv54]
-------------------------------MPMETQKRPTADEILEILQEGNARFRCCALEHPNLCQESRDKLN--YSQ
EPMATVLCCSDSRVPPVHIFDLGLGDLFVVRVAGNIVN-----------DQIMGSIEYAICHLHTPLVIVMSHSNCGAVT
AVAKGT-----------------------NLGG--HMASLVPAIQTALKTV-------EGMEGGRVDNAAQQVALLMADL
IRESEPIISDLVLEGKVKVVPAYYDLTTGKVEFLEL----------------------------------
