# Supplementary material for: The draft genome of strain cCpun from biting midges confirms insect Cardinium are not a monophyletic group and reveals a novel gene family expansion in a symbiont
Source: PeerJ. 2019 Feb 21;7:e6448. doi: 10.7717/peerj.6448 (PMC6387759; doi:10.7717/peerj.6448)
Supplement: Supplemental Information 14 [file peerj-07-6448-s014.gz › alignments/Carbonic_anhydrase_alignment_trimmed.fas]

>AAK41461 152 bp
ISEYVD------EEYSLRRLKPNDRRLWILTCMDERVHVEEALGIRPEDAHIYRNAGGIVDAIRSASLTTNFFGTKEIIV
ITHTDCGMIRFTGDEFTKWFKFFRDDIA----------LKNAEILKNHPLIPKNVTISAYVYEVETHKLRKP
>EAM76057 152 bp
FADVLTANAAYAET---PGIA---SGLAVLTCMDSRISPLEVLGLEKGDAKILRNAGARVDVLRTLVLAHHLLGVQRVLV
LAHTDCGMTKNTDADLAQGVDSRS----RATLVHDVQRIRSWPFL------PPTMPVAGGVYDVRTGAIEMV
>AAO29634 152 bp
LEHLLQNNRNWCEREFFARLSQQSPEYLWIGCSDSRVPANQIIDMAPGEVFVHRNVANVVNCLSVIQFAIDVLKVKHILV
VGHYGCGGVLASLTRVDNWIRHVTARLCELNVLEQVMNVCSTSIVRDAWSRTQPLSVHGWVYSLSNGLVHDL
>KXB20915 152 bp
LEHLLQNNRNWCEREFFARLSQQSPEYLWIGCSDSRVPANQIIDMAPGEVFVHRNVANVVNCLSVIQFAIDVLKVKHILV
VGHYGCGGVLASLTRVDNWIRHVTARLCELNVLEQVLNVCRTSIVRDAWSRTQPLTVHGWVYSLSNGLVHDL
>WP_036104377 152 bp
LDELLERNREWSERGFFDRLSQQAPEYLWIGCSDSRVPANQIIDMAPGEVFVHRNIANVVNCLSVIQFAVDVLKVKHIIV
VGHYGCGGVHAALHGADNWIRHVGDRLCELNAIEQVQNVCMTTIVRDAWSRGQPLSVHGWVYSLRNGRVHNT
>WP_057945438 152 bp
MDDLLERNREWSERQFFDRLSQQAPEYLWIGCSDSRVPANQIIDMAPGEVFVHRNIANVVNCLSVIQYAVDVLKVKHILV
VGHYGCGGVHAALHGADNWLRHVSDRLCELNAIEQVQNVCLTTVVRDAWSRGQPLSVHGWVYSLRNGRVHDT
>WP_064748274 152 bp
LEDLLERNREWSEREFFARLSQQAPEYLWIGCSDSRVPANQIIDMAPGEVFVHRNIANVVNCLSVIQFAVDVLKVKHILV
VGHYGCGGVHAALHGADNWLRHVADRLCELNVIEQVQNVCLTTIVRDAWTRGQPLAVHGWVYSLRNGLVHDM
>WP_006376530 152 bp
IHKLLQNNREWADRDFFHQLAQQHPEYLWIGCSDSRVPANQIIGMAPGEVFVHRNVANVVNCLSVIQYAVDQLKVKHILI
VGHYGCGGVHASLNNADNWLRHVGARLCELNVIEQVVNACRSTIVQDAWARGQKLMVHGWVYSLKDGRVREM
>WP_049469052 152 bp
IHKLLQNNRDWADRDFFHQLAQQHPEYLWIGCSDSRVPANQIIGMAPGEVFVHRNVANVVNCLSVIQYAVDQLKVKHILI
VGHYGCGGVHASLNNADNWLRHVGARLCELNVIEQVVNACRSTIVQDAWARGQKLMVHGWVYSLKDGRVREM
>WP_100460444 152 bp
IHKLLQNNREWADRDFFHQLAQQHPEYLWIGCSDSRVPANQIIGMAPGEVFVHRNVANVVNCLSVIQYAVDQLKVKHILI
VGHYGCGGVHASLNNADNWLRHVGARLCELNVIEQVVNACRSTIVQDAWARGQKLMVHGWVYSLKDGRVREM
>WP_019184354 152 bp
IHKLLQNNREWADREFFHQLAQQHPEYLWIGCSDSRVPANQIIGMAPGEVFVHRNVANVVNCLSVIQYAVDQLKVKHILI
VGHYGCGGVHASLNNADNWLRHVGARLCELNVIEQVVNACRSTIVQDAWARGQKLMVHGWVYSLKDGRVREM
>WP_038687645 152 bp
IHKLLQNNREWADRDFFHQLAQQHPEYLWIGCSDSRVPANQIIGMAPGEVFVHRNVANVVNCLSVIQYAVDQLKVKHILI
VGHYGCGGVHASLHNADNWLRHVGARLCELNVIEQVVNACRSTIVQDAWARGQKLMVHGWVYSLKDGRVREM
>WP_070209220 152 bp
IHQLLQNNKNWADREFFHQLAQQHPEYLWIGCSDSRVPANQIIGMAPGEVFVHRNIANVVNCLSVIQYAVDQLKVKHILI
VGHYGCGGVHASLNHADNWLRHVGARLCELNVIEQVVNACRSTIVQDAWARGQKLMVHGWVYSLKDGRVREM
>WP_057635333 152 bp
IHKLLQNNREWADRHFFHQLAQQHPEYLWIGCSDSRVPANQIIGMAPGEVFVHRNVANVVNCLSVVQYAVDQLKVKHILI
VGHYGCGGVHASLNNADNWLRHVGARLCELNVIEQVVNACRSTIVQDAWARGQKLMVHGWVYSLRDGRVREM
>WP_022968790 152 bp
LDDLLKRNKAWAESGFFKRLSQQAPKYLWIGCSDSRVPANQITGLAPGEVFVHRNIANVVNCLSTIQFAVDLLKVEHILV
VGHYGCSGVHASLTGADNWLRHVGARLCELNVIEQVMNVCQTTIVEDAWARGQKLSVHGWVYSLLDGRVRQL
>WP_093280052 152 bp
LDELLRNNREWAERGFFKRLSQQSPRYLWIGCSDSRVPANQILGLDPGEVFVHRNIANLVNCLSAIQFAVDLLKVEHILI
VGHYGCSGVHASLTNADNWLRHVGARLCELNVIEQVSNVCQTTMLQDAWARGQKVSVHGWVYSLFDGRVRQL
>WP_097120318 152 bp
LDKLLRNNREWAERGFFERLSQQSPRYLWIGCSDSRVPANQILGLDPGEVFVHRNIANVMNCLSVIQFAVDILKVEHILL
VGHYGCGGVHAAMTGADNWLRHVAARLCELNVIEQVVNVCQTTVVQDAWARGQALAVHGWVYALSDGRVREL
>WP_034210967 152 bp
LKELLDKNREWAAKQFFKRLSLQAPKYLWIGCSDSRVPANQITGLQPGEVFVHRNVANLVNCLSTIQFAVDVLKVEHILV
VGHYGCGGVHAALTGADNWLRHVGARLCELNVVEQVVNVCQTTIVQDAWNRGQKLSVHGWVYSLLDGRVREL
>WP_043801256 152 bp
LKELLDKNREWAAKQFFKRLSLQSPKYLWIGCSDSRVPANQITGLQPGEVFVHRNVANVVNCLSTIQFAVDVLKVEHILV
VGHYGCGGVHAALTGADNWLCHVGARLCELNVVEQVVNVCQTTIVQDAWARGQKLSVHAWVYSLLDGRVREL
>WP_034220486 152 bp
LKELLDKNKEWADNQFFKRLSLQAPKYLWIGCSDSRVPANQITGLMPGEVFVHRNIANLVNCLSTIQFAVDVLKVEHILV
VGHYGCGGVHAALTGADNWLRHVAARLCELNVVEQVANVCETTIVQDAWARGQTLSVHGWVYSLLDGRVREL
>WP_056131435 152 bp
LDELLRNNRDWAEAGFFKRLSQQAPKYLWIGCSDSRVPANQILGLAPGEVFVHRNIANVMNCLSVIQFAVDVLKVEHILV
VGHYGCGGVHAALMGADNWIRHVGARLCELNAIEQVVNVCQTTIVQDAWARGQPLSVHGWVYSLLDGRVRNM
>WP_058834736 152 bp
LDNLLQRNRDWAEREFFHRLEQQTPRYLWIGCSDSRVPANQILGLDPGEVFVHRNVANVLNALSVIQFAVDVLKVEHVLL
VGHYGCGGVHAAMTGVDNWLRHVSARLCELNAIEQALNICQTTVVRDAWARGQKLAVHGWVYALGDGRVREL
>WP_027079995 152 bp
LAKLLHNNRTWADHEFFERLELQAPKYLWIGCSDSRVPANQIMGLAPGEVFVHRNIANVMNCMSVIQFAVDVLKVEHILV
VGHYGCGGVNAALNGSDNWIRHVGNRLCELNAIEQAENVCLTTVVQDAWARGQKLSVHGWVYSLHDGRVREL
>WP_054619844 152 bp
LDHLFENNRSWAEKEFFDRLAIQAPEYLWIGCSDSRVPANQITGLDPGEVFVHRNVGNVVNCLSVLQYAVDVLRVKHVLV
VGHYGCGGVKAALHGVDNWLRHIQDRLCELNVIEQVFNVSHTTIVRDAWDRGQDLTVHGWVYSLENGLAHDM
>OGI64945 152 bp
LQRLFDSNRTWSEAQFFHKLAIQRPQYLWIGCSDSRVPANQITGLDPGEVFVHRNVANVVNCLSVIQYAVDVLKVQHIIV
CGHYGCGGVKSALDGINNWLRHIEDRLCELNVIEQVMQVCRTTIVQDAWASGQTLAVHGWIYGLDNGLLHDL
>OGR05876 152 bp
LNYLFKKNRNWAESEFFRKLSQQSPSYLWIGCSDSRVPANQIVGLLPGELFVHRNVANVVNCLSTVQFAIDVLKVKHIIV
CGHYGCTGVRAALRGIDNWLRHVQDRLCELNVIEQVMNVCQTTVVQDSWERGQEITVHGWIYKVQDGLLRDL
>WP_005892747 152 bp
LNHLFANNREWAEQDFFTQLSQQAPEYLWIGCSDSRVPANQLMGLLPGDVFVHRNVANLVNCLSVLQYAVEVLKVKHIII
CGHYGCGGVRAAMQNIDNWLRNIKDYLCELNVAEQVANVCHTTIVQNAWRKGQELAVHGWVYGIKDGLLHDL
>WP_078812725 152 bp
IQELFENNRNWSKREFFKKLSQQTPEFLWIGCSDSRVPANEIVDLLPGELFVHRNVANVVNCLSVLQFAVDILKVKHVMV
VGHYGCGGVRAALRGADNWLRHVQNRLCELNVIEQVVNLGQTTVVQDAWERGQPLSIHSWVYGLKDGLVKDL
>WP_089398341 152 bp
LEPLFRNNRAWAAADFFSKLAQQAPEYLWIGCSDSRVPANELLGLLPGDVFVHRNIANVINCLSVLQFAIDVLKVKHVIV
CGHYGCGGVHAALTGADNWLRHVQDRLCELNVIEQVVNVCQTTIVQDAWERGQEFTVHGWIYSLKDGLLQDL
>WP_004340160 152 bp
IEHLFANNKAWSEREFFSRLVQQSPEYLWIGCSDSRVPANQIIGLAPGEVFVHRNVANVVNALSVIHYAVEMLRVKHILV
VGHYGCGGVKAALNDTDNWLRHVQDRLCELNAIHQVVNVCQTSILREAWQRGQGVTVHAWCYSLDNGLVNNL
>WP_096451087 152 bp
IDHLFANNKAWSERDFFGRLVQQSPEYLWIGCSDSRVPANQIIGLAPGEVFVHRNIANVVNALSVIHYAVEFLRVKHVLV
VGHYGCGGVKAALNDTDNWLRHVQNRLCELNAMQQVVNVCQTSILREAWARGQSVTVHGWCYSLENGLVNDL
>cCpun 152 bp
IDQLLKNNKTWSLADFFNRLAQQAPHYLWIGCSDSRVPANQIVGLLPGDIFVHRNIANLVNCLSVIQYAVDILKIQHIMV
VGHYGCGGIKAALNGTDNWLRHVQDLLCKLNVIEQTINVCQTTIVQEAWAKNQMLTVYGLIYSLKNGILTNL
>WP_011584433 152 bp
YQKLLNNNKIWALGDYFKRMKAQTPEYLWIGCSDSRVPETEVTGTLQGQLFVHRNIANMVNLLSVVEYAVEVLKVKHIIV
CGHYGCGGVAAATKNVDNWLRNIKNRLVELNVVEQVRNLAKTKPVQRAW-KNRALEIHGWVYGLDTGIIKDL
>WP_013453559 152 bp
YSKLFENNKKWVEEEYFENHAGQKPKYLYIGCSDSRLPVNEMTGTSAGELFIHRNVANMVNLMSVLQYAVQVLKVEHVVI
CGHYGCGGVAAALDNIDSWLMNIKNRLVESNVKEQVYNLYKTSYVQEG-IKSQGLQIHGWVYDLKEGLLKDL
>EAY26679 152 bp
FNELLKGNEIWVKSDLFDSMAGQHPQFLWIGCADSRVPAEEITNSLPGSIFVQRNVANMVNLLSVVNYAVKALHVKHIII
CGHYGCGGVKAAMSNLDNWIVHIKHRFIELNVKEQVNNVSKLSFIQEEWKQGEFPYIHGWVFNIENGKLQNL
>EMS32210 152 bp
IKKVFKNNELWIAENYFSDLSGQNPDILYIGCSDSRVTAEELMGVQPGEVFVHRNIANMVNVMSVLEYAVGTLKVNHVVV
CGHYFCGGVRAAMNAINPWLRNIRNRLVEINVQEQCVNLIKTAVVQRH-IKSRGLKVHGWVFDIETGKLIDL
>EPR70210 152 bp
--------------DFFEKLSGQKPKHLFIGCSDSRVTAEELLGADAGEVFVHRNIANLVNSASVIEYAVGHLEVRHIIV
CGHYLCGGIAAALESLNPWLRNIRNRLVELNVQEQCINVIKMAVWQKSFLKNGGPIIHGVVFDIKTGNLIDL
>WP_014022625 152 bp
YKRLLKNNKDWVQKDFFKKLTEQKPLHLFIGCSDSRVTAEELLGADAGEVFVHRNIANLVNSASVIEYAVGHLKVKHIIV
CGHYLCGGIAAALESLNPWLRNIRNRLVELNVQEQCINVVKMAVWQKSFLDNGGPIIHGVVFDIKTGNLIDL
>WP_011583710 152 bp
YNQIFENNRKWLAEEFFDQLSGQNPDYLFIGCSDSRVTAEAIMGAKPGEVFVHRNIANLVSSASVIEYAVKHLGVKHIVV
CGHYLCGGVKAAMQSLNPWLRNIRNRLVELNVQEQCINIIKMAVWQKRYLNEGFPEVHGWVFDIHTGKLIDL
>WP_021628650 152 bp
YKTIFENNRQWVERDFFKKLVEQNPDFLYIGCSDSRVTAEELMGLGPGDVFVHRNIANVVSSTAVIQYAVEHLQVKHIIV
CGHYDCGGVKAAMQALNPWLRTIRDRLVELNVEEQCINVAKMACVQEGYLYHQYPIVHGWVFDIRSGRLIDL
>WP_034539594 152 bp
YKQIFENNQQWVKNHFFEKLADQNPDYLYIGCSDSRVAAEEMMGVGPGKVFVHRNIANVVSSTAVIQYAVEHLNVKHIVV
CGHYDCGGVKAAMQALNPWLRTIRRRFVEINVIEQCFNVTKMAVVQESYLQYRTPLVHGWVFDIHSGELIDL
>EMS32158 152 bp
INEYLENNRHWVADTYFDQLTGQQPSALLLGCSDSRVSPSMVLGTNLGELFIHRNIANVVNFLSVMQYAVESLGVKDIIV
YGHYGCGGIRAAYENIDNWLANIKNKLVELNVLEQIANIKQTSVYKNALANGNKILLHAWVFDFSTGLVHDL
>AAO89703 152 bp
FEKIIRGYHDFRKKSSMQSLAGQQPEIMIVACCDSRVDPALILQCDPGDLFVVRNVANIVGTSAALEFGICYLNVKHLII
LGHSQCGGINALLNSITRWVSLIKNQFSKEALTHSYQNCLTFPWIKER-IQQKKLSIHLWFFDIKEGEIFAY
>ABS76495 152 bp
FEKIIRGYHDFRKKSSMQSLAGQQPEIMIVACCDSRVDPALILQCDPGDLFVVRNVANIVGTSAALEFGICYLNVKHLII
LGHSQCGGINALLNSITRWVSLIKNQFSKEALTHSYQNCLTFPWIKER-IQQKKLSIHLWFFDIKEGEIFAY
>AIT64105 152 bp
FEKIIRGYHDFRKKSSMQSLAGQQPEIMIVACCDSRVDPALILQCDPGDLFVVRNVANIVGTSAALEFGICYLNVKHLII
LGHSQCGGINALLNSITRWVSLIKNQFSKEALTHSYQNCLTFPWIKER-IQQKKLSIHLWFFDIKEGEIFAY
>WP_005772259 152 bp
FEKIIRGYHDFRKKSSMQSLAGQQPEIMIVACCDSRVDPALILQCDPGDLFVVRNVANIVGTSAALEFGICYLNVKHLII
LGHSQCGGINALLNSITRWVSLIKNQFSKEALTHSYQNCLTFPWIKER-IQQKKLSIHLWFFDIKEGEIFAY
>ACJ19126 152 bp
FEKIIRGYHDFRKKSSMQSLAGQQPEIMIVACCDSRVDPALILQCDPGDLFVVRNVANIVGTSAALEFGICYLNVKHLII
LGHSQCGGINALLNSITRWVSLIKNQFSKEVLTHSYQNCLTFPWIKEC-IQQKKLSIHLWFFDIKEGEIFAY
>WP_012570460 152 bp
FEKIIRGYHDFRKKSSMQSLAGQQPEIMIVACCDSRVDPALILQCDPGDLFVVRNVANIVGTSAALEFGICYLNVKHLII
LGHSQCGGINALLNSITRWVSLIKNQFSKEVLTHSYQNCLTFPWIKEC-IQQKKLSIHLWFFDIKEGEIFAY
>ACJ21025 152 bp
MKKLFGATTIFEKNAIIRACSGQQPEIMIVACCDSRVDPALILQCDPGDLFVVRNVANIVGTSAALEFGICYLNVKHLII
LGHSQCGGINALLNSITRWVSLIKNQFSKEALTHSYQNCLTFPWIKER-IQQKKLSIHLWFFDIKEGEIFAY
>OJV87784 152 bp
FKKIIQGYQAFRQKAVMHYLAGQQPEIMVVACCDSRVDPALIMQCDPGDLFVVRNVANIIGTSAALEFGIQGLKVQHLII
LGHSQCGGIHALLNQINNWVSLIEDEFAKKALLDSYHNCMTFPWIKQK-VESKELNIHLWFFNIKEGEIFTY
>EKD73706 152 bp
LVKMLQGYKTFRKKSIMHYLSGQRPQTMIVACCDSRVDPALILQCDPGDLFVVRNVANIIGTSAALEFGICFLKVNHLIL
LGHSQCGGIQALLNGITNWVSLIKDDYAKLALKQSYQNCLTFPWINSL-VSQKKLTIYLWFFDIKTGQIFTY
>OGT45870 152 bp
LKKLLQGYQSFRKKSIMHYLAGQQPQVMVISCCDSRVDPALILQCDPGDLFVVRNVANIIGTSAALEFGICFLKVKHLIL
FGHSQCGGIQALLNNITNWVSIIKDDYAKLALKQSYQNCLTFPWISEK-IMQQELIIHLWYFDIKYGQIFTY
>OGT65167 152 bp
FIKMLQGYQLFRKKSVMEYLSGQQPQIMVVACCDSRVDPALILQCDPGDLFVVRNVANIIGTSAALEFGVRFLEVKHLIL
FGHSQCSGIQALSNSITNWVSLIKDDCAKLALNQSYQNCLTFPWINDK-VIHKKLIIHLWFFDIKMGQIFTY
>WP_094649796 152 bp
FNKILKGYQVFRKKSVMHSLSGQQPKIMVVACCDSRVDPALILQCDPGDLFVVRNVANIVGTSAALEFGVCFLRVEHLII
LGHSQCGGIQELLTNITNWVSLIKDDYTKLALKQSYQNCMMFPWINEQ-VSRKELIIHLWFFDIKTGQIFTY
>OYZ38148 152 bp
FKKILNGYHSFRKKSIMQYLSGQKPKVMVVACCDSRVDPALILQCDPGDLFVVRNVANIVGTSAALEFAVRFLNVKHLIL
LGHSQCGGIQTLLKSITNWVSLIKDNYAKLALQKSHQNCMTFPWIKEK-VVSKELLLHLWFFDIHAGQIFTY
>WP_114909896 152 bp
FKKILKGYQAFRNKSIMYGLHGQQPKIMVIACCDARVDPALLLQCDPGDLFVVRNVANIVGTSAALEFGICLLNVAHLIV
LGHSQCGGIKALLASITNWVSLIKDDYAKLSLTQSYQNCMTFPWIKAR-VRNGKLTVHLWFFDIQTGQIYTY
>PWU06889 152 bp
FKKILKGYQLFRKKSVMHYLSGQKPNIMVVACCDSRVDPALILQCDPGDLFVVRNVANIIGTSAALEFGVCFLKVKHLIL
LGHSQCSGVRALLDEITNWVSLIKDDYAKIALQLSYQNLMTFPWIKQN-MKNEDLIIHLWFFDIKSGQIFTY
>OHE70874 152 bp
FDKILEGYKAFRERSVMTNLSGQQPQIMVIACCDSRVDPALILQCDPGDLFVIRNVANIVGTSAALEFGIKVLNVKHLIL
LGHSQCGGISALLNSITNWVNIVKDTYAKLALNQSFQNCLTFPWIYEK-VIQKELMIHLWFFDIKTGTIFTH
>KRG18532 152 bp
FFTLIEGYQLFREKSIMRYLSGQQPQAMVVACCDSRVDPALILQCDPGDLFVTRNVANIVGTSAALEFGICFLKVQHLIL
LGHSQCGGIQALFNEISNWVSIIKDELSKRALNASYENCLTFPWIKER-VENKTLSIHLWFFDIKKGKIFVY
>WP_057624518 152 bp
FFTLIEGYQLFREKSIMRYLSGQQPQAMVVACCDSRVDPALILQCDPGDLFVTRNVANIVGTSAALEFGICFLKVQHLIL
LGHSQCGGIQALFNEISNWVSIIKDELSKRALNASYENCLTFPWIKER-VENKTLSIHLWFFDIKKGKIFVY
>EKD77293 152 bp
LGKILSGYSDFRKQSIMRHLSGQKPEIMVIACCDSRVDPSLILQCDPGDLFVVRNVANIVGTSAALEFGVRYLQVKHLII
FGHSQCGGIDMLLQNISNWVSLIDDTVAKKALSLSYENCFTFPWIRDR-AEKNTVQIHRWFFDIQSGKIFIF
>OGT43564 152 bp
LKKILSGYFEFRKESIMHHLAGQKPEIMVIACCDSRVDPSLILQCDPGDLFVVRNVANIIGTSAALEFGVCYLHVKHLII
FGHSQCGGIHALLNAISNWVSLIDDIVAKKALSHSYENCLTFPWIKTR-IEKNELQIHRWFFDIQSGEIFIY
>PIZ04674 152 bp
MKKILQGYFEFREKSIMQQLAGQKPNVMIVACCDSRVDPSLILQCDPGDLFVVRNVANIVGTSAALEFGLCYLHVQHLII
LGHSQCGGIEALIHGISNWVSLIDDACAKRALNISYQNCLTFPWIKDR-VEKNKLEIHRWFFDIQSGEIVVY
>RDH39902 152 bp
FKKMLEGYSVFRKKAVMRYLAGQKPQVMIVSCCDSRVDPALILQCSPGDLFVVRNVANIIGTSAALEFGICLLNIKHLIL
LGHSQCGGINALLNSITKWVSSIKDEYAKLGLTRSYKNCLTFPWIKEK-VDTQELTIHRWFFDIKTGQIFTY
>WP_071662854 152 bp
FSKILHGYSIFRKKAVMRYLAGQKPQIMVVSCCDSRVDPALILQCNPGDLFVVRNVANIVGTSAALEFGICLLNIKHLIL
LGHSQCGGIEALLNSITEWVSSIKDEYAKLALTRSYENCMTFPWIKEK-TETQALTIHRWFFDIKTGQIFTY
>WP_006035184 152 bp
FDKLLQGYRVFRKKAVMRYLAGQKPQTMIVACCDSRVDPALILQCNPGDLFVMRNVANIVGTSAALEFGIRVLNIKHLIL
LGHSQCGGIDALLNRISKWVSSIKEEIAKLSLTRSYENCMTFPWIKEK-VDAQTLTIYRWFFDIKTGQMFTY
>WP_010597801 152 bp
FKQILEGYRLFQEKTILRSLSGQKPQIMLIACCDSRVDPALILQCDPGDLFVVRNVANIVGTSAALEFGVCLLQVRHLIL
LGHSQCSGVAAALTQISHWVSTIQDEYAKAALMISYENCLTFPWIKQR-MAENNLLIHRWFFDIKKGQIFTY
>cHgTN10 152 bp
LQKIIKGYQIFREKSIMYNLYGQQPAILVIACCDARVDPALILQCDPGDLFVVRNVANIVGTSAALEFGICLLQVQHLII
LGHSQCGGIKAFLSKITNWIALLPDAYAKLSLNQSYANCLTFPWIQEK-VLKQQLTIHRWFFDIPTGSIYTY
>KRG22553 152 bp
LKKIINGYMAFRNKSVMHSLSGQQPEIMVVACCDSRVDPALILQCDPGDLFVVRNVANIVDTNAALEFGIRHLKVKHLII
LGHSQCGGINALIHQIARWGSLVEDYYAKLALTHSYQNCLTFPWIKSA-IENKLLSVHLWFFNINEGEILTY
>CUT17795 152 bp
WEKIINGYSKFRRVSTMKDLHGQNPEIMVLSCCDSRVDPAIIMQSNPGDLFVIRNVANIVGTVAAMEFGIKFLNTKHFII
IGHSQCAGIKALRH-LLPWLSCAQDNYAKEMLKNSYKNCMSFPWIKEA-VSQGKLSIHLCFFEISSGTMYQY
>AGA80090 152 bp
LAFLKEGNERFVNNNQVNDTRGQWPFAIVLSCIDSRTSAELIFDQGLGDIFSVRIAGNVADILGSMEYACKVAGSKLVVV
LGHSKCGAVTGACAELTGLLEKVNEEVSKQNVLDTMDVILEKSDVLKELFDEGKIGLAGAYYDVETGEVTVT
>EPR68077 152 bp
LTILKEGNQRFISNEQVNDTKGQFPFAVVLSCIDSRTSAELVFDQGLGDIFSVRIAGNVIDILGSMEFACKLAGTKQIVV
LGHSKCGAIKGACAGLTGLLEKVHRAVEKQNVISTMDLILQESPVLRELYENGEIGMTGGYYDVDTGEVAFM
>WP_014022144 152 bp
LEILQEGNQRFVSNEQVNATKGQFPFAIVLSCIDSRTSAELIFDQGLGDIFSVRIAGNVLDILGSMEFACKLAGSKQIVV
LGHSKCGAIKGACAGLSGLLEKIDRAVEKRNVITTMDLILQESPVLKELYENGEIGMTGGYYDVDTGEVTFM
>EIM74478 152 bp
LQLLKEGNARFVQNEQVQDTVGQYPFAVVLSCIDSRTSSELVFDLGIGDIFSARVAGNVVDILGSMEYAVKYAGSKLVVV
LGHTKCGAVGAACQDITTLLEKIKDAVAGENVRVMIEEIRNRSEIIANAEASGSIKIVGGMYDISTGKVDFY
>WP_051417315 152 bp
FELLVEGNSRFVQNEMINETRGQFPFGVVLSCMDSRTSVELIFDQGLGDLFSIRVAGNIVSILGSLEYAVKYVGSKMLVV
LGHTECGAVKSAQADITGLLSAIKDNIAYANVENSMEEILHKSEIIKEYFLAGKIGIVGAMYNVETGQVDFF
>CCG00163 152 bp
IEMLKEGNQRFLNNAQVRETSGQNPYAVVLSCIDSRVPVELTFDQGIGDVFSARVAGNIIDILGSIEYACGVAGSKAVLV
LGHTKCGAVTSACKGITALLSKIKEEVTKSNVRQSIIEMRSKSTMLSGLEKEGSIKIVGAVYHVEDGRVTFL
>CCG00897 152 bp
IEMLKEGNQRFLNNAQVRETSGQNPYAVVLSCIDSRVPVELTFDQGIGDVFSARVAGNIIDILGSIEYACGVAGSKAVLV
LGHTKCGAVTSACKGITALLSKIKEEVTKSNVRQSIIEMRSKSTMLSGLEKEGSIKIVGAVYHVEDGRVTFL
>CCG00321 152 bp
LKDLIQGNERFINKAQIKDTTGQWPKAVILGCIDSRVPVEMVFDQGLGDIFVSRVAGNFEDMLGSMEYSCKVAGSKLVMV
LGHEACGAVKAACDDITHLLSNIKAGVVENNVKLTIDRIREKSEVLKEMEDAGEIKIVGGVYSITSGKVTLI
>WP_011583929 152 bp
IASLKEGNKRFCSGKQIRDAVGQFPKAIVLSCVDSRVPIEDVFDKGIGDMFVARVAGNIVDILGSMEFSCKVSGAKLVLV
LGHEYCGAIKGAIDNLTALLQKIRDLVVRENVKVTVANIRQQSPVLREMEDAGEIKIVGAYYDMDNGEVSFY
>CAG35579 152 bp
LEILQEGNARFRCCQESRDKLSQEPMATVLCCSDSRVPPVHIFDLGLGDLFVVRVAGNIVQIMGSIEYAICHLHTPLVIV
MSHSNCGAVTAVAKGMASLVPAIQDNAAQQVALLMADLIRESEPIISDLVLEGKVKVVPAYYDLTTGKVEFL
