# Supplementary material for: The draft genome of strain cCpun from biting midges confirms insect Cardinium are not a monophyletic group and reveals a novel gene family expansion in a symbiont
Source: PeerJ. 2019 Feb 21;7:e6448. doi: 10.7717/peerj.6448 (PMC6387759; doi:10.7717/peerj.6448)
Supplement: Supplemental Information 14 [file peerj-07-6448-s014.gz › alignments/duf1703_dataset_alignment_trimmed.fas]

>cSfur_AXI24017 378 bp
IDALPIGYSDVERVIRT-GY-YVDKTRYAQELIE-NPVFIARPRRFGKSLFINTLATIAS
GEKEVFKDYHIGKW-RKYPVIKLDHSRLTNDTPEALQESKIVLLIDEYDAPIIHKANIKV
MKDFFMTLKSL-FQLTFITGVSKFSLSDVFSGANHLDIT-IDASADAMFGYTQQEIIVMG
EIATYYNGYKFVYNPWSTLRFL--DSGKLENYWYESGSPSLLINQMLA--DNLLKSLMFQ
TGYLTIDHLKFPNKEIEASFQKSIQSSLEKKIRKALADKIEMFIEHINT-AFATEKQYHS
NLHMLLQGLMHSESASSQGRSDIVLETAIYIIEIKRSSG-ALEQIKANGYYKPYKAIILL
GIN--FNEET--RMIDNW
>cSfur_AXI23964 378 bp
IDALPIGYSDVERVIRT-GY-YVDKTRYAQELIE-NPVFIARPRRFGKSLFINTLATICS
GEKEIFKDCYIGQW-RKYPVIDLDFSRLTNDTPEELKESKIVVLIDEYDAPIVHKSNIKV
MKDFFMTLKSF-FQLTLITGVSKFSLSDVFSGTNHLDIT-IDASADAMFGYTQQEIVVMG
EITTYYNGYKFVYNPWSTLRFL--DAGKLENYWYESGSPSLLINQMLV--DNLLKSLMFQ
TGYLTIHNLKFPNKEIEASFQKSIKSSLEKKIRSALANKIEMFIEHINT-AFATEKQYHS
NLHMLLQGLMHSESVSSQGRSDIVLETAIYIIEIKRSSG-ALAQIKANGYYKPYKSIILL
GIN--FNEET--RMIDNW
>cSfur_AXI24025 378 bp
IDALPIGYSDVERVIRT-GY-YVDKTRYAQELIE-NPVFIARPRRFGKSLFIDTLANICS
GENEVFKDYHIGRW-KKYPIIKIDFSSI-NHNPNCLEESSIVVLIDEYDAPMVNKANIKV
MKDFFMTLKSL-FKFTFVTGVSKFSLSDVFSGANHLDIT-IDASADAMFGYTQQEVIVMG
QIATYYNGYKFVYNPWSTLRFL--DTGKLANYWYESGSPSLLVNQMLA--DNLLKSLMFQ
TGYLTIHNLKFPNKEIEVSFQKSIQSSLEKKIRKALADKIETFIEYINT-AFATEKQYHS
NLHMLLQGLMHSESVSSQGRSDIVLETAIYIIEIKKSSG-ALQQIKSNSYYKPYKAIILL
GIN--FNEET--RMIDNW
>cSfur_AXI24253 378 bp
SMQIPIGSADVKEMIAQ-KL-YADKTSYITKLFKGIYYFFTRPRRFGKSLLLDTIDQIAK
GNKELFKDCAIYRW-EKYPVIWLNFSELVSKERDLLEESTPIILIDEYDSPLISEAVLSV
LSSFFKVLKAR-CKLIFVTGVTKFHLSGLTSGANSADIS-FHEDYAEILGYTEEDIDLKQ
ALKDYYNGYCFVYNPDSILRFF--YAKDFENSWFNSGSPTILLQQMKQ--D--LLPLMYQ
TGYLTMD-LKFPNQEVKSSLKLILSDFIVHSILESLRKSWIPFLNVIRSSCLAKERSFQG
ALYSFLNSAASAEIDSGIGRTDIVMQSTVYVFELKDKPP-ALEQIHSKDYSIQYYKKVLI
GLK--YDPVK--LNITEA
>cSfur_AXI24030 378 bp
SVQIPIGKASVKQMIEA-GF-YADKTSYITKLFKGTYYFFTRPRRFGKSLLLDTIDQIAK
GNKELFKGCAIYKW-KKYPVIWLNFSKLAKDNPEKLQEPTPIILIDEYDSPLISEGVLAV
LSSFFKVLKGS-CKFIFVTGVTKFHLSGLTSGANSADIS-LHEDYAEMLGYTDKDIELKQ
ELKDYYNGYCFMYNPDSILKFF--RDKAFGNYWSNSGNPAILLQQIRN--N--LLPLMYQ
TGYLTLD-LKFPNEEVRSALKSTLIKIMDESILNTLRNKWSVFLNYIRSDCLAKERSFQR
ALYLFLNGVTSAESDSGIGRTDIVMQRAVYIFELKDRPA-ALTQIHSKDYSIKYSEKILI
GIT--CDAAK--LNITEA
>cSfur_AXI24057 378 bp
------------------------------------------------------------
--------------------------------------------------------VLAV
LSSFFKVLKGS-CKFIFVTGVTKFHLSGLTSGANSADIS-LHEDYAEMLGYTDKDIELKQ
ELKDYYNGYCFMYNPDSILKFF--RDKAFGNYWSNSGNPAILLQQIRN--N--LLPLMYQ
TGYLTLD-LKFPNEEVRSALKSTLIKIMDESILNTLRNKWSVFLNYIRSDCLAKERSFQR
ALYLFLNGVTSAESDSGIGRTDIVMQRAVYIFELKDRPA-ALTQIHSKDYSIKYSEKILI
GIT--CDAAK--LNITEA
>CCPUN_00450 378 bp
SNLIPIGDASIQNIL-DSGF-YADKTKFIGSLLMGKSKVLIRPRRFGKSALISTIATIAE
GEKTLFEGCYIHSW-KKYPVIRLDFSQLNNKTPDGLEEPKVIVLIDEYDSPMIKNARKEI
LASFYKIVKSCACKLIFLTGVTNFSLSDLESGPNNIDIS-LSRDASSVAGYTE-EDVVIN
DLKDYYDGYQFLFNPTSILYFFKE-EGAFRNYWYKTGDPTLLLKQIQKW-DKLLIPLMYQ
TGYLTIDSLTFPNQEVRESLHKNLAKVALKSILKSLHKKWHDFLLMLYNRCFSNEKSFHR
ALYLFLVGAVSVEEHSGSGRPDIVIHKTVYILELKNGSANALQQIEDRNYDKKYKRVINM
GLNCIFDT--QTRNIN-E
>CCPUN_07450 378 bp
NDLLPIGNASIRKIL-ASGI-YSDKTKFIGSLLMGQSKFLIRPRRFGKSTLISTIATIAE
GTKALFEGCYIHSW-KKYPIIRLDFSNLSKSV--KLESNQVIVLIDEYDGAVVNKNGMTI
LGDFFRVVKSRACKLVFVTGVTNFTLSDIGSGPNNFDIS-LYEEVFDITGYTE-KDIVMN
DLKDYYNGYKFVFNPTSILYYFKQ-EGKLKNYWYRTGDPSILLEQMNKW-DDLLIPLMFQ
TGYLTIDSLKFPNEEIKQSLLKNIEEAALAGIFDTLKNNWNEFLLTLYNNCFTNEKSFHA
AIHLFLVGAVSSEKISGSGRSDIIINHIAYIIELKDVAVDALNQIASRNYDKNQKKIVHI
GLNCIFDI--RKRNID-A
>CCPUN_00620 378 bp
TGVLPICQSDIRDVI-HSGY-YADKTEYVWRLIKNGPVFLVRPRRFGKTLLIDTIDKIAQ
GERYLFSDCFIETW-PKYPVIRLDFSELDNKTPEKLEEPKVIVLIDEYDSSIAKKKNKDI
LEDFLSVVKSCSCQLILLTGVYKFSLSELGSGANIFNVS-LHTQYAGVVGYTK-KHIVMD
RMQAYYNGYKFMYNPSSVLSCF-E-FGEIKGYWKDTADTTILTDQIEA--IKEIIPLMYQ
TGYLTIKSLDFPNQEVKQALYEHFEKYLTNNVQSAFKEDWKRLFSIFRSNCYAQEKSFHA
LLYSFLNGVISAEMGSNIGQTDIVINHTIYILELKNKDACGLKQILNRDYYGQYKKIVCI
SLNIRFND--NNRNID-E
>CCPUN_07000 378 bp
TGVLPICQSDIRDVI-HSGY-YADKTEYVWRLIKNGPVFLVRPRRFGKTLLIDTIDKIAQ
GERHLFSDCFIETW-PKYPVIKLDFSGLSNTSSESVIEKKIILLIDEYDSPIAKKKNKDI
LEGFLSVVKSYSCQLILLTGVYKFSLSELGSGANIFNVS-LHTQYAGVVGYTK-EHIVMD
HMQAYYNGYKFMYNPSSVLSCF-D-SGEIKGYWKDTADTTILTDQMEA--IKEIIPLMYQ
TGYLTIKSLDFPNQEVKQALYEHFEKHLTNNVQSAFKEDWQKLFSIFRSNCYAKEKYFHG
LLFMFLNGVIAVETISNIGQMDIVINHTIYILELKNKDACGLKQILDRDYYGQYNKIVCV
GLNIRFND--DNRNID-A
>CCPUN_06590 378 bp
TGVLPICQSDIRDVI-HSGY-YADKTE----------------------------XXXXX
XXXXXFSDCFIETW-PKYPVIKLDFSKIGNDTPEILASNKVIVLIDEYDSPIAKKKNKDI
LEGFLSVVKSCSCQLILLTGVYKFSLSELGSGANIFNVS-LLTQYAGVVGYTK-EHIVMD
RMQAYYNGYKFMYNPSSVLSCF-E-SGEIKGYWKDTADTTILTDQMEA--IKEIIPLMYQ
TGYLTITSLDFPNQEVKQALYEHFEKHLTNNVQSAFKQDWQKLFSIFRSNCYAKEKSFHA
LLYSFLNGVISAETISNIGQTDIVINHTIYILELKNKDACGLKQILDRDYYGQYGKIVCI
GLNIRFND--DNRNID-A
>CCPUN_06650 378 bp
TGIIPISKSDIEEVI-QSGF-YADKTAHVWRLIKGGPCFLVRPRRFGKSLLIDTIAKIAE
GERHLFTDCCIGKW-KKYPVIRLDFSKLENESAEILKKSKIVLLIDEYDAPVINKDCMKV
LSDFFTVIKSCACQLLFVTGVYKFVLSGLGSGANIFDLSIYYEDFSDVVGYKE-EHIVLQ
VVRQYYNGYKFVYNPTSVLSFF-E-TGKLVGYWKDTADTRVLIKQMQD--ISGIIPLMYQ
TGYITIKDLDFPNTEVKEALHAHFGKYLANNVQEAFKQDWQKLFYIFRSDCYAKEKYFHA
LLFSFLNGVISAETISNIGQADIVINNTIYILELKNKDSYGLKQIISRDYYGQYDKIVCM
GLNIIFND--DNRNMD-E
>CCPUN_00770 378 bp
LDRLPIGDADIKNVI-GSGY-YADKTKFAGKLLMGKPTFMVRPRRFGKSLLISTIATIAE
GAKELFKNYFIYNW-KKYPVIRLDFSGLNNTSSKKLEEPKIVLLIDEYDRPVVNNDCMKV
LKDFFTVVKSCACQLIFLTGVTKFSLVNLGSGANIFDVS-LKQVFSDVAGYKE-EDIIME
AIKSYYNGYRFMYNPNSVLSFF-Q-EGSLQGYWYRTGDPSILLNQMRDW-EKLLEALMYQ
TGYLSIDTLKIPNEEVRVALTQNIQEVFLDHVLAALQQDWTRLLQLFRDACFANEKDFQN
ILHAFLNGVIRVEEHSGSGRSDITMNNVVYIIELKNQSAEAIEQIEQKNYSGKYKKIVHI
GLNCIFNR--EDRNIN-E
>CCPUN_02490 378 bp
IDHLPIGDADIKNVI-SSGY-YADKTKFAGKLLMGKPTFLVRPRRFGKSLLISTIATIAE
GAKELFKNYFIYNW-KKYPVIRLDFSRFNNETTDSLKEPKIVLLIDEYDSPIVNNDCMKV
LKDFLTLVKSCACQLIFLTGVTKFSLVNLGSGANIFDVS-LENAFSDVAGYKE-EDIIME
AIKSYYNRYRFMYNPNSVLSFF-Q-RGNLQGYWYRTGDPSILLNQMRNW-EKLLEALMYQ
TGYLTIDTLKIPNEEVKMALAQNIQEVFLDHVLAALQQDWPRLLQLFRDACFANEKDFQN
ILHAFLNGVIRVEEHSGSGRSDITMNNVVYIIELKNQSAEAIEQIEHKNYSGKYKKIVHI
GLNCIFNR--EDRNIN-E
>CCPUN_06250 378 bp
LDRLPIGDADIKNVI-ESGY-YADKTKFAGKLLIGKPTFMVRPRRFGKSLLISTIATIAE
GEKELFKNYFIYNW-KKYPVIRLDFSKLNNETSEILKEPKIVLLIDEYDSPVVNNDCIKV
LKDFFTVVKSCACQLIFLTGVTKFSLVNLGSGANIFDVS-LENAFSDVTGYKE-EDIIMD
AIKFYYNRYRFMYNPNSVLSFF-Q-RGNLQGYWYRTGDPSILLNQMRDW-EKLLEALMYQ
TGYLTIDTLKIPNEEVKMALAQNIQEVFLDHVLAALQQDWPRLLQLFRDACFANEKDFQN
ILHAFLNGVIRVEEHSGSGRSDITMNNVVYIIELKNQSAEAIAQIEHKNYSGKYKKIVHI
GLNCIFNR--EDRNIN-E
>CCPUN_02470 378 bp
IDHLPIGDADIKNVI-SSGY-YADKTKFAGKLLMGKPTFLVRPRRFGKSLLISTIATIAE
GAKELFKNYFIYNW-KKYPVIRLDFSKLNNETSDNLKANRIVLLIDEYDSPVVNNDCIKV
LKDFLTVVKSYACQLIFLTGVTKFSLVNLGSGANIFDVS-LKQVFSDVAGYKE-EDIIME
AIKSYYNGYRFMYNPNSVLSFF-Q-EGSLQGYWYKTGDPSILLNQMRNW-EKLLEALMYQ
TGYLTIDTLKIPNEEVRVALTQNIQEVFLDHVLTALQQDWTXLLQLFRDACFANEKDFQN
ILHAFLNGVIRVEEHSGSGRSDITMNNVVYIIELKNQSAEAIEQIEQKNYSGKYKKIVHI
GLNCIFNR--EDRNIN-E
>CCPUN_02840 378 bp
TGILPITQSNIEDVV-VSGF-YSDKTAHVWRLLKKGAVFMVRPRRFGKSLLIDTIAKIAE
GDRHLFSDCCIGRW-KKYPVIRLDFSKLDNESSETLKENKVVVLIDEYDSQLINNDCIKV
LKDFLTVVKSCTCQLIFMTGVTRFSLTDLGSGANIFDVS-IDNEFSDVAGYKE-EDIVID
AIKSYYNGYRFMYNPSSVLSFF-Q-KGHLKGYWYRTGDPSILLKQMREW-QELLEALMYQ
TGYLTIDKLKFPNKEVRDSLSKNIEEIILEHVLAALNENWPSLLQLFRDSCFANEKSFQH
ILHSFLNGAMRVEEQTGCGRSDITINNVVYIIELKNQSAEALKQIEKNKYSNKYKKIVHI
GLNCVFNK--DDRNIN-E
>cBtQ1_00384 378 bp
INALPIGYSDVKSVI-ETGY-YVDKTRYAQELIERNPIFIARPRRFGKSLFIDTLATICS
GAQEVFKDCYIGSW-KKYPVIKLDFSRLTNDSPELLQEPKIVVLIDEYDAPIVNKANIKV
MKDFFMALKSLNFQFTFITGVSKFSLSDVFSGANHLDIT-IDASADAMFGYTQ-QEIVMG
RIATYYNGYKFVYNPWSTLRFL-D-SGKLANYWYESGSPTILINQMLAM-DHLLKSLMFQ
TGYLTIDDLKFPNKEIEESFQRSIRYSLEKKIRHALANKIKTFIASI-NTAFATEKQFHS
NLHMLLQGLMHSEALSSQGRADIVLETVIYIIEIKKSSGKALEQIKANQYYSPYKAIILL
GLN--FNE--STRMVD-N
>CCPUN_08710 378 bp
IDALPIGYSDVKRVI-RTGY-YVDKTRYAQELIEENPVFIARPRRFGKSLFIDTLATICN
GEQEMFKDYHIGKW-KKYPVINLDFSGLSNNTSEELSEPKIVVLIDEYDAPIVHQASIKV
MKDFFMTLKSLNFKFTFITGVSKFSLSDVFSGANHLDIT-ISKNADSMFGYTQ-EEIVMD
RMTTHYNGYRFVYNPWSTLKFF-E-SGKLENYWYESGSPTILINQMLVM-DNLLKSLMFQ
TGYLTIDNLKFPNKEIEESFRKSIKSSLEKKIRNALADKMETFIDNI-NTAFSTEKQFHS
NLHMLLQGLMYSESPSSQGRSDIVLERVIYIIEIKKSSGNALAQIKANGYYKPYKTIILL
GIN--FNE--ETRMID-N
>cEper1_00601 378 bp
------------------------------------------------------------
-------------------------------------EPNIVVLIDEYDAPIVNQGNIKV
MKDFFMTLKSLNFQFTFITGVSKFSLSDIFSGANHLDIT-VDIFADAMFGYTQ-EEIVME
HMGHYYNGYRFVYNPWSTLKFF-K-SGKLENYWYESGSPTILINQMLSM-DNFLKSLMFQ
TDYLTIHYLKFPNKEIEASFQKSIKSSLEKKIRSALADKIEIFIEHI-NTAFATEKQYHS
NLHMLLQGLMYSESASSQSRSDIVLERVIYLIEIKRSSGQGLEQIKANGYYRPYKTIILL
GIN--FNE--ETRMID-D
>CCPUN_01160 378 bp
-ENIPIGIVSIEEML-STQY-YVDKTDHAYKLMSNKYIFLSRPRRFGKSLFVSTLEEIAK
GNKELFQDCYIYNW-KKYPVIRVDFGGKGNMTPDNLLANKIVVLVDEYDAPFINESNRLI
VRDFLTEIKSLTIKLEFITGVSAYSFKECKSGPNNLDIT-LDKNYATIAGYKE-EDLLIG
EIRAMYNGYKFVYNPLSTLMFL-S-RNELDNYWINTGTPTFLVNKMNKSTQPIIEGAMFQ
AGYLTIKGLEFPNDEVEDSFYDFLVPEFKKKIITKLKDDLEGFVKVI-RSCMSSEAYYHT
ALHCLLEGAPLSEHATSEGRIDIVISDVTYIFELKDQNSNALGQIEGNNYREKFKNIVLI
GLN--FSS--KMRNVE-Q
>CCPUN_03860 378 bp
-DNIPIGVVSIEEML-STQY-YVDKTDHAYTLMSNKFIFLSRPRRFGKSLFVSTLEEIAK
GNKELFQDCHIYNW-KKYPVIRLSFSRLVNETPENLKEPKVVVLVDEYDAPFINEKNREV
VRNFLTVIKDLSIKLEFVTGVSAYCFKECKSGPNNLDIT-LDKNYETIAGYKE-EDLLIG
EMRDMYNGYKFVYNPLSTLMFL-S-RNELDNYWINTGTPTFLVNKMNKSTQPIIEGAMFQ
AGYLTIKGLEFPNDEVEDSFYDFLVPEFKKKIITKLKDDLEGFVKVI-RSCMSSEAYYHT
ALHCLLEGAPLSEHATSEGRIDIVISDVTYIFELKDQNSNALGQIEGNNYREKFKNIVLI
GLN--FSS--KIRNVE-Q
>CCPUN_07790 378 bp
--------------------------------MSNKYIFLSRPRRFGKSLFVSTLEEIAK
GNKELFQDCHIYNW-KKYPVIRVDFSNMDKNNSEILKEPKVVVLIDEYDAPFINEENRLI
VRDFLGVVKSLSIKLEFVTGVSAYCFKECLSAPNNLDIT-LDKNYETIAGYKE-EDLLIG
EMRDMYNGYKFVYNPLSTLMFL-S-RNELDNYWINTGTPTFLVNKINKSTKPIIEGAMFQ
AGYLTIKGLKFPNDEVEDSFYDFLVLEFKKKIITKLNDDIEGFVKVI-RSCISSEAYYHT
ALHCFLEGAPLSEHATSGGRIDIVIIDVTYIFELKDQSSNALGQIEGNDYREKFKNIVLI
GLN--FSS--KIRNVK-Q
>CCPUN_01900 378 bp
-NNIPIGVVSIEEML-STQY-YVDKTDHAYTLMSNKYIFLSRPRRFGKSLFVSTLEEIAK
GNKELFQDCYIYNW-KKYPVIRVDFSNIDKNNSKVLKEPKVVVLVDEYDSPFINEENRLI
VREFLTVIKSLTIKLEFVTGVSAYCFRDTYSGPNNLDIT-LDKNYATIAGYKE-EDLLVG
EMRSMYNGYKFVYNPLSTLMFL-Q-RGELNNYWINTGTPTFLVKKAGKS-KPIVNGAMFQ
GGYLTIDKLKFPNGEVEKSFYNLLFKKFEKAIVKKLKDDLEGLVKVI-RSCMSSEAYYHT
ALHCLLEGAPLSEHATSGGRIDIVINDVTYIFELKDQNVNALGQIEGNNYREKFKNIVLI
GLN--YAS--KMRNVE-Q
>CCPUN_04240 378 bp
-DNIPIGVVSIEEML-STQY-YVDKTDHAYKLMSNKYIFLSRPRRFGKSLFVSTLEEIAK
GNKELFQGCYIYNW-KKYPVIRVDFSKIDNNDSESAKELKVVVLVDEYDAPFINENNRLI
VREFLTVIKSLTIKLEFVTGVSSYCFRDTYSGPNNLDIT-LSPDYTTVAGYKE-EDLLVG
EMRSMYNGYKFVYNPLSTLMFL-Q-RGELNNYWINTGTPTFLVRKVNKS-KPIVNGAMFQ
GGYLTIDKLKFPNGEVEKSFYNLLNKKFEKAIVQKLNDDLEGLVKVI-RSCMSSEAYYHT
ALHCLLEGAPLSEHATRGGRIDIVISDVTYIFELKDQNAHALCQIEGNEYIEKFKNIVLI
GLN--FSS--AMRNVE-Q
>CCPUN_02250 378 bp
TGILPIGKSSIEAVI-MSGY-YVDKTKYAETLFKEATVFLSRPRRFGKSLFVNTLEEIAK
GNKELFKGYYIYNW-KKHPVIRVDFSNMNK--SLKLEEPKVVVLVDEYDAPFINEENRLI
VREFLTVIKSLTIKLEFVTGVSSYCFRDTYSGPNNLDIT-LSPDYTTIAGYKE-EDLLVS
EMRAMYNGYKFVYNPLSTLMFL-Q-RGELNNYWINTGTPTFLVKKVNKS-KPIIESAMFQ
AGYLTIKGLEFPNGEVEDSFHNLLFEEFEKSIVKKLEDDLEGLVKVI-RSCMSSEAYYHT
ALHCLLEGSPLSEHITSGGRIDIVISDVTYIFELKDQSSNALGQIEGNDYREKFKNIVLI
GLN--FSS--KLRNVE-Q
>CCPUN_06230 378 bp
------------------------------------------------------MEEIAK
GNKELFQDSYIYNW-KKYPVIRVDFGGKGNITPDNLLANKIVVLIDEYDAPFINESNRLI
VRDFLTEIKSLTIKLEFVTGVSSYCFRDTYSGPNNLDIT-LSPDYTTVAGYKE-EDLLVG
EMRSMYNGYKFVYNPLSTLMFL-Q-SGELNNYWINTGTPTFLVKKVSKS-KPIVDGAMFQ
GGYLTIDKLKFPNGEVEKSFYNLLFKKFEKDVIKALSDDIDGFISIL-ASSFASEAFYHA
VLHAFLRGAPESEKCSNLGRIDIVIPNLTYIFELKGKNADALEQAQNAKYIQQYKDIVII
GIN--FGS--DYRNLD-D
>CCPUN_03880 378 bp
-DNIPIGVVSIEEML-STQY-YVDKTNHAYTLMSNKFIFLSRPRRFGKSLFVSTLEEIAK
GNKELFQDCYIYNW-KKYPVIRVDFSKVDNDDSELLKEPKIVVLVDEYDAPFINESNRLI
VRDFLGVIKSLSIKLEFVTGVSAYCFKECNSGPNNLDIT-LDQDYATIAGYREKEDLIIS
HMRSKYNGYKFVYNPWSTLKFL-K-HGILNNYWYNTGTPTFLTKRVDDS-QNIMVGKMFQ
SGYLTIDKVTFPNDEVKESFYNSLSEEIEENVRNSLINDIDGFISTL-ESSFSSEAFYHS
VLHAFLRGAPESEKCSNLGRIDIVIPSLTYIFELKGQDANALKQTENTKYIQQYKDIVVI
GIN--FDS--EDRNLN-D
>CCPUN_05830 378 bp
TGILPIGKSNIEAVI-RSGY-YVDKTKHAETLFKEATVFLSRPRRFGKSLFVSTLEEIAK
GNKELFQDCYIYNW-KKHPVIRVDFSKIDNNNSESVKEPKVVILVDEYDAPFINEENCLI
VREFLTVIKSLTIKLEFVTGVSAYCFKECQSGPNNLDIT-LSKNYSDIAGYREKEDLFVS
KMRCKYNGYKFVYNPWSTLRFL-E-EGKLNNYWYNSGTPTFLTKRADDN-ENIMIGKMFQ
SGYLTIDKVKFPNDEVRESFKDSLYEELNENLINFLVADIDGFMSTL-ESSFSSEAFYHS
VFHAFLRGAPESEKCSNLGRIDIVIPNITYLFELKGQDAHAIEQTQNTKYIQQYKDIVVI
GIN--FDS--DKRNFN-D
>CCPUN_09230 378 bp
TGILPIGKSSIEAVI-KSGY-YVDKTKHAETLFKEATVFLSRPRRFGKSLFVSTLEEIAN
GNKELFQDCYIYNW-KKYPVIRLDFSRLVNETPENLKEPKVVVLVDEYDAPFINEDNLII
VRNFLTIIKSLSIKLEFITGVSAYSFKECQSGPNNLDIT-LSPRYSNIAGYREKEDLIVS
YMRSKYNGYKFVYNPWSTLRFL-E-EGILNNYWYNSGTPTFLTKRVDDS-QSIMVGKMFQ
SGYLTIDKVKFPNDEVRESFKDSLYEELNENLINALVADIDGFMSTL-ESSFSSEAFYHS
VLHAFLRGAPESEKCSNLGRIDIVIPNITYLFELKGQDAHAIEQTQNTKYIQQYKDIVVI
GIN--FDS--DKRNFN-D
>CCPUN_05920 378 bp
TGILPIGKSSIEAVI-KSGY-YVDKTKHAETLFKEATVFLSRPRRFGKSLFVSTLEEIAK
GNKELFQDCDIYNW-KKYPVIRVDFSKIDNNNSESVKEPKVVVLVDEYDAPFINEENCLI
VREFLTVIKSLTIKLEFVTGVSAYCFKECQSGPNNLDIT-LDQDYETVAGYRE-EDLFVS
KMRSKYNGYQFVYNPWSTLKFL-K-HGRLNNYWYNSGTPTFLTKNIDDS-QNIMIGKMFQ
SGYLTIDKVTFPNDEVKDSFYNSLSEEIEQKVNTALSNDIDEFVKIA-QSLFSGESYYHT
VLHTILECSPKSEDSTNQGKIDIVLPHVTYILELKDSSADAMDQIDNKSYKDKFKGIVTI
GIN--FDSSKEKRNIV-H
>CCPUN_09240 378 bp
TGILPIGKSSIEAVI-KSGY-YVDKTKHAETLFKEATVFLSRPRRFGKSLFVSTLEEIAK
GNKELFQDCYIYNW-KKYPVIRVDFSKMDKNNSEILKEPKVVVLIDEYDASFINEENRLI
VREFLGVIKSLTIKLEFVTGVSAYCFKDCKSGPNNLDIT-LSPRYSNIAGYREKEDLIVS
YMRSKYNGYKFVYNPWSTLRFL-E-EGILNNYWYNSGTPTFLTKRADD--RNIMIGKMFQ
SGYLTIDKVKFPNDEVEESFYNSLSEEIEQKINKTLSNDIDTFITVI-KSLFSGEAYYHT
VLHAILECSPQNENTTNQGKIDIVLPYVTYILELKNASADAMDQIDNKSYKDKFKGIVAI
GIN--FDSAKAKRNLV-H
>WP_013944719.1 378 bp
MKKLPIGIQSIKKILCKKEYLYVDKTGFIKKLIDTPHYFMSRPRRFGKSLFLNTLEEVFS
GNKNLFEGYEIYNW-KKYPVVRFDFSQIASQTPIEFQNTRTVVLVDEYDHAIINQKNKEI
LKDFFTTLKSLDLKFTFVTGISKFSQVSLFSGPNNLDIT-MDPQYAGMMGYTE-DEVVLN
EIRSWYNGYRFVYNPFSTLKFM-Q-NKKPKAYWYSSGTPSFLIDELKKL-EGALTALMYQ
TGYFTIKELGLPNEEVRNAFINSLVQNFASKCVKALEEQPDFLFKHI-ELGFASENTYQG
MLLSMLYGMPLSEKATNTGRIDVVLPNTIYIMELKDESSEALKQIHDKSYFKSYKKIVII
GAN--FSS--KNRNIS-D
>WP_013935028.1 378 bp
MKKLPIGIQSIEKILGEGEYLYVDKTGFIKSLIDAPYFFMSRPRRFGKSLFLNTLEEIFK
GNKELFRGLQIYEW-QEYPVLHFDFAQIASSTIEEFNQNRVVVLADEYDSAIINEKNRDL
LRGFFGTLKGLDLKFTFTTGVSKFSQVSLFSGPNNLDIT-MDPKYAGMMGYTE-AEMLLN
EIRNWYNGYRFVYNPFSTLKFM-Q-NKRPKTYWYSSGTPSFLIDELKKL-DGTLTALMYQ
TGYFTIKDIGLPNEEVRSAFINSLVQNFTPETVKALEEKPSLLFKQI-EIGLSSERTYQA
MLLSMLYGMPLSERTTNTGRIDVVLPKTTYILELKNDSADALKQIHEKQYFKPYKQIIII
GAN--FSS--ELRNIS-E
>WP_013935084.1 378 bp
MKKLPIGIQSIEKILGEGEYLYVDKTGFIKSLIDAPYFFMSRPRRFGKSLFLNTLEEIFK
GNKELFRGLQIYEW-REHPVLHFDFAKILSETSKDFKKNQVVVLVDEYDSAIINEKNRDL
LKAFFGTLKSLDLKFTFITGVSKFSQVSLFSGPNNLDIT-MDPKYAGMMGYTE-EELIVE
EIRTWYNGYRFVYNPYSTLRYL-S-AKKAESYWYSTGTPSFLIDEAKKL-SGTLAALMFQ
TGYLTINGLDFPNKEVKEAFFNSLLQEFTEEIKQDLHKDLNAFFSKM-NVHFAKEGFYQA
VFFTFLETSTMAEISTNIGRIDLMTPETVCIFELKDKTAEALTQTERKKYRQRFKDTLVI
GAN--FSS--KSRNIN-D
>KKT24137.1 378 bp
MKKLPLGIQTFEKII-EDSCVYVDKTEHIYKLIKGDCFFFARPRRFGKSLLCSTLKNLFL
GNRELFKGLWIDKW-PLHPVIHIDLSQVSRKDPESLTKNRVVLIIDEYDKPILDNKMREI
LKDLYEVIKSLDLRFVFITGVTRFSKTSLFSGLNQLNIS-MDPQFAHLVGYTE-DEVLVA
KLRRWYDGYRFLYTPFSVLNYL-Y-TADFSNYWFESGTPSFLIKIFEHF-ENLLTTLLFQ
SGYATIKSLEMPNYEVRDSLLKSIVASMTSELRRALEANLDAFIDLI-KKFYSTEKYYQT
IFFILLKLVPDVEKATNIGRVDLIVSNTLYIFEFKNKSAQALNQIIDMHYHEVYKKIILV
GVN--FSS--DTKNIT-E
>KKT23671.1 378 bp
MKRLPLGIQTFEKII-ESDCVYVDKTSYIYELIQGGCFFFARPRRFGKSLLCSTLSSLFL
GHRELFKGTWIEKW-PVHPVIHLDLSQVSRESPEVLNKNRVVLIIDEYDKPILDDKMREV
LKNFYEAIKGLDLHLVFITGVTRFSKTSLFSGLNQLNIS-MDPRFAHLVGYTE-GELLVA
MLQNWYDGYRFLYTPFSVLNFL-Y-TADFSNYWFESGTPTFLIKIFEQF-ENLLTTLLFQ
SGYATIKNLEMPNYEVRDSLLKTIVASMAKELRQALEKNLDLFINTI-KKFYSMEKYYQT
IFFILLQLVPDVEKATNIRRVDLIVSRALYIFEFKNKSAQALKQIVDMHYHEAYKKIILV
GVN--FSS--DVKNIT-E
>KKP25017.1 378 bp
MKKLPIGIQTFSEVI-KNNYVYIDKTKYIYELIQAKYIFFSRPRRFGKSLLCSTLQELFS
GNHDLFKGLWIDQW-PIHPVIYLDLSMIDSDTPNELKGQNVVIIIDEYDSPIIDKELQEV
LKKFYTCIKGLDLHFVFITGITRFSKTSIFSGMNQLDVS-MIPKFAHLAGYTK-DEIVKN
LLQTWYNGYCFLHAPFSILNFL-Y-EANFKNYWFESGTPTFLIKVLKQF-ENLLSALLFQ
TGYITIKDLEMPNYEVKDSLLKCILTAMTENLKTALEADLDAFIDIM-KKFYSMEKYYQT
IFFVLLASIANVEIATNIGRIDLLVSKMLYLFEFKDGSAKALQQILDMRYYEAYKNIKLV
GVN--FSS--DEKNIT-G
>KKP28266.1 378 bp
MKKLSLGLQTFSKVI-NGGCVYVDKTEHIYELIQGNCVFFARPRRFGKSLLCSTLKELFS
GNRELFKGLWIDTW-QEYPVIHLDLSMTSSVTPEALQKQNVVIIIDEYDNPIINKELQDV
LKNFYVYIKGLDLKFVFVTGVSRFSKASIFSGMNQFDIS-MDPRYAHLVGYTQ-NEILRE
SLRVWYNGYRFIYSPYSIINFI-D-RVEYKNYWSETATPQALLDLIKII-DGLLITILFQ
TGYLTIKSIGYPNKEVAETASTQILAYLTENIQEAIRSDINKLIEEI-KRVYAKEKYFQS
IFYTVLMMIIDVEINTNIGRIDATIRDLIYIIEFKDKTAKAIDQIKEKKYFERYKKIIFV
GIN--FSS--REKNIN-E
>KKP28845.1 378 bp
MKKLSLGLQTFSKVI-NNDCVYVDKTEHIYKLIQENCIFFARPRRFGKSLLCSTLKELFL
GNRELFKGLWIDTW-KKYPVIHLDLSMTSSVTPKALEKQNVVIIIDEYDNPIINKELQDI
LKNFYIYIKGLDLKFVFVTGVSRFSKASVFSGMNQFDIS-MDPRYSHLVGYTE-KEILRK
SLRVWYNGYRFIYSPYSIIHFI-D-RAECKNYWSESATPQALLDLIKII-DGLLITILFQ
TGYLTIRSLGYPNKEVAEGASTQILTYLTQNIQEAIRADINKLIEEI-KRVYAKEKYFQS
IFYTILMMIIDVEINTNIGRIDATIIDLIYIIEFKDKTAKAIDQIKEKKYFERYKKIILI
GIN--FSS--KEKNIN-E
>WP_023792718.1 378 bp
LKKLPIYISSFKDMI-EGNFLYIDKTKHIYDLFNKQYYFLSRPRRFGKSLLVSTLKELFL
GNKEIFKDLWIYNW-QEHPVIHLDFSVIAHRSSEQLEINKVVILIDEYDKPILDEKQREI
LKSFYSVIKAQDLRAVLLTGVSKFARTSVFSGLNNLDIT-LDPKAAQLLGYTQ-QELLID
KLKKWYNGYRFVYNPFSVLYAL-D-KREINNYWIASGNPEFLIVLLKQI-ENAIIALLFQ
TGYLTITDVNFPNFEIKQSFTNYLLTALSTNLKRAIDQDLIKFFDIL-QNIFAHEKDYHT
LIQFILSVLAQSETITNAGRIDLILKNIIYIFEFKNQSAEALQQIKDKKYYQRFKKIILV
GLN--FIS--SKDKIELD
>WP_023792720.1 378 bp
LKKLPIDVSSFKTMI-NDNYKYIDKTKHIYNIFISRYYFLSRPRRFGKSLLVSTLKELFS
GNKELFKDLWIYSW-KEHPVIHLDLSQIEHLTSNELRINKVVILIDEYDKPILDEKQREI
LKSFYSVIKAQDLRAVLLTGVSKFARTSVFSGLNNLDIT-LDPKAAQLLGYTQ-QELLID
KLKKWYNGYRFVYNPFSVLYAL-D-KREVNNYWIASGNPEFLIVLLKQI-ENAIIALLFQ
TGYLTIVDVNFPNFEIKQSFTNYLLTALSTNLKRAIDQDLIKFFDIL-ENIFAHEKDYHT
LIQFILSVLAQSETITNAGRIDLILKNIIYIFEFKNQSAQALQQIKDKKYYQKFKKIILV
GLN--FNN--LDNNLE--
>WP_023792977.1 378 bp
LKKLPIYISSFKDMI-EGNFLYIDKTSHIYDLFNKQYYFLSRPRRFGKSLLVSTLKELFL
GNKELFKDLWIYNW-QEYPVIHLDFSVISHRSSEQLEINKVVILIDEYDKPILDEKQREI
LRSFYGVIKGQDLRSVLLTGVTRFSKTSIFSGLNNLDIT-LKPEAAQLLGYTQ-EELLLK
ELKKYYNGYRFVYNPFSVLYSL-N-DQEITNYWFTSGTPTFLIHLISKL-DQVLVTLLFQ
TGYLTISDLSFPNYEVEYSFTNFLVKALSKKLIKALENDIAQFCYKL-EILFSSESYYHA
LLQFLFSLLSQSEILTNNGRIDLALKDYVYIFEFKNKSADALQQINDKKYYHRFKKILLV
GLN--FIN--SKDQTELD
>WP_023792768.1 378 bp
LKKLPIDVSSFEIMS-KDNYLYIDKTQDIYNIFISRFYFLSRPRRFGKSLLVSTLKELFS
GKKELFKDLWIYNW-QNYPVIHLDFSVIAHRSSDQLEINKVVILIDEYDKPILDEKQREF
LRSFYGIIKGQDLRTVLLTGVTRFAKTSIFSGLNNLDIS-LKPEAAQLLGYTQ-DELLLK
ELKSWYNGYRFVYNPFSILYSL-N-DQEITNYWFTSGTPTFLIHLVSNL-DQVLVTLLFQ
TGYLTISDLNFPNYEVEYSFTNFLVKALSKQLIKALENNIPEFCCKL-EILFSSESYYHA
LLQFLFSLLSQSEILTNNGRIDLALKEYIYIFEFKNKSAQALEQIKDKKYYHRFKKIVLV
GLN--FIN--SKDKTELN
>WP_023792774.1 378 bp
LKKLPIDVSSFEIMI-KDNYLYIDKTQYIYNIFISRFYFLSRPRRFGKSLLVSTLKELFS
GNKELFKGLWIYNW-HEYPVIHLDLSQIPHLTAQELRINKVVILIDEYDKPILDERQREI
LRSFYGIIKGQDLRTVLLTGVTRFARTSIFSGLNNLDIT-LKPEAAQLLGYTQ-DELLLS
DLKKYYNGYRFVYNPFSVLYSL-N-DQEIINYWFKSGTPTFLIHLVSNL-NQVLVTLLFQ
TGYLTISDLNFPNYEVEYSFTNFLVKALSKQLIKALENNIPEFCCKL-EILFSSESYYHA
LLQFLFSLLSQSEILTNNGRIDLALKEYIYIFEFKNKSAQALEQIKDKKYYHRFKKIVLV
GLN--FIN--SKDTTELD
>KKQ32643.1 378 bp
FKKLPVDLSSFSTMI-NENYLYVDKTKIIYEIISGRCFFLARPRRFGKSLLVSTLKEIFL
GNKDLFKDLWIGKW-DSYPIIHIDFLRVDSSCPEKLEHGKVVILIDEYDYPIIKVKNKEI
LRSFYGCIKGLGTRFLFLTGVSKFSKTSIFSGVNNLDIS-LDPYVAALMGYTE-EEMILD
EMRTWYNGYRFVFNPFSVLYYL-H-KQERANYWFESGTPTFLLDLIKKI-DHILVTLLYQ
TGYLTIEELTYPNEEVRRSINSYLIGILLGQMRRALQENIAAFCDTL-KVLFANEAYYHS
LFQLIGTLLIQSEVLTSVGRIDLLLSKHIYIFEFKGKTVEAMAQIKDRRYYEKFKEIFLI
GMV--FDF--KDKKFAME
>KKQ32854.1 378 bp
SKRLSTNISTFSKVI-TENCIYVDKTEQIYHLFKSQYYFLSRPRRFGKSLLISTLEELFK
GNKELFKGLWIYSW-QEHPIIHLDFLNIPHSDPDMLKKNSIVLLIDEYDKPILDEKQRTV
LKGFYEAVKSLDWHAVFITGVSRFSKTSIFSGFNNLDIS-EKTVSVNLLGYTH-AEILFD
EMKTWYDGYRFVFNPFSVLYYL-Q-DQKRANYWFNSGTPSFLVELLKQI-NNIRIVLFYQ
TGYLTIKDLGYPNQEVALSVTAHLTSILANFIKKALIDDITLFCKSL-KTLWANEAYYHS
LLQNMCNLLVQSEVLTSNGRLDLVIKNRIFIFELKKEAANALQQIFDKRYYEKYKPITLV
GLS--FDF--KDKKLDLE
>ETX03843.1 378 bp
PQPVQASSYTFRDII-EGGFLYVDKTRYLYDLIRKGVYFLARPRRFGKSLMISTLDEIFQ
GNRDLFRGLWLYEW-QTYPVVRIDFSRHQIRNVEELEEKQVVILIDEYDKPILDQRIRDT
LKSFYTTIKAMDIRFVFITGISKFSRVGVFSSMNHLDLT-MDPRFATALGITE-DELLLQ
NIREWYDGFCFVYNPFSTLQLF-N-KRNFSNYWFESGTPTFLIKLLKEL-EMLIVPLLFQ
TGYLTIKDLSYPNAEVEDAFLTHLLGAFSEQLVDALHADLDQFFAIL-QIFFANEKYYQT
IFYLIFKLMIDAEVRTNRGRIDAVIANHIFLFEFKDGGVDALQQIVDNAYAERYKPVTLI
GAN--FDS--RTRTID-G
>OFY62366.1 378 bp
LKKLPIGIHTLSEII-EENYLYVDKTKYVFNLISGKTYFLSRPRRFGKSLLITTLEEIFK
GNKDLFKGLWIHDW-EKFPVIRMDFSKQNATQPDDLIQGKVVILIDEYDKPIIDKQMRDI
LKGFYTVMKGMDLKFVLLTGVSKFSKAGVFSELNHLDIT-MNPNYSGMLGITQ-HELFMH
QMQEWYNGYCFVYNPFSVLLFF-R-NKRFSNYWFESGTPTFLIDIMKSI-PT-IIPLLFQ
TGYLTLKTLDYPNLEVKKSFLSYILKAYSRLLIAALRSDFDKFFQIM-KSFFKEEKYYQT
IFYTIFQLMILTEFKLSDARIDVVVDSAIFILEFKNQTKEALQQIKEKKYFEPWKDIYLA
GVN--FQD----KNIE-G
>OEU56189.1 378 bp
------------------------------------------------------------
-----FKGLWIYNW-EKHPVVRIDFSKEKAENRDDLKINKVVILIDEYDKPIIDMELREV
LKGFYTIIKACDIRFVLLTGVSKFSKAGVFSGLNNLDIS-MDTKYSSLLGITR-QEMLIE
KIAYWYDGFCFVFNPFSMLLLF-D-NIRFSNYWFESATPSFLIKLIKEL-DGVTIPILFE
TGYLTIAGLAYPNFEVKNSMTECLTEAYAFKLIDALRDDFEAFFDTL-RIFFANEKYYQT
VFYLIFSLIVGAEVKTNKGRIDAVIDKDVYIFEFKNGDKEALRQINDKRYFEKYKEIYLF
GVE--FAD----RNVG-E
>OEU59625.1 378 bp
MKNLPIGIQTFSDII-QNDYLYVDKTEKIFDLVKKGVYFLSRPRRFGKSLLISTLNETFE
GEKKLFKGLWIYKW-EKHPVVRIDFSKEKAENRDDLKINKVVILIDEYDKPIIDIELREV
LKGFYTIIKACDIRFVLLTGVSKFSKAGVFSGLNNLDIS-MDTKYSSLLGITR-QEMLIE
KIAYWYDGFCFVFNPFSMLLLF-D-NIRFSNYWFESATPSFLIKLIKEL-DGVTIPILFE
TGYLTIAGLAYPNFEVKNSMTECLTEAYAFKLIDALRDDFEAFFDTL-RIFFANEKYYQT
VFYLIFSLIVGAEVKTNKGRIDAVIDKDVYIFEFKNGDKEALRQINDKRYFEKYKEIYLF
GVE--FAD----RNVG-E
>WP_051374573.1 378 bp
-------------------------------MLHGSVYXLARPRRFGKSLLISTLNEIFE
GEKELFKGLWIYKW-EKHPVVRIDFSKKKAESRDDLKINKVVILIDEYDKPIIDVEIREV
LKGFYNIIKACDIRFVFLTGVSKFSKAGVFSGLNNLDIS-MDTGYSSFLGITM-QEMLIE
KITYWYNGFCFVFNPFSALLLF-K-KFDFSNYWFESATPSFLIKLIKEL-DGVTIPILFQ
TGYLTIAGLAYPNFEVKNSMTECLGEAYSFKMIDALRYDFELFFDTL-RIFFANEKYYQT
IFYLVFSLIVEAEIKTNKGRIDAVIDNDIYIFEFKNGDKDALNQIKEKKYFEKYKKIYLF
GVE--FMD----RNVG-E
>WP_027355019.1 378 bp
MKNLPIGIQTFSDII-QNDYLYVDKTEKIFDLVKKGVYFLSRPRRFGKSLLISTLNEIFE
GEKELFRGLWIYKW-EKHPVVKIDFSKSKARNGDELIINKVVVLIDEYDKPIIDIELREI
LKGFYTIIKACDIRFVLLTCVSKFSRAGVFSGLNNLDIS-MNAGYSSLLGITR-QEMLIK
KITYWYDGFCFIFNPFSLLLLF-D-NSEFSNYWFESATPSFLIKLIKEL-DRVVVPILFQ
TGYLTITGLAYPNFEVKXSMIECLAEAYSFKLIDALRGDFEIFFDTL-RVFFANEKYYQT
VFYLIFSLIVKAEVKTNKGRIDAVIDKDIYIFEFKNGDKNALSQIKEKKYFEKYKEIYLF
GVE--FTD----RNVG-E
>OGV61814.1 378 bp
MKPITTSVYTFRNLI-EGGYLYVDKTALLHALVAQGVYFLSRPRRFGKSLTLATLEEIFL
GNRDLFRGLAIHDW-RAHPVIRIDLGSKQASSTDELKTDKVVILIDEYDKPILGTKIRDV
LKAFYSVVKSADLRFAFLTGVSKFSRVSVFSDLNNLDLT-MDARYATLCGYTQ-AELVLE
KMREWYNGYRFVYNPVSVGRFL-D-SGEFSNYWFETGTPSFLIKLLKRL-SALPEPLLFQ
TGYLTVKDLGYPNREVENAFLRYLMDGFTADLRLALAKDLDGLFRHL-RVFFADEKYYQT
VFYLVFRIVIDCEVRTEVGRIDAVVASTIFVFEFKHGTADALAQIREKRYFEKYRDVVMV
GAA--FDP--ETRNLE-R
>WP_047267097.1 378 bp
MKKLPIGIQDYKEII-TENYTYVDKTKYIYKMLNGKFYFLSRPRRFGKSLTISTLYYLFK
GEKELFKDTYIYDF-KEYPIIRINILDVATDNEERFK-EKVVILVDEYEKPILDERYREI
LRDFYVTIKSKDIKFVFITGITKFTKTGVFSALNNLDIS-LNSKYSQMLGYTQ-KELLLE
EIKRYYNGFSFVYNPFSVLKFF-D-EKRFKNYWFESGSPSFLYNYIKGL-VKTANIFFAQ
AGYLTFKGLDYPNLEVKNSFSRLILEANYGRIIKSLLKDIEGLIKKI-KTIISAESYYHS
LIYTILASAVTAEELTNLGRIDLVLEDKIYIFEIKDKSATAISQIKEKKYYEKYSEIYLI
GVN--INS--EKRNID-D
>WP_047264762.1 378 bp
MKKLPIGIQDYKEII-TENYTYVDKTKYIYKMLNGKFYFLSRPRRFGKSLTISTLYYLFK
GEKELFKDTYIYDF-KEYPIIRINILDVATDNEERFK-EKVVILVDEYEKPILDERYREI
LRDFYVTIKSKDIKFVFITGITKFTKTGVFSALNNLDIS-LDTDYSQMLGYTQ-EEILLK
EMKKYYNGFSFVYNPFSILKFF-Q-KKEFQNYWFESGSPSFLYEYIKGL-VKNANIFFTQ
AGYLTFKGLDYPNLEVKNSFSKLILEANYGEIYIKIAEDIKGLIEEI-KKIISAEKYYHS
LIFTIIASAVKAEELTNLGRIDLVLEDKIYIFEIKDKSATAISQIKEKKYYEKYNEIYLI
GIN--INS--EKRNID-D
>WP_047268402.1 378 bp
MKKLPIGVQDYKEII-EEDYIYVDKTKYIFNLINGKFYFLSRPRRFGKSLTISTLYYLFK
GEKELFKDTYIYDF-KEYPIIRINLLDVVSENEKELK-GKVVILVDEYEKPILDEKYRNV
LRNFYVTIKSKDIKFVFITGITKFTKTGVFSALNNLDIS-LDTDYSQMLGYTQ-EEILLK
EMKKYYNGFSFVYNPFSILKFF-Q-KKEFQNYWFESGSPSFLYEYIKGL-VKHANIFFTQ
AGYLTFKGLDYPNLEVKNSFSRLILEANYGTIIKSLLKDIKGLIEEI-KKIISAEKYYHS
LIFTIIASAVKAEELTNLGRSDLVIDERIYLFEIKDKSAIAINQIKEKKYYEKYKEIYII
GIN--INS--EKRNID-D
>WP_014296643.1 378 bp
MKKLPVGIQDYKEII-EENYIYVDKTKYLYDLINGKFYFMSRPRRFGKSLTVSTFYYLFK
GEKELFKDTYIYDF-KEYPIIRLNLLKAKSENTEKLK-GKVVILVDEYEKPILDESNREI
LRDFYTTIKANDIRFVFITGITKFTKTGVFSALNNLDIS-LDTAYSQMFGYTQ-EELLLE
EMKRYYNGFSFVYNPFSILQFF-Q-KKELRNYWFESGSPSFLYEYIKGL-VKTANIFFTQ
AGYLTFKGLDYPNFEVKNSFSTLILEANYGEIYLKIEEDIKGLIEEI-KKIISAEKYYHS
LIFTIIASAVKAEELTNLGRSDLVIDDRIYLFEIKDQSSDALKQIKEMKYYEKYKEIYLI
GIN--INS--EKRNIE-E
>WP_014296647.1 378 bp
MKKLPVGIADYKEII-EENYIYVDKTKYLYDLINGKFYFMSRPRRFGKSLTVSTFYYLFK
GEKELFKGTYIYDF-KEYPIIKLDMSDNTLTTYEEFIEEKVVILIDEYESPILEEKFRGF
LREFYKKIKTKDVKFVFITGITKFTKTGVFSALNNLDIS-LNRKYGQMFGYTQ-EELLLE
EMKRYYNGFSFVYNPYSILRFF-S-EKEFQNFWFESGSPSFLYEYIKGL-VKTANIFFTQ
AGYLTFKGLDYPNFEVKNSFSTLILEANYGEIYLKIEEDIKGLIEEI-KKIISAEKYYHS
LIFTIIASAVKAEELTNLGRSDLVIEDRIYLFEIKDQSAEALKQIKEMKYYEKYKEIYLI
GMN--INS--EKRNIE-N
>WP_012056747.1 378 bp
MKKLPIGVQDYKKII-EGDYVYVDKTKYIYELISEVPIFLSRPRRFGKSLTISTLYYIFK
GEKELFRGTYIYDF-KEYPVIKISLLDVVSETENDLKGEKVVILVDEYEKPILDERYREI
LRDFYVTIKSKDIKFVFMTGITKFTKTGVFSALNNLDIS-LNKKYSQMLGYTQ-EELLIE
NLKEYYNGFSFVYNPFSILRFF-E-EREFKNYWFESGSPSFLYEYIKGL-VKYANIFFAQ
AGYLTFKGLDYPNIEVRNSFSKLILEANYGRIYEKIEKEIKGLIEEI-KRIISSERYYHS
LIYTIIASAVTAEELTSIGRSDIVIRGKVYIFEIKDKGARGIRQIKEKRYYEKYKEIYLI
GIK--ISS--KERNIE-E
>WP_012056695.1 378 bp
MKKLPIGVQDYREIV-EENYVYVDKTKYLYDLMTGKFYFLSRPRRFGKSLTISTLYYIFK
GEKELFRGTYIYDF-KEYPIIKLDMSDNTLSTYEKFLRERVVILIDEYEAPILEEKIRSF
LREFYKKIKTKDIKFVFMTGITKFTKTGVFSALNNLDIS-LNKKYSQMLGYTQ-EELLIE
NLKEYYNGFSFVYNPFSILRFF-E-EREFKNYWFESGSPSFLYEYIKGL-VKYANIFFAQ
AGYLTFKGLDYPNIEVRNSFSKLILEANYGRIYEKIEKEIKGLIEEI-KRIISSERYYHS
LIYTIIASAVTAEELTSIGRSDIVIRGKVYIFEIKDKGARGIRQIKEKRYYEKYKEIYLI
GIK--ISS--KERNIE-E
>WP_012057276.1 378 bp
MKKLPIGVQDYREIV-EENYVYVDKTKYLYDLMTGKFYFLSRPRRFGKSLTISTLYYIFK
GEKELFRGTYIYDF-KEYPIIKLDMSDNMLTTYEDFVRERVVILIDEYEAPILEEKIRSF
LREFYKKIKTKDIKFVFMTGITKFTKTGVFSALNNLDIS-LNKKYSQMLGYTQ-EELLIE
NLKEYYNGFSFVYNPFSILRFF-E-EREFKNYWFESGSPSFLYEYIKGL-VKYANIFFAQ
AGYLTFKDLDYPNIEVRNSFSKLILEANYGEIIKSLEKDIRRMIEEI-KRIISSERYYHS
LIYTIIASAVTAEELTSIGRSDIVIRGKVYIFEIKDKGARGIRQIKEKRYYEKYKEIYLI
GIK--ISS--KERNIE-E
>WP_012056748.1 378 bp
MKKLPIGVQDYREIV-EENYVYVDKTKYLYDLMTGKFYFLSRPRRFGKSLTISTLYYIFK
GEKELFRGTYIYDF-KKYPIVRINLLDVATDNEERLK-GRVVILVDEYEKPILDERYREI
LRDFYVTIKSKDIKFVFMTGITKFTKTGVFSALNNLDIS-LNKKYSQMLGYTQ-EELLIE
NLKEYYNGFSFVYNPFSILRFF-E-EREFKNYWFESGSPSFLYEYIKGL-VKYANIFFAQ
AGYLTFKDLDYPNIEVRNSFSKLILEANYGEIIKSLEKDIRRMIEEI-KRIISSERYYHS
LIYTIIASAVTAEELTSIGRSDIVIRGKVYIFEIKDKGARGIRQIKEKRYYEKYKEIYLI
GIK--ISS--KERNIE-E
>OFY31982.1 378 bp
MKSLPVGIQTLPEII-NGGYIYVDKTEYIHKLFRGKYYFLSRPRRFGKSLLVSTLKEIFS
GNKELFKRLYIYDW-EKHPVIHIDFSILDYRNA-SLYTNQVVVLIDEYDKPIIDEENRLV
LKNFYSVIKPLDLKFVFITGVSKFSHVSVFSDLNNLDIT-FHVDYACMLGYTQ-EEMLLS
EIKKWYNGYSWVYNPFSVLNFL-S-NRDFGDYWFRSGTPSFLIKLLKKL-SQLITVLLLQ
TGYLTIKHLDFPNFEVENSFYNYLFADYIELLQNSLENNLNDFIASL-TSIFSNEAYFHT
VFFLIIKMLIECEVLTNIGRIDAVIKTTIYIIEFK-SDAEALQQIKDKKYHEKYKQIILL
GIG--FNK--NKRNIE-D
>OFY28584.1 378 bp
MKRLPIGKQDFSSLI-NEGYIYVDKTEYLYKLITGAYYFLSRPRRFGKSLLVSTLKEIFL
GNKELFKGLWIQDW-KKHPVIHIDFSELSYKN-QSLDLGKVVILIDEYDKPIIDEENREI
LKNFFSAIKPLDIQFVFITGVSKFSHVSVFSDLNHLDIS-YHIDYSKMLGYTQ-SELIFA
KIKEWYNGYSWVYNPFSVLNLF-S-NKEFADYWFRSGTPSFLIKLLKSL-ANQITVLLLQ
TGYLTIKRLDFPNFEVENSFVNYLFADYIESLSQLLDKNIDEFVSSL-KSLFAGEAYFHS
IFYLTLKLLIYCEILTNRGRIDAVISKNIYIIEFK-TSAEALQQIKDNKYHEKYKQIVLL
GIG--FNE--KEKNIH-D
>WP_069472553.1 378 bp
MKKLPIGIQTFSKII-KGNYLYVDKTQQIAELIEGEYFFLSRPRRFGKSLLISTLAEIFS
GNQQLFKGLYIYDW-QSYPIIIIDFNLISNTNDELFKQKKVVVLIDEYDKPIVETKNREI
MRDFFGILKSSDLRFVFLTGVSKFSRVSIFSELNNVDIT-FSRQFATLCGYTQ-TELLLT
KIKTWYNGYSWMYNPFSILNLF-M-DQRFSNYWFATGTPTFLMKLIKNF-ENKIFVLLFQ
TGYLTISELNYPNFEVKQAFMTFLFSSFTKDLRDCLENDIEIFINII-RALFAKEAYYHS
LFYMVAVLMIDLEILTDKGRIDGVLDNRIYLIEFKDSLTNAITQIKDKNYGERFRKRVYL
GVG--VLG--KEIGYKIE
>WP_069470217.1 378 bp
MKKLPIGIQTFSEII-TEDYLYVDKTKEITELLQGKYLFLSRPRRFGKSLLISTLAEIFS
GNQQLFQGLYIYDW-QSYPVIIIDFNKISYTNDEVFKQKKVVILIDEYDKPIVEIKNREI
VRDFFGILKSSDLRFVFLTGVSKFSRVSIFSELNNVDIT-FSRQFATLCGYTQ-IELLLT
KIKTWYNGYSWMYNPFSILNLF-M-DQRFSNYWFATGTPTFLMKLIKKF-ENKIFALLFQ
TGYLTISELNYPNFEVKQAFMTFLFSNFTKDLLDCLENDIEGFINII-RALFAKEAYYHS
LFYMVAVLMIDLEILTDKGRIDGVLENKIYLIEFKDNLTNAIAQIKDKNYGERFRKRVYL
GVG--VLG--KEIGYKIE
>WP_069470764.1 378 bp
MKKLPIGIQTFSEII-TENYLYVDKTKEITELLQGKYLFLSRPRRFGKSLLISTLSEIFS
GNQELFQGLYIYDW-QSYPVIIIDFNKISYTNDEVFKQKKVVVLIDEYDKPIVETKNREI
MRDFFGILKSSDLRFVFLTGVSKFSRVSIFSELNNVDIT-FSRQFATLCGYTQ-KELLLT
KIKTWYNGYSWLYNPFSILNLF-M-EQRFSNYWFATGTPTFLMKLIKNF-ENKVFALLFQ
TGYLTITDLNYPNLEVKQAFTTYLFTAFTNKLRIFLQNDIEGFINLI-RALFAKEAYYHS
LFYMVAVLMIDLEILTDKGRIDGVLDNKIYLIEFKDSLTNAIAQIKDKNYGERFRQRVYL
GVG--ILG--KEIGYQIE
>WP_069472940.1 378 bp
MKKLPIGIQTFSEII-TENYLYVDKTKEITELLQGKYLFLSRPRRFGKSLLISTLSEIFS
GNQELFQGLYIYDW-QSYPVIIIDFNKISYTNDEVFKQKKVVVLIDEYDKPIVETKNREI
MRDFFGILKSSDLRFVFLTGVSKFSRVSIFSELNNVDIT-FSRQFATLCGYTQ-KELLLT
KIKTWYNGYSWLYNPFSILNLF-M-DQRFSNYWFATGTPTFLMKLIKNF-ENKVFALLFQ
TGYLTITDLNYPNLEVKQAFTTYLFTAFTNKLRIFLQNDIEGFINLI-RALFAKEAYYHS
LFYMVAVLMIDLEILTDKGRIDGVLDNKIYLIEFKDSLTNAIAQIKDKNYGERFRQRVYL
GVG--ILG--KEIGYQIE
>WP_067088638.1 378 bp
MQKLPIGTQSFSILR-NENYLYVDKTPEIHKMINGRVYFLSRPRRFGKSLLVSTLEELFS
ANKELFKDLYIYDWNKKYPVIKIDFGSMAYKNSEQLEKQKVVILIDEYDKPIIDEDNRKT
LNNLYQSLKANDIKFIFITGISKFSSTSIFSGLNNPDIT-LDKDYTKICGYTH-KELTLA
KIEHWYDGYSWVYNPFSTLLLF-D-KREFSNYWFSSGTPTFLMETLKKI-EPIITTLLFQ
TGYLTIKELDIPNYEVRQSLVRRLVKAYTNKTYISILNDSKGFIEVL-ENIYHREKYYHG
IFLIALYLLSQGEVTTYSGRADTIFKDKTIITEIKSSTKSAFKQIKEKKYYTRYENPIYL
ALA--FSK--NDIDCE-F
>KZX12246.1 378 bp
MQKLPIGTQSFSILR-NENYLYVDKTPQIHKMINGRVYFLSRPRRFGKSLLVSTLEELFS
ANKELFKDLYIYDWNKKYPVIKIDFGSMDYENSDELKKEKVVILIDEYDKPIIDDENRKA
LNNFYQSLKANDLKFIFITGISKFSSTSIFSGLNNPDIT-LDKDYTKICGYTH-KELTLG
KIEHWYDGYSWVYNPFSTLFLF-N-KREFSNYWFSSGTPTFLMETLKKI-EPIPTTLLFQ
TGYLTIKELDIPNYEVRESLINEIILAYTNKTYTSILNDSKKFIEVL-ENIYHREKYYHG
IFLAALYLLSQGEVTTYSGRADTVFKDKTIIKK--SNTHQ--QKIQRQS-----------
------------------
>WP_067090501.1 378 bp
MQKLPVGIQTFSEIR-EEGYVYVDKTKYIHEITTGKPYFLSRPRRFGKSLLISTLKELFE
GNKKLFKDLYIYDWNKKYPVIKIDFGSMDYENSDELKKEKVVILIDEYDKPIIDDDNRKT
LNNFYQSLKANDIKFIFITGISKFSSTSIFSGLNNPDIT-LSKNYTKICGYTH-KELTIA
KIEYWYDGYTWVYNPFSTLLLF-D-EREFSNYWFSSGTPTFLIETLKKI-EPIPTTLLFQ
TGYLTIKELDIPNYEVRESLINELIITYTNKTYTSILNDSKEFIEVL-ESIYHREKYYHG
IFLVALYLLSQGEVTTYSGRADTIFKDKTIITEIKSSTKSAFKQIKEKKYYTRYENPIYL
ALA--FSK--NDIDCE-F
>WP_067090507.1 378 bp
MQKLPIGIQTFSKIR-ENNYLYVDKTEDIFNLIEGEIYFLSRPRRFGKSLLVSTLKELFS
GNKELFKDLYIYDWDKKYPVIILDFGKLSYKNSELLEKQKIVILIDEYDKPIIDEDNRKV
LNNFYQVLKASDLKFIFITGISKFSSTSIFSGLNNPDIT-LSKNYTKICGYTH-SELTIA
KIEYWYDGYTWVYNPFSTLLLF-D-ECEFSNYWFNSGTPTFLMETLKKI-EPIPTTLLFQ
TGYLTIKELDTPNYEVRESLINELIITYTNKTYTSILNDPKEFIEIL-ENIYHREKYYHG
IFLVALYLLSQGEVTTYSGRADTIFKDKTIITEIKSSKKPAFKQIKEKKYYTRYENPIYL
ALA--FSK--DDIDCE-F
>WP_067092506.1 378 bp
MKKLPVSISTFSKIR-ENDYIYVDKTQQIYNLAKEESYFLSRPRRFGKSLFISTFKELFK
GNKELFKGLYIYDWTNSYPVIHLDLGEIGHKTPDKLENQKVVVLIDEYDKPIIDDANRKV
LSSFYEVLKANDLRFVLVTGVSKFSNTSIFSGLNNLDIT-IDPFFSNICGYTH-KDLVLN
KINYWYDGYSWVYNPYSTLLLF-N-MKEFSNYWFESGTPTVLMESLKKL-QPIIVSLLFQ
TGYLTIIELDIPNHEVRESLMNKLVTAYTNKVYEYILNDSHRLTEIL-EEIYNQEGFYHS
IFLIILYLFGQGEVQTFAGRIDAVFKGQPIITEIKSKDKSAFSQIEERKYYNKYKNPSYL
ALA--FTN--KNIACA-F
>WP_066972892.1 378 bp
MQILPLGTQDFRTIR-ENNYIYVDKTKYLHEMITGRIYFLSRPRRFGKSLLLNTLKELFK
GNKQLFEGLHIYDWNVKYPVIHLDLS-VDSGSSEKLENQKVVVLVDEYDIPIIDESNREI
LQNFYRALKTMDIRFIFITGVSKFANVSIFSALNNPDIT-LDNKFATICGYTQ-EELVLE
KIKYWYDGYSWVYNPQSTMTAF-N-RLNFNNYWFKTGTPRFLIDFMKLL-EPVEIGLLFQ
TGYLTVKKLAIPNNEVKNSTLKHLLNIYTKEMKKQLLNNGIPLENNF-KKLLANEHYYHS
LLLTWLQLLIKAEDNINKGRIDAVLKNTVIIAEFKSKLKEAKNQIHKKEYYQKYKKIILL
QAA--FAA--KDVKTH--
>WP_044223632.1 378 bp
MKKYPIGIQDFRKLR-EGGHLYVDKTESIFHLITGQYYFLSRPRRFGKSLLVSTLKCLFL
GERELFDGLWVANF-EPHPVLHFSFSALGYKDI-GLEGQKVVLLIDEYDKPLVDAVNRDI
LKNFFSVIKDADLRFFLITGVSKFSKVSLFSDLNHLDIT-LVERFESIAGYTQ-KELLRE
DIRVWYNGYSWLYNPFSILNLF-S-AQRFANYWWETGTPTFLIKKLRTL-NDLWLALLFQ
TGYLTIRDLGYPNREVRDTMQQHLLAAFRENIKTALEQDLERLIELT-DILFSTEAFFHA
ILHLSFSGIVQSEVSTAKGRVDTVVKDCIYVMEFKDGSAQALEQIREKRYGSPFKEVIAL
GVS--FSS--VERAVA-E
>WP_002710675.1 378 bp
LQKLPIGLQTFDKIR-AEDYLYVDKTQYLYDLITGGYYFLSRPRRFGKSLTLSTLKAIFN
GAKELFDGLWIQKWEKSYPVVHLQMAKLDYQAL-GLDQGQVVLLVDEYDKPLIDKTNQQI
LKNFYSVIKDSDLRFLLITGVSKFSKVSIFSDLNNLDIS-RHPRFATMLGYTQ-AELLLE
KIRHYYNGYRWLYNPYSILSFM-E-TGRFHNFWFETGTPTFLIRLMRRL-SQLAIPILFQ
TGYLTIKSLDYPNAEVKESLLQYLISDLRFHLHKAFQADLERVITII-KSIFKKEAYYHS
LIYLVFFYLSEAEVNDSTGRIDCVVSTHIYIIEFKGQSADALKQIRDKNYAGAYREKVLI
GIN--FSS--QEKTVD-D
>WP_052324503.1 378 bp
AQDLPLGLQDFRKII-ENDFKYIDKTRYIYEMCRPGAYFLSRPRRFGKSITLAVLQELYL
GSRDLFKGLWIQDWNRTHPVLRISFSALGFQEI-GLKKNKVVVLIDEYDAPIINYENREL
LKSFYTVLKDLDLEFVFITGVSKFSKVGIFSGMNNLDLS-MHPQYATMLGYTQ-QELLLD
QLRWWYNGYRFVYNPVSVNNFF-D-RKEFKNFWFETGTPTFLINLLKQF-TNDVYGLLYQ
TGYLTIKTLDYPNHEVEYAMNGYLFEAFSGKLETLLRNNLEQAIQVL-QGMFKGEKFFHA
AIHLLFTYMVHSEVCTADGRADAVVPTHIYLFEFKDQSADALNQIRQKQYYQAFKPVLGV
GVN--FSS--TIKNIE-D
>WP_007545620.1 378 bp
MKEMPIGIQTFEKIV-KENYYYVDKTPFIKKLE-GGYYFLSRPRRFGKSLFLDTIKEAFS
GNKELFKGLYIYDWSKKHPIIKISFAIGTNNNSEKLRNEKVVILVDEYDKPILDKENREI
LKDLYSALKKADIKLAFLTGVSRFPKVSIFSGLNQLDIT-LDPNFATICGYTQ-TDL---
EVRKWYNGYSWVYNPFDILLLF-A-ERQFRPYWFETGTPTFLIKLFKQL-ENLVENLLFQ
TGYLTIKDLSYPNFEVKKSFNSYFLFYFLQAIKLALRDQIEKLKDIL-HRFFASEGFYAS
IVYALFSGATVAEDTTNKGRIDLTINNKAYIIEFKDQPENALKQIEEKKYFEKYEEVYLI
GIE--FSK--KDRNIV-D
>WP_007546819.1 378 bp
MKKLPIGIQTFGKII-NENCYYVDKTPFIKKLE-GGYYFLSRPRRFGKSLFLDTVKEAFS
GNKELFKGLYIYDWSKKHPVIKIDFTEGNIKTPEDLKNQQVVVLVDEYDKPILDKENREI
LKDLYSALKKADIKLAFLTGVSRFSKVSIFSGLNQLDIT-LSPEFATICGYTQ-TDL---
EVKKWYNGYSWVYNPFDILLLF-A-ERQFRPYWFETGTPTFLIKLFKQL-ENLVENLLFQ
TGYLTIKNLSYPNYEVKVSLNNFFLLHFVPELEKALRDQIEKLKDIL-HRFFASEGFYAS
IVYALFSGATIAEDTTNKGKVDLTINNKAYIIEFKDQPEKALKQVEEKKYYEKYEEVYLI
GIE--FGK--KDRNIA-D
>WP_012458770.1 378 bp
MKKLPIGIQTFEKII-NENCYYVDKTPFIKKLE-GGYYFLSRPRRFGKSLFLDTVKEAFS
GNKELFEGLYIYDWNKKHPVIKIDFTEGNVKTQEDLKNQQVVVLVDEYDKPILDKENREI
LKDLYSALKKSDIKLAFLTGVSRFSKVSIFSGLNQLDIT-LDPNFATICGYTQ-TDL---
EVRKWYNGYSWVYNPFDILLLF-D-KKIFRPYWFESGTPTFLIKLFKQL-ENLVENVLFQ
AGYLTIKDLSYPNYEVKVSLNNFFLLHFVPELEKALRDQIDKLKDIL-YRFFASEGFYAS
IVYALFSGAIIAEDTTNKGKIDLTVNNKVYIIEFKDKPEKALKQIEEKRYYEKYEEVYLI
GIE--FSK--KDRNIV-D
>WP_025270201.1 378 bp
MKKLPIGIQTFSEII-QEGYYYVDKTEFAYKLLTGKYYFLSRPRRFGKSLFLDTLAEIFL
GHKELFKGLYIYDF-KPHPVIRISFGSGDYSLDESQTSQRVVILIDEYDKPILDKRARNI
LKNFYSVIKDSDIRFVFITGVSKFSKLNLFSGLNNLDIT-LNEEFAEICGYTH-DDL-LE
LVKRWYNGYNYLYNPFDILLFLSN-NGTFRNYWWQTGNPSFLIELLKEL-EYSLRALLWQ
TGYLTFDKLRVPNTEVRISLNQLLIDYLTNDMFNYLNRDINGFVELF-KKIFASEGYYSS
VVFVYLMALVIPEDITNRGRIDLAVEDKILIVEFK-DAKEPIKQIKERRYYEKYKEIYLI
GMV--FDS--KERNIS-Q
>GAK53791.1 378 bp
RKKLPVDLASFEKMR-TENYLYVDKTQHIYRMATGTFYFLARPRRFGKSLLVSTLTSLFR
GRKELFDGLWIAEW-QPHPVIVLDFNSISGGKPEELKGKAVVILIDEYDKRIIDKANRDM
LKSFFGVLKGQALRFVFLTGVSRFSKVSLFSELNNLDIS-MLESYADMLGYTQ-QELCLA
RLAREYNGYRFVYNPFSVLNAL-N-ERDFRDYWFESGTPTFLVETLKEI-EGMPEALLFQ
TGYLTITDLDYPNQEVKHALAEALLLDVSERLPGYLQRDFAAFFEAV-RAIFASEAYYHT
IFYLLISASAQSSVLTCDGRIDMIVAETIYIIEFKNQSADALRQMRSNRYANRFKALRLM
GIN--FNT--DTRNVE-E
>GAK55245.1 378 bp
RQKLPVDISSFEKMR-TEGYLYVDKTQHIYRMVTGTFYFLSRPRRFGKSLLVSTLECLFQ
GRRDLFEGLWIAEW-QPHPVIFLDFNEIPGSSSEALRGYPVVIVIDEYDKRIIEKGNRDV
LKTFFGILKGQSLRLVFLTGVSRFSKVSLFSDLNNLDIS-MVESYVEMLGYTQ-TELVLE
TLAQKYNGYRFVYNPFSVLNAF-N-DLEFRDYWFESATPSFLVNLLRQI-EGLPEALLYQ
TGYLTIQNLNYPNQEVKHAFTEALLLGLTAKLPRYLRQDFSEFFETM-QTIFASEAYFHT
IFYLMMSASVQSSVLTSKGRIDLVVPEKIYIIEFKNQSADALRQIHEKHYTDKYKKIFLM
GIN--FHQ--EQRNLE-E
>GAK61720.1 378 bp
RAKLPVSINDFETMR-TQGYVYVDKTPYIYRMVTGKFYFLSRPRRFGKSVLITTLKCLYE
GRKKLFEGLWIAEW-QKHPVVLLDFTGISNDTPEHLQGMSVAVLIDEYDKPIIDKANRDV
LKRFFGVLKDVTLQFIFLTGVTRFSKVSIFSELNNLDIS-MHDAYAALLGYTQ-EELVLA
KLAEQYNGYRFVYNPCSILKCL-N-LKKFDDFWFETATPTFLINVLKQI-EGVPTALLFQ
TGYVTITDLAYPNQEVRRAFTESLLLSLTRRLTEYLRHDFDAFFETM-TAIFAAEAYFHA
LFYLMLTASARSSVLTCKGRIDMAVPNLTYIIEFKNQHPEALQQIHDKGYAEPYKPIILI
GIE--FSP--EQRNIV-A
>WP_028323800.1 378 bp
LPKLPIDLQSFEIIQ-REGFLYVDKTQYIHRMMEGRYYFLARPRRFGKTLMVSTLRNLFA
GNREMFRTLWIDSW-EKYPVVLLDFNVISHDTPENFQGQPAVILIDEYDKPIIDKANRDI
LKSFLGTLKGADTRFVFITGVSKFSRVSIFSDLNNLDIT-MNPKYAGLLGYTQ-EELVLS
RLRLRYNGYRFVYNPFSVLRAF-S-NQAFDNYWFETGTPTFLINLMREM-ENMIQALLFQ
TGYVTIKDLGYPNQEVKTGFVESLLYSFAPLLGRYLHSDLDKFFETI-DAIFASEAWFHT
LFYLMVSASTQCEVLTSRGRIDMMVPEKIWIMEFKGQSAEAIQQIHEKGYADSYRKLLLL
GIG--FDP--KMRMVS-D
>WP_028573213.1 378 bp
LPNLPVGKSSFESIR-ENKDLYVDKTRWIHQMASGEYYFLSRPRRFGKSLTVSTLRCLFE
GRRELFEGLWIAEW-REHPVILLDFNGISHETPEILMGQKVAILVDEYDKPLIDKGNRDK
LKQFFGVIKENNLRFVFITGVSKFSRVSIFSELNNLDLT-MSRHYSEMLGYTQ-EELVLD
KLRLMYNGYRFVYNPFSVLSSL-Q-EQNFRNYWFETGTPTFLINLLREI-ENMPEALMFQ
TGYVTIKDFDYPNQEVKTAFLEKLLHAYAQLLAEHLLANLTAFMDTV-TAIFKDEAYFHT
VFYLMVSASARSEVLTCDGRIDLVVGRRIYIIEFKNQSADALAQIKDKGYAQAYKQIILL
GIN--FDT--RKRNVS-E
>WP_045218844.1 378 bp
LPNLPVGKSSFESIR-QNKDLYVDKTRWIHQMASGEYYFLSRPRRFGKSLTVSTLRCLFE
GRRELFEGLWIAEW-REHPVILLDFNGISHETPEILTGQKVVILVDEYDKPLIDKGNRDK
LKQFFGVIKENNLRFVFITGVSKFSRVSIFSELNNLDLT-MSRHYAEMLGYTQ-EELVLD
KLRLMYNGYRFVYNPFSVLSAL-Q-EQAFRNYWFETGTPTFLINLLREI-ENMPEALLFQ
TGYVTLKNFDYPNQEVKTAFLEMLLHSLAQVLAKYLHQDLSAFMDTV-TAIFKDEAYFHT
VFYLMVSASARSEVLTCDGRIDLVVGERIYIIEFKNQSADALAQIRDKGYALAYRRVTLL
GIN--FDT--EKRNVS-E
>WP_045223064.1 378 bp
LPNLPVGDSSFESIR-ENNQLYVDKTSHLYRMVDGKYYFLSRPRRFGKSLTVSTLRCLFE
GRRELFEGLWIAEW-RKHPVILLDFNGISHETPERLTGQKVVILVDEYDKPLIDKGNRDK
LKQFFGVIKENNLRFVFITGVSKFSRVSIFSELNNLDLT-MSRHYAEMLGYTQ-EELVVD
KLRLMYNGYRFVYNPFSVLSAF-Q-EQSFRNYWFETGTPTFLINLLREI-ENMPEALLFQ
TGYVTIKDFDYPNQEVKTAFLEMLLHSLTQLLAKYLHQDLSAFMDTV-AALFKDEAYFHT
VFYLMVSASARSEVLTCDGRIDLVLGERIYIIEFKNQSADALAQIKGKGYAQAYKQIILL
GIN--FDT--QKRNVS-E
>CCO06622.1 378 bp
LPNLPTGDSSFESIR-QNKYLYVDKTRHIYQLIDGKYYFLSRPRRFGKSLTISTLKCLFQ
GKKELFKGLWITDW-DSHPVIFIDFNEISHDTSENLKGKPVVILIDEYDKPLIDKTNREI
LKAFFGVLKGGELRFVFITGVSKFSRVSIFSELNNLDIT-MVEAYAEMLGYTQ-EELIAN
TLKLHYNGYRFVYNPFSVLNAM-D-HMNFKYYWFETGTPTFLVNLLQEL-ENMPEALLFQ
TGYVTIKDFGYPNQEVKTAFLENLFYAHTRMLSDYLERDLDLFIDTM-TAIYASEAYFHT
IFYLMVCASAKSEVLTCVGRIDLVMEEKVFIIEFKNQSADAIEQIRVKNYADPYKNIILM
GIN--FDT--KKHNIA-G
>WP_014552512.1 378 bp
MKDITVSKANFEEII-KDDFIYVDKTKFLYQIVNEPYFFLSRPRRFGKTLFVDTMEKFYQ
GKKELFNDLYISNW-DKYPIIRLDFNEIISQTTEQLKNKKVVLLIDEYDKPILSLENQEF
LKLFYDNLKPLELEKVFITGVTKFSKLSIFSTLNNLELD-QKVKFAEIMGYTE-EELCRK
KFKQMYNGFRFVYNPFSVGNAL-V-NLDFDNYWFESGTPTFLIDLIKSL-ESVIVPLLFQ
TGYLTIKGMGYPNQEVENGFTLNLAKSFS-RIKKALINNLEEFIEQI-KSIFASEAYYNS
LFYLITTLLVYSEVLSSEGRIDCTIETDIYIIEFKNQDAEALQQIKDKNYAEKFKKLVLI
SIN--FDT--KKRNIQ-D
>KKQ33045.1 378 bp
LLKLPIDISTFRKMR-KSGYLYVDKTKYAYDLITGNRYFLSRPRRFGKSLFVSTLREILH
GNKELFEGLWIHNW-EKYGVIEFDLSSLGIDSTETFK-GRVAILVDEYDNPILQEEIRNA
TRRFFAAIKGMDIDFVFITGVSAFARAGLFSGINNLDIT-LDNAYSNICGYTN-EEVLRL
QIKTWYNGYTFVYNPFSFMNAL-R-ARSFKNFWFQSGTPNFLVEELKKP-EKFLPSLMFQ
TGYLTIKNLGYPNYEVKTALQTHLLGIFTQQLRAALIANIDEVITLI-KQLFTNEKFYHA
LLQVTFGAASQSEYSMSHGRIDLLLPNVLYVIEIKNSSVDALDQVDQRHYYESLKPITLL
GLS--FKR--EPKNFDLT
>CCZ70358.1 378 bp
MMKYPIGIQSFADIR-KRGFVYADKTAFIYRMALGKYYFLSRPRRFGKSLLVSTMEAYFL
GQKDLFKGLAIEKW-KTYPVLHLDLNARNYEDEESLKGEQVVVLVDEYDKPLLSDAYRKA
LKAFFSVLKSLDIRFGFITGVSKFSHVSIFSDLNNLDIT-MDPRYVDICGISE-EELACE
RLRKQYDGYHFIYNPFSLLNTF-A-KKEFNDYWFKTGTPTFLVKLLQQL-KGIPVPVLFQ
SGYLTIAGLDFPNQEVERGFFRFLMPYYTSKMTSAVKQNPDDLLQTI-QTMLAGEKDFQN
TLYLIFTMLVQVEQATSQGRIDITIKDYIYIIELKDKTAEALRQIKDNHYALPFRKLYLI
GVN--FSS--ETRTVE-K
>WP_013617636.1 378 bp
NKLYPIGIQSFEEIR-KGGYHYVDKTRLIYQLVKGKYYFLSRPRRFGKSLLVSTLEAYFK
GKKELFTGLAIDTW-TEYPVLHLDLNAQKYETPDSLEGHNVVVLVDEYDKPLLQDDFRST
LKAFYGVLKSYDIRFALLTGVTKFSKVNVFSDLNNLDIS-MDHRYASICGITE-EELTRN
KLKDWYDGYHFMYNPFSLLNTF-A-RMRFGNYWFDTGTPTFLVEVLKEL-TNEPVPILYQ
SGYLTVKGLGFPNKEVEESFTKFLLPCYANSFVKDVRQNIDAFMTRL-KSFFADELHYQN
VMFIVFKLLTQVEYHTANGRIDLVADRYIYVMEFKGGTAEALQQIEDKQYAKPFRKLYKI
GVN--FCN--QTRNIE-K
>WP_004304194.1 378 bp
HKIYPIGIQNFEKIR-NDGYFYIDKTALMYQMVKGSYYFLSRPRRFGKSLLVSTLEAYFQ
GKKELFEGLAVEKW-IKYPILHLDLNIEKYDTSESLDGQRVVILVDEYDKPMLQKQFRNT
LKPFYGALKTMDIKFAFLTGVTKFGKVSVFSDLNNLDIS-MRKDYVEICGVSD-QELLCA
ELKECYDGYHFMYNPFSLLNAF-K-YREFGSYWFETGTPTYLVKLLQKM-THEPIPVIYQ
SGYLTIKGLGFPNREVEEGFVRFLLPYYANNFVREVRSDYSSFFRRL-QSFFADELHYEN
VLFIVFKLVTKVEYHTSEGRIDLVLDKFIYIMEFKNGTAEALQQINDKHYALPFRKLFKI
GVN--FSA--ETRNIE-K
>WP_006846797.1 378 bp
-MKYPIGIQDFEKLR-TNGYSYVDKSRFVYKLATGEYYFLSRPRRFGKSLFLSTLEAYFQ
GKKELFEGLAIYDW-KKYPIFHIDLNTANFREKDSLYGCGVVILIDEYDKPILQAEHRAQ
LKAFYSVLKTQDIKFAFLTGVTKFGKVSVFSDLNNLDIS-MDHRYISICGMTE-KELTIA
KLKARYDGYHFIYNPFSVLNTL-S-RLRYKDYWFETGTPTFLVDLLKMM-TKEPIPVIYQ
SGYLTIKGLGFPNKEVEEGFLNFLLPLYCSEFVKDVEAHVEQFMNRL-TAFFADELYFQN
ALYLIFKIMTQVEIPTSDGRMDVLISDYIYIIECKDGSAEALQQIEVKNYAAPFRTVVKL
GIN--FSS--KTRGVE-S
>CDA66880.1 378 bp
-MKYPIGIQDFEKLR-TNGYSYVDKSRFVYKLATGEYYFLSRPRRFGKSLFLSTLEAYFQ
GKKELFKGLAIYDW-KKYPIFHIDLNTANFREKDSLYGCGVVILIDEYDKPILQAEHRAQ
LKAFYSVLKTQDIKFAFLTGVTKFGKVSVFSDLNNLDIS-MDHRYISICGMTE-KELTIA
KLKARYDGYHFIYNPFSVLNTL-S-RLRYKNYWFETGTPTFLVDLLKMM-TKEPIPVIYQ
SGYLTIKGLGFPNKEVEEGFLNFLLPLYCSEFVKDVEAHVEQFMNRL-TAFFADELYFQN
ALYLIFKIMTQVEIPTSDGRMDVLISDYIYIIECKDGSAEALQQIEVKNYAAPFRTVVKL
GIN--FSS--KTRGVE-S
>WP_027426415.1 378 bp
MRKLPIGIQDFESLI-SDDYIYVDKTEYIYKLTRGKPYFLSRPRRFGKSLLLSTMRAYFE
GKKELFKGLAIEEF-EPCPIFYFDFNKDNFKREDALEKNNVVVLVDEYDKPLLEEHNKAV
FKGFFSTLKSYDLKFVFLTGVTKFSKVSIFSDLNQLDIS-VDEDYAGICGITE-EELCLD
KLKSMYDGYHFVYNPFSLINAF-K-KKEFGAYWFETGTPTFLVDRLKNF-TDGPIPLLYQ
TGYLTIVDLSYPNNEVKYGFLKSLVPMVLHSFLLDIRSEIDSFMNRF-VALYANESNFQN
VIYIVFMLLAKTEVHNAVGRADVILQDYIFIFEFKDKSAKALDQIEDKGYAKPYRKLYKV
GVN--FLT--DTRTID-E
>WP_027426326.1 378 bp
NRKLPIGIQDFESIR-RDDYIYVDKTEYIYNLIQGKPYFLSRPRRFGKSLLLSTMRAYFE
GKRELFKGLAIEDF-APCPVFYFDFNRTNFKEDNALEKNNVVVLVDEYDKPLLEEHNKAV
FKGFFSTLKSYDLKFVFLTGVTKFSKVSIFSDLNHLDIS-IDRRYDGICGITE-EELCLE
RLKNMYDGYHFVYNPFSLINAF-A-KKEFGSYWFETGTPTFLVDRLKNF-TDGPIPLLYQ
TGYLTIVDLGYPNQEVRYGFLKSLAPMVLHSFLNDIKHEIDSFMNRF-VALYANESNFQN
VIYIVFMLLVKTEVHNATGRADVIVNEYIFIFEFKDKSAKALDQIEDKGYAAPYRRLYKI
GVN--FVT--ENRSID-E
>WP_034490336.1 378 bp
QKKLPIGVQNFEKLI-QEGYVYIDKTAYIYRAVHANQYFLSRPRRFGKSLLLSTLKAYWE
GKKEYFTGLDIEKW-QAYPVFYFDFNTDNLRAENSLEGKRCVILVDEYDKPLIENHNKEV
FKGFFSTLKSYDIQFVFITGVTKFSKVSIFSDLNQLDIS-LSKQYAGICGITE-KEICLQ
SLKSEYDGYHFIYNPYSLLNAF-T-DLEFKSYWYETGTPTFLVKKLKDF-SDLPVPLLYQ
TGYLTIKGVGFPNNEVKYGFLNSFLPQYTPEIRRYIQNDLQLLQDAL-IALYASEHYFQT
VLYLVFTLLVHCELHSSRGRADCIVDKYVYIFEFKDKSSSALEQIYNKGYAAPYRTVYAV
GVN--FDS--ETRTLN-D
>SES00383.1 378 bp
SRKLPIGIQSFEKII-ANNYIYIDKTRYIYDLVHGSQFFLSRPRRFGKSLLLSTLKEYWK
GNKELFSGLQIDKW-QRYPVFYFDFNGQNYQNKNALEGLRSVVLVDEYDKPLLEEHNKAV
FKGFFGSLKGMDLQFVFVTGVTKFSKVSIFSDLNQLDIS-MDTDYNEICGMTE-REICLE
KLKHSYDGYHFIYNPYSVLCAL-Q-KGKFGYYWFETGTPSFLVSKLKQF-SNLIVPLLYQ
TGYLTLKKLGFPNDEVKYGFLDSLLPEYTPSILQYVKNDIDKIRDAF-IALFAGEHYFQT
VIYLVFTLLVKCEVHSYTGRADCVTDRFVYIFEFKDSTAKALEQIQNQNYAKPYRKVLKI
GVN--FDS--ESKELT-E
>WP_027218206.1 378 bp
SRKLPIGIQSFEKII-TNNYIYIDKTRYIYDLVHGSQFFLSRPRRFGKSLLLSTLKEYWK
GNKELFSGLQIDKW-QRYPVFYFDFNGQNYQNKNALEGLRSVVLVDEYDKPLLEEHNKAV
FKGFFGSLKGMDLQFVFVTGVTKFSKVSIFSDLNQLDIS-MDTDYNEICGMTE-REICLE
KLKHSYDGYHFIYNPYSVLCAL-Q-KGKFGYYWFETGTPSFLVSKLKQF-SNLIVPLLYQ
TGYLTLKKLGFPNDEVKYGFLDSLLPEYTPSILQYVKNDIDKIRDAF-IALFAGEHYFQT
VIYLVFTLLVKCEVHSYTGRADCVTDRFVYIFEFKDSTAKALEQIQNQNYAKPYRKVLKI
GVN--FDS--ESKELT-E
>WP_022756755.1 378 bp
SRKLPIGIQSFEKII-TNNYIYIDKTRYIYDLVHGSQFFLSRPRRFGKSLLLSTLKEYWK
GNKELFSGLQIDKW-QRYPVFYFDFNGQNYQNKNALEGLRSVVLVDEYDKPLLEEYNKAV
FKGFFGSLKGMDLQFVFVTGVTKFSKVSIFSDLNQLDIS-MDTDYNEICGMTE-REICLE
KLKHSYDGYHFIYNPYSVLCAL-Q-KGKFGYYWFETGTPSFLVSKLKQF-SNLIVPLLYQ
TGYLTLKKLGFPNDEVKYGFLDSLLPEYTPSILQYVKNDIDKIRDAF-IALFAGEHYFQT
VIYLVFTLLVKCEVHSYTGRADCVTDRFVYIFEFKDSTAKALEQIQNQNYAKPYRKVLKI
GVN--FDS--ESKELT-E
>WP_024467513.1 378 bp
LRKLPIGIQSFEDLI-TSGYLYVDKTEFIWKLVTGKPYFLSRPRRFGKSLLLSTMEAYFS
GKKELFTGLKIAEW-QEYPVLRFDFSPGQYDSVKDLEGKKVVVLVDEYDKPLLSEKYRNI
LKGFYGVLKASDLRFVFLTGVSQFSRLSIFSDMNQFNIS-TDDGFAEICGITE-EELAML
ELKTHYDGYRFLYNPFSLLSCL-S-AEEIENYWYQTGTPTFLINLLKQL-DNTPIPILFQ
AGYLTLKELKFPNEEVKYAFLENLLPEYLSRFVEDIESNVEEFMRRL-TAVIAGERDYHI
ALYLVFTLMTQTEVHSLKGRADCIVAESVYVFEIKKGSAEALEQIKERGYGEKYKSIKLI
GVA---------------
>WP_024468723.1 378 bp
LRKLPIGIQSFEDLI-TSGYLYVDKTEFIWKLATGKPYFLSRPRRFGKSLLLSTMEAYFS
GKKELFTGLKIAEW-QEYPVLRFDFSPGQYDSVKDLEGKKVVVLVDEYDKPLLSEKYRNI
LKGFYGVLKASDLRFVFLTGVSQFSRLSIFSDMNQFNIS-TDDGFAEICGITE-EELAML
ELKTHYDGYRFLYNPFSLLSCL-S-AEEIENYWYQTGTPTFLINLLKQL-DNTPIPILFQ
AGYLTLKELKFPNEEVKYAFLENLLPEYLSRFVEDIESNVEEFMRRL-TAVISGERDYHI
ALYLVFTLMTQTEVHSLKGRADCIVAESVYIFEIKKGSAEALEQIKERGYGEKYKSIKLI
GVA--FDE--KKENLG-E
>WP_029409795.1 378 bp
LRKLPIGIQSFEDLI-TSGYLYVDKTEFIWKLVTGKPYFLSRPRRFGKSLLLSTMEAYFS
GKKELFTGLKIAEW-QEYPVLRFDFSPGQYDSVKDLEGKKVVVLVDEYDKPLLSEKYRNI
LKGFYGVLKASDLRFVFLTGVSQFSRLSIFSDMNQFNIS-TDDGFAEICGITE-EELAML
ELKTHYDGYRFLYNPFSLLSCL-L-SQKIENYWYQTGTPTFLINLLKQL-DNTPIPILFQ
AGYLTLKELKFPNEEVKYAFLENLLPEYLSRFVEDIESNVEEFMRRL-TAVISGERDYHI
ALYLVFTLMTQTEVHSLKGRADCIVAESVYIFEIKKGSAEALEQIKERGYGEKYKSIKLI
GVA--FDE--KKENLG-E
>WP_020966480.1 378 bp
LRKLPIGIQNFEDLI-TSGYLYVDKTEFIWKLVTGKPYFLSRPRRFGKSLLLSTMEAYFS
GKKELFTGLKIAEW-QEYPVLRFDFSPGQYDSVKDLEGKKVVVLVDEYDKPLLSEKYRNI
LKGFYGVLKASDLRFVFLTGVSQFSRLSIFSDMNQFNIS-TDDGFAEICGITE-EELAML
ELKTHYDGYRFLYNPFSLLSSL-L-SQKIENYWYQTGTPTFLINLLKQL-DNTPIPILFQ
AGYLTLKELKFPNEEVKYAFLENLLPEYLSRFVEDIESNVEEFMRRL-TAVISGERDYHI
ALYLVFTLMTQTEVHSLKGRADCIVAESVYIFEIKKGSAEALEQIKERGYGEKYKTIKLI
GVA--FDE--KKENLG-E
>WP_024468196.1 378 bp
LRKLPIGIQNFEDLI-TSGYLYVDKTEFIWKLVTGKPYFLSRPRRFGKSLLLSTMEAYFS
GKKELFTGLKIAEW-QEYPVLRFDFSSKDYSSEKAIFGKKVVVLVDEYDKPLLSEKYRNI
LKGFYGVLKASDLRFVFLTGVSQFSRLSIFSDMNQFNIS-TDDGFAEICGITE-EELAML
ELKTHYDGYRFLYNPFSLLSSL-L-SQKIENYWYQTGTPTFLINLLKQL-DNTPIPILFQ
AGYLTLKELKFPNEEVKYAFLENLLPEYLSRFVEDIESNVEEFMRRL-TAVISGERDYHI
ALYLVFTLMTQTEVHSLKGRADCIVAESVYVFEIKKGSAEALEQIKERGYGEKY------
------------------
>WP_029410702.1 378 bp
LRKLPIGIQNFEDLI-TSGYLYVDKTEFIWKLVTGKPYFLSRPRRFGKSLLLSTMEAYFS
GKKELFTGLKIAEW-QEYPVLRFDFSSKDYSSEKAIFGKKVVVLVDEYDKPLLSEKYRNI
LKGFYGVLKASDLRFVFLTGVSQFSRLSIFSDMNQFNIS-TDDGFAEICGITE-EELAML
ELKTHYDGYRFLYNPFSLLSSL-L-SQKIENYWYQTGTPTFLINLLKQL-DNTPIPILFQ
AGYLTLKELKFPNEEVKYAFLENLLPEYLSRFVEDIESNVEEFMRRL-TAVISGERDYHI
ALYLVFTLMTQTEVHSLKGRADCIVAESVYIFEIKKGSAEALEQIKERGYGEKYKSIKLI
GVA--FDE--KKENLG-E
>WP_020964356.1 378 bp
LRKLPIGIQNFEDLI-TSGYLYVDKTEFIWKLVTGKPYFLSRPRRFGKSLLLSTMEAYFS
GKKELFTGLKIAEW-QEYPVLCFDFSSKDYSSEKAIFGKKVVVLVDEYDKPLLSEKYRNI
LKGFYGVLKASDLRFVFLTGVSQFSRLSIFSDMNQFNIS-TDDGFAEICGITE-EELAML
ELKTHYDGYRFLYNPFSLLSSL-L-SQKIENYWYQTGTPTFLINLLKQL-DNTPIPILFQ
AGYLTLKELKFPNEEVKYAFLENLLPEYLSRFVEDIESNVEEFMRRL-TAVISGERDYHI
ALYLVFTLMTQTEVHSLKGRADCIVAESVYVFEIKKESAEALEQIKERGYGEKYKSIKLI
GVA--FDE--KKENLG-E
>WP_051267481.1 378 bp
LRKLPIGIQSFEDLI-TSGYLYVDKTEFIWKLVTGKPYFLSRPRRFGKSLLLSTMEAYFS
GKKELFTGLKIAEW-QEYPVLRFDFSSKDYSSEKAIFGKKVVVLVDEYDKPLLSEKYRNI
LKGFYGVLKASDLRFVFLTGVSQFSRLSIFSDMNQFNIS-TDDGFAEICGITE-EELAML
ELKTHYDGYRFLYNPFSLLSSL-L-SQKIENYWYQTGTPTFLINLLKQL-DNTPIPILFQ
AGYLTLKELKFPNEEVKYAFLENLLPEYLSRFVEDIESNVEEFMRRL-TAVISGERDYHI
ALYLVFTLMTQTEVHSLKGRADCIVAESVYVFEIKKGSAEALEQIKERGYGEKY------
------------------
>SEP88109.1 378 bp
TKAISTSIYSFKDLI-ENNCIYVDKTKYLYDIISKGQFFCSRPRRFGKSLTISTLEAIFC
GQKELFKDCYIYNW-KKYPIIRLDFAKANLSSIELLSQTGVVVLVDEYDKPIMEEMFRNF
METFYQMIKGYEERFVFMTGVIKFAKLSIFSKLNSLDIS-MDRKYACMFGYTE-DELILT
TLKRWYDGFRFVYNPVSIGSFFRN-EGIFSNYWFETGTPKVLIKTMQQV-RDPFLQLLYQ
TGYMTLGDMRFPNKEVRDSFQKNIVSLFVDLIKRAAREKSKDIRKYM-ENIFANEKYYQS
IMYTVFLLCIDPEVATNVGRIDAVLGEHIYIFEFKEKTADALDQIERKKYAEKYQTIHKI
GVE--FSYNKDQRNII-E
>WP_027217744.1 378 bp
TKAISTSIYSFKDLI-ENNCIYVDKTKYLYDIISKGQFFCSRPRRFGKSLTISTLEAIFC
GQKELFKDCYIYNW-KKYPIIRLDFAKANLSSIELLSQTGVVVLVDEYDKPIMEEMFRNF
METFYQMIKGYEERFVFMTGVIKFAKLSIFSKLNSLDIS-MDRKYACMFGYTE-DELILT
TLKRWYDGFRFVYNPVSIGSFFRN-EGIFSNYWFETGTPKVLIKTMQQV-RDPFLQLLYQ
TGYMTLGDMRFPNKEVRDSFQKNIVSLFVDLIKRAAREKSKDIRKYM-ENIFANEKYYQS
IMYTVFLLCIDPEVATNVGRIDAVLGEHIYIFEFKEKTADALNQIERKKYAEKYQTIHKI
GVE--FSYNKDQRNII-E
>SES07934.1 378 bp
TKAISTSIYSFKDLI-ENNCIYVDKTKYLYDIISKGQFFCSRPRRFGKSLTISTLEAIFC
GQKELFKDCYIYNW-KKYPIIRLDFAKANLSSIELLSQTGVVVLVDEYDKPIMEEMFRNF
METFYQMIKGYEERFVFMTGVIKFAKLSIFSKLNSLDIS-MDRKYACMFGYTE-DELILT
TLKRWYDGFRFVYNPVSIGSFFRN-EGIFSNYWFETGTPKVLIKTMQQV-RDPFLQLLYQ
TGYMTLGDMRFPNKEVRDSFQKNIVSLFVDLIKRAAREKSKDIRKYM-ENIFANEKYYQS
IMYTVFLLCIDPEVATNVGRIDAVLGDHIYIFEFKEKTADALNQIERKKYAEKYQTIHKI
GVE--FSYNKDQRNII-E
>CCPUN_02500 378 bp
MKKLPIGVSNFQELI-KGDYLFCDKSAMLAEFLSDKVTLITRPRRWGKTLNMSMLQHFFA
SEAGLFDDLAISK--GKHPVIMLSFKDVNADSFQGAYGQTVYIFIDEYDTPLNKKAMVEF
MRNLFSAALKDNLERGVLTGILRISKDSMLSGLNNLTYTLLDQGYSHHFGFVE-DEVSME
EVRSWYNGYKIMYNPWSIISCLSE-EGHFDVYWVNTGNNDLIKQLIFSF-EQLLWSLLLF
AGYLKAVDLAIPNQEVATLYNRFFEEWLINAFIKCLLSKINEFVQGL-NMYLLQESFYHG
FSLAMLASIIRSNRESGLGRYDILIGHQALLLEFKENAAKALQQIQSQAYHTELQEVVEA
GIA--FSG--ESVVAAYA
>cHgTN10_AWN82281 378 bp
MYKLPIGVDNFQELI-KGDYLFCDKTAMLAELLGDKVTLITRPRRWGKTLNMSMLQHFFA
SEAGLFDDLAIGK--GKHPVIMLSFKDINADSFQGAYGQKVYMLIDEYDTPLNKKAMVAF
MRNLFSAALKGNLEKGVLTGILRISKDSMLSGLNNLTYTLLDQGYSSHFGLSE-AEVCLD
QVKSWYNGYKVRYNPWSIISCLSE-EGYFDLYWINTGNNDLIKQLILSF-EQLLWSLLLF
AGYLTWEKVSIPNNEVRRLYNRFFEEWLLTTFLSHLLENVRAFTQDL-STYLLQESFYHG
FVLAMLASIIRSNRESGFGRYDVLIDSKAILLEFKENGAKALDQIRGRAYHTELQEVVEI
GIA--FSG--KAVLSAYA
>OGT22205.1 378 bp
-MKLPIGYDNFREII-DHQLDFVDKSLFIKDILDTKVSLITRPRRFGKTLNLSMLQHFLA
AEAGLFDNLKIAR--GQYPVIALTLKDVKHSSFSDALGKKPWLLIDEYDTPIQSDEMIGF
MRGMFGAALKTNFERAVITGILRVAKESLFSGLNNLVCSILDERYSEYFGFTE-EEMQAD
EIKKWYNGYLFVYNPWSVANCLNE-GGKLRPYWVNTSDNLLVKQLFAVL-ESLIWSLLLA
SGYLKAISLLPPNYEVSLVYRSMVKEWFFDEFVGALLKNITDFTKML-RKFLVEEKFYHG
FVLGLISSTIKSNRESGYGRYDVLVTVPGLILEFKLASAQALQQIEKRHYEAELSKIIKV
GLA--FLG--KEVEVVWE
>OGT67616.1 378 bp
MLQFAIGNDDFGEIR-QKGFVFVDKSGLIQELLSDKVTLITRPRRFGKTLNISMLHHFLA
ATHSLFEGLQITH--GQYPVICFSLKGIKATSFESAVGVKPWILIDEYDTPIQTNDMIKL
MQKFLGNALKTNFERAVLTGIVRASQESLFSDLNNVVYTLFNEEYSEHFGFTE-SEVQGP
VIKDWYNGYLCLYNPWSIINCLSR-KGSLQPYWVQTGGTAMIQDLLARF-EDLVMSLLLA
AGYLKALSLQIPNHEVMTVFEECVLQWFASGLLQALIIDARTFTREM-KLFFEREKFYHG
FVLGMVVSLIESNRESGAGRYDVVLSQPGVIMEFKQEAAEALSQIKAKGYAATLTQVLAL
GLA--FSG--KQVTIQHE
>OGT67026.1 378 bp
------------MIR-RKGFHFVDKTGFIQELLAELVTLLTRPRRFGKTLNLSMLQHFFA
ESRPLFNGLKITQ--GKYPVIFISLKAVKTGSFEEARGVNPWVLIDEYDTPIQTEPMIAF
MQAFLGNTLKTNLERAVLTGILRVARESLFSDMNNVVYTLFNDEYSEHFGFTE-PEVQGT
AIKTWYNGYLCLYNPWSIICCLSR-KGALQPYWVQTGGTAMIQDLLAHF-EDLVMSLLLA
AGYLKAISLAIPNQEVLAVYRTCVVKWFAAGLLRALTEDVRTFTREM-KQFFEYEKFYHG
LVLGMIISLIESNRESGVGRYDVILNQPGVVLEFKEAAALALQQIKDKRYAATLTRVLAL
ALA--FSG--KQVTILSE
>OGT68490.1 378 bp
MRPFPIGYDNFGQIR-QRNLKFIDKTGFIVELFRVQVTLITRPRRFGKTLALSMLHHFLA
QRAPLFNGLRVTA--GKYPVIFVSFKDIKPTSFQDCLKMQPWLLIDEYDSPIQSDEAIPF
IRDLLSRALKTNLNRAVLTGITRVAKESMFSGLNNLVYTLFDSGYSDACGFTE-PELKVD
DIRKWYNGYECLYNPWSIINFFS--EGALQPYWVNTGGTDLIREILAQL-EKIVWSLLLS
AGYLKATHLEPPNLEVFYVYIQCVIEWFERPMVKALIADVIRFEILL-QELLTNEKFYHG
LVLGFLVKSVSSNRESGYGYYDVMLKELGIILEFKESALKALKQIEEKGYETELEKILKV
AAV--FCK--KQVRVGVT
>KKB96168.1 378 bp
-MKLPIGISDFKELI-EGKYQFADKSLFVKDIIDAKVILITRPRRFGKTLNLSMLSYFLD
CNINLFDNLAISE--NKYPVIFVSLKDIKQPNYQETYSKTVVLLIDEYDTPIQEQEMVDL
MRSILGQALKDNLTKAVITGITRISQESLFSGLNNIVYSLLREDYGQYFGFTE-DEVQVD
AIREWYNGYQILYNPWSIINCLKN-HGKLQPYWLNTSSNDLITKLLSNF-EELLWSLLLY
AGYLKVLSIAIPNKEVGFVYDKIVERWFSSNFVGALSKDIDKFQMYL-SNYIMQEQIFHI
FVLGLVVGMINSNQEAGKGRFDVVLNKDGILLEFKLDRANALSQIKDKQYFQVFKDVLAI
GIA--FCG--KELELSYE
>OAI50884.1 378 bp
-MEFPVGIDDFKELA-EGDYYMVDKSLFIKEVVKSKVILITRPRRFGKTLNLSMLYYFLK
KDEKLFEGLNIAE--GQHPVIFISFKDIKKDNFDSAYGQPVIILIDEYDTPIQQDDMITL
MRGIFGTALKGNLDKAIVTGITRVAQESLFSGVNNFCYSMLQETYGQYFGFTE-EEVSIA
PIKEWYNGYQILYNPWSIIKCLKN-KGLLDSYWAYTSSNALIKELLDNF-EELLWSLLLY
AGYLKVLSLAIPNKEVSSVYAHIIEQWFSQRFIRSLMDNMVEFKKEL-SEYIMGEEVFHM
FLVGLVMGLIESNKESGLGRVDIAFKRQGIVLEFKKEKAQALNQIKEKKYIEIFGCVLAV
GMA--FCG--KEMELASE
>OAI50632.1 378 bp
-MEFPIGIDDFKELA-EGDYYMVDKSLFIKEIVKSKVILITRPRRFGKTLNLSMLYYFLR
KNKNIFEGLNIAE--GQYPVIFISFKDVKKDDYEAAYDRKAIILIDEYDTPIQQDDMITL
MRGIFGTALKGNLDKAIVTGITRVAQESLFSGVNNFCYSMLQETYGQYFGFTE-EEVSIK
GIKTWYNGYKILYNPWSIVNCLKN-KGKLKTYWLYTSSNGLISELLAEL-EELLWTLLLY
AGYLKVLSVAIPNKEVEFVYEEIVENWFSEEFLASLINKIDRFKKYL-TDYLMQERVFHI
FILGLVVGLIQSNREAGLGRVDVTLKKKGIILEFKKEKANALTQIKEKKYVEIFKKVLAI
GMA--FCG--KDMELASE
>OAI50833.1 378 bp
-MEFPIGVSDFEEMI-QSNYHFIDKSLLIKEIMEGKAILLTRPRRFGKTLNLSMLYYFLS
KSKNLFEGLNISK--GQYPVIFISFKDIKELNFDAAYNRLPIILIDEYDTPIQQDEMIIF
MRGFLGQALKDNLEKAIVTGITRIGQESIFSGLNNFVYSVLKEKYGQYFGFTE-EEVPLA
SIKEWYNGYQVLYNPWSIIKCFKE-NGALKWYWVNTASNDLIAQLLWDF-EELLWSLLLY
AGYLKVLSLAIPNREVSYVYDDIIEQWFDEDFKQSLINDVEKFKKYI-SDYMIQEQIFHV
FILGLIVGLIHSNQEGGFGRCDVMFRNNGILLEFKMNKAQALEQIKDRKYIEQFSSVLVV
GLA--FCG--KQLELVSE
>WP_057976970.1 378 bp
KMKIPLGISDFKSLK-SDDYYFVDKSLLIKEVIEAQVLLFARPRRFGKTLNMSMLKYFFD
INGDLFKGLKITE--GKYPVIYLTFKDEKYSKWENTINSKVVILVDEYDVPIQSDEIIEF
MRNFLSGGLKDNLEKAVITGILRISKESIFSGLNNLVNTMLNEQYSEYFGFTE-GEVKFG
DIRDWYNGYLFIYNPWSVLYYTANYNEGLKPYWVNTSTNDLVKILLTNL-EDLVWSFLLY
SGYLKASDLTIPNNEVMYLYKEVILSWITDTMIKSLLKDIETFEEIL-SDYVFKEKFYHA
LVLGMLIATIKSNRESGLGRYDIMMTNPGIIIEFKETAAQALTQIENQKYRQELKEIIEM
AVV--FEG--KEVLVKIK
>WP_015615236.1 378 bp
NKSLMIGTSDFRKII-DNNGYYIDKSIFIKDIIEKEVLLLARPRRFGKTLNMTMLKYFFE
SDRYLFENLAIGK--GKYPVIYITFKDIKVGSFITFESKRVILLIDEYDTPIHSDEAIEF
MRGFLGGALKDNIEKAIIIGILRMAKESIFSGLNNITSTLVDYSFEEAFGFTE-NEVEMN
EVRSWYNGYICIYNPWSIVNYADNNERGLVPYWINTSSNDIIEQLISQL-EDLIWSFLLF
SGYLKVISLMVPNIEVLYLYREIIIKWADKYMLKCLVNDIKEFSKFF-KDYVINEKVYHA
FVLGMLVALVRSNRESGYGRYDVMLTQNGIVIEFKEKAAEALSQIKDRNYKVELKNIIEL
GIA--FKG--KEVKLLWQ
>WP_066825700.1 378 bp
KTRLPIGISDFKRII-DDNYYFVDKSLFIKEIIESQVILLPRPRRFGKTLNMSMLKYFYE
KCSYLFKDLMINK--GKYPVIYITFKDVKNKDCDKCFGEKVVILLDEYDVPIQSDEIIEF
MRNFLGGVLKDNLEKAVLTGILRVAKESIFSGLNNLVYTVVNYHYSDSFGFLD-KEVEIE
EIRKWYNGYNFIYNPWSILNFIKNDKEGFKPYWVNTSSNDLIKRVLARL-EDLAWSFLLF
SGYLKVVNMQIPNLEVKYLYEDIILAWFKEVMLKSLISDIKIFTKIF-KEFVLNEKVYHS
FVLGILIALVKSNRESGYGRYDIMINKKGIIMEFKEKATEALKQIRDRNYKQELEDIIEL
GIA--FEG--KKVLVKEY
>WP_066826719.1 378 bp
KTRLPIGISDFKRII-DDNYYFVDKSLFIKEIIESQVILLPRPRRFGKTLNMSMLKYFYE
KCSYLFKELMINK--GKYPVIYITFKDEKHSKWEDCKKEKVVILIDEYDVPIQSDEVIEF
MRNFLSGGLKDNLEKAVLTGILRVAKESIFSGLNNLVSTIVNYHYSDSFGFLY-KEVEIE
EIRKWYNGYNFIYNPWSILNFIKNDKEGFKPYWVNTSSNDLVKRVLAKL-EDLAWSFLLF
SGYLKVVHMQIPNLEVKYLYEDIILAWFREVMLKSLVSDIKIFSKIF-REFVLNEKVYHS
FVLGILIALVKSNKESGYGRYDIMINKKGIILEFKEKAAKALKQIEDRNYKQELKDIIKL
GIA--FEG--KKVFILS-
>WP_047829414.1 378 bp
KKRIAIGVSDFRKML-TGDYYYVDKTLFIKDILESEIILLPRPRRFGKTLNMSMLRYFLE
RSRELFENLAISR--GQYPVIYLTFKDLKHNTWNVTYGKKTIILIDEYDVPIQQDPLISF
LRNFMTAALKDNLEKAVLTGVMRVARESLFSGLNNLVQTIVNKAYSTHFGFME-TEVQIE
EVRNWYNGYIFVYNPWSVLQYTQNWEEGLQPYWVNTSDNEIVHRLISRL-EDLVWSFLLF
TGYLKPISLAIPNREVQTIYRDIVKSWFSDTLLKSLISQIKVFAGHF-REYVQSEKIYHA
FVLGLLVGLIKSNRESGYGRYDVMVGRAGIIIEFKEPIAEALQQIEAQEYPRELHKIIKL
GIV--FRG--KEVWVRAG
>WP_028729274.1 378 bp
RKKLPVGISDYKELI-DEDYYYVDKTDFIRQVIESKITLLPRPRRFGKTLNLSGLRYFFE
KTRPLFAGKSIEN--GKYPVILITLKDCKADTFESVQGMPPLVLLDEYDTPIHVDKMIGF
MRNFMSQVFKDNIFRGVITGILRVSKESIFSGLNNIVFTLLDQPICSAFGFTQ-EETHKE
DVKTWYDGYLFMYNPWSVLNYIMY-NGVFAPYWVNTGSDVLLRHLLADV-EALIWSFMLF
SGYLKASNLQVPNREVKTVFRTIIQSWIDGIMLQALRADIDYFEEIL-NDFVIHEKVYQA
FLLGLLASMVSSNRESGFGRYDILLKGQAVIMELKEKALNALQQIEDKKYDSILTDILKM
AIT--FDG--KRVWVKTA
>OFX71629.1 378 bp
-MKLPIGVSSFIKLV-KTGYLFVDKTLFIKEILDTEVIVINRPRRFGKSINLSMLHCFLA
PEVGLFDQLEIAK--GKHPVIFFDFKNTKAETFESSIGQKVYILLDEYDTPILSEQFIAF
IRGLLGSALKGNLRQAILTGILRVSKESLFSDLNNVIYSVLNKKYSNHFGFTE-NEVKTK
QTKEWYNGYNFIYNPLSIVKFIKE-EGRLKAYWVNTSGNDLIKQLIINI-TTLLWNLFLM
SGYLKAISLSIPNKEIDSLYRKIIREWLSGVFLNDLVTKVNAFEEKL-QTFIYEEAFYHG
LMLAFVAGLIKSNKESGIGFYDVAIGALGVVMEFKEAEANGLSQINNSNYIAELNKICKM
GIA--FSR--RTVKIVHE
>NZ_CANJ01000042 378 bp
LPKMIVGTDEFHDLV-INSDIFVDKSLMIKELLEGKVVLIARPRRWGKSLNMSMLQKFFE
IEKKLLQNLKIAQ--GKFPVILLNLKDVKGNSYQEIEKQKVYILIDEYDTPINSEQVLEL
FCGMFGSSLKSNLEKGVITGILRIAKANLFSDLNNVEYTLLDKQFSKFYGFTQ-EEVNPE
KIKSWYNGYNFIYNPWSIMLCLSS-EGKLDHYWLDSGGTGLIDKALLSL-QQLLFSLLLF
SGYLNPAVLSIPNTEVKYIYEARVLQWVADSFVTLLPMKVEEFRERL-QELLLNELFYSG
FMLCLINILIDSERETGSGRADIVLNNNAIIIEYKESIAKGLEQINNQQYDLKVRQIFKI
SIA--FCG--KKVVLLHQ
>RiCNE_00470 378 bp
PPRMRIGTDEFYDLL-VNSDVFVDKSLMIKELLEGKVILITRPRRWGKSLNMNMLQKFFE
IEKRTLEPLKING--GNYPVISINFKDVKGSNYQEIEGQKVYILIDEYDTPINSDDVLKI
FRGMFGSSLKTNLEKGLITGILRVAKANLFSDLNNVEYTLLDEKFAKFYGFTQ-AEVSPE
QIKAWYNGYSFIYNPWSIMLCLDT-RGKLDHYWLDSGGTGLVDKALLSI-QQLLFSLLLF
SGYLNPTALSVPNKEVEYIYETRLLQWVSSSFASLLPAKIEEFKEKL-QELLLNELFYSG
FMLGLINTLIDSERETGSGRADIILQNNAIIIEYKESIAKGLDQIMRKKYETKIQKIIKI
AMA--FCG--KEVALEYQ
>RiCNE_08010 378 bp
PPRMRVGTDEFYDLL-INSDVFVDKSLMVKELLEGKVILITRPRRWGKSLNMNMLHKFFE
IEKKLLKKLKIAQ--GQFPVISINFKDVKGSNYQEIEGQKVYILIDEYDTPINSEQVLEM
FRGMFGSSLKTNLEKGVITGILRVAKANLFSDLNNVEYSLLDEEFSKFYGFTQ-AEVNPE
QIKAWYNGYSFIYNPWSIMQCLAH-KGKLDHYWLDSGGTGLVDKALLSL-QSLLFSLLLF
SGYLNPIALSVPNKEVRYIYNARMLQWVTDSFATLLPAKIEQFKERL-QELLLNELFYSG
FMLGLINTLIDSERETGSGRADIMLQDNAIIIEYKESVARGLEQIAKKRYDAKIQKIIKI
SMA--FCG--KEVALEYQ
>RiCNE_09450 378 bp
PPRMLVGTDEFYDLV-VNSDVFVDKSLMIQELLEGKVILITRPRRWGKSLNMNMLQKFFE
IEKKLLKKLKIAQ--GQFPVILLNLKDVKGSSYQEIEGQKVYILIDEYDTPINSDDVLKI
FRGMFGSSLKTNLEKGVITGILRVAKANLFSDLNNVEYSLLDEKYSKFYGFTQ-AEVNPE
KIKAWYNGYSFIYNPWSIMQCLAH-KGKLDHYWLDSGGTALVDKALLSL-QSLLFSLLLF
SGYLSPIALSVPNKEVRYIYNARMLQWVTDSFATLLPAKIEQFKERL-QELLLNELFYSG
FMLGLINTLIDSERETGSGRADIVLSDNAIIIEYKESVAKGLDQIVRKKYEAKIQKIIKI
AMA--FCG--KEVALEYQ
>RiCNE_11260 378 bp
------------------------------------------------------------
-------------------------------------------MIDEYDTPINSDDVLKI
FRGMFGSSLKTNLEKGVITGILRFAKANLFSDLNNVEYTLLDENFAKFYGFTQ-AEVSPE
KIKAWYNGYSFIYNPWSIMLCLDT-RGKLDHYWLDSGGTALVDKALLSL-QSLLFSLLLF
SGYLNPVALSVPNKEVRYIYNARMLQWVTDSFATLLPAKIEQFKERL-QELLLNELFCSG
FMLGLINTLIDSERETGSGRADIMLQDNAIIIEYKESVARGLEQIAKKRYEAKIQKIIKI
AMA--FCG--KEVALEYQ
>RiIxscap_01929 378 bp
LPKMRVGTDDFKTLL-LNSEIFVDKSLMIKEFLEGDVILITRPRRWGKSLNMDMLKKFFE
IETKELKPLKIAN--GQFPVISINFKDVKGSNYQEIENQKVYILIDEYDTPINSETVLEL
FRGIFGSSLKSNLEKGVITGILRVAKANLFSDLNNVKYTLLDADFSQFYGFTQ-IEVHPK
EIKDWYNGYTFIYNPWSIMQCLAH-KGKLDHYWLDSGGTSLVDKALLSL-QNLLLSLLLF
SGYLNPTALSIPNQEVKYIYETRVLLWVTDAFISLLPAKLEKFKEKL-QKLLLNELFYSG
FMLGLINMLIDSEKETGDGRADIILAENAIIIEYKESTAKGLEQINDKRYDTKIKKIIKI
SMA--FCS--KEVALEYQ
>Ribuchn_01049 378 bp
LPKMRVGTDDFKTLL-LNSEIFVDKSLMIKEFLEGDVILITRPRRWGKSLNMDMLKKFFE
IETKELKPLKIAN--GQFPVISINFKDVKGSNYQEIENQKVYILIDEYDTPINSETVLEL
FRGIFGSSLKSNLEKGVITGILRVAKANLFSDLNNVKYTLLDADFSQFYGFTQ-IEVHPK
EIKDWYNGYTFIYNPWSIMQCLAH-KGKLDHYWLDSGGTSLVDKALLSL-QNLLLSLLLF
SGYLNPTALSIPNQEVKYIYETRVLLWVTDAFISLLPAKLEKFKEKL-QKLLLNELFYSG
FMLGLINMLIDSEKETGDGRADIILAENAIIIEYKESTAKGLEQINDKRYDTKIKKIIKI
SMA--FCS--KEVALEYQ
>RiIxscap_01957 378 bp
LPKMRVGTDDFKTLL-LNSEVFVDKSLMIKEFLEGDVILITRPRRWGKSLNMNMLGKFFE
IENKELKPLKIAN--GQFPVISINFKDVKGSSYQEIANQKVYILIDEYDTPINSEQVLEL
FRGIFGSALKTNLEKGVITGILRVAKANLFSDLNNVEYTLLDEDFSQFYGFTQ-REVNPK
EIKDWYNGYTFIYNPWSIMQCLAH-KGKLDHYWLDSGGIGLVDKVLLSL-QNLLFSLLLF
SGYLNPTALSVPNKEIEYIYETRLLQWVSDSFVSLLPVRVEEFKDKL-QKLLLNELFYSG
FMLGLVHTLIESEKESGSGRADVILNDNAIIIEYKESIAKGLTQINNKQYDAKIQKIIKI
AMA--FYG--KEVALEYQ
>Ribuchn_00224 378 bp
LPKMRVGTDDFKTLL-LNSEVFVDKSLMIKEFLEGDVILITRPRRWGKSLNMNMLGKFFE
IENKELKPLKIAN--GQFPVISINFKDVKGSSYQEIANQKVYILIDEYDTPINSEQVLEL
FRGIFGSALKTNLEKGVITGILRVAKANLFSDLNNVEYTLLDEDFSQFYGFTQ-REVNPK
EIKDWYNGYTFIYNPWSIMQCLAH-KGKLDHYWLDSGGIGLVDKVLLSL-QNLLFSLLLF
SGYLNPTALSVPNKEIEYIYETRLLQWVSDSFVSLLPVRVEEFKDKL-QKLLLNELFYSG
FMLGLVHTLIESEKESGSGRADVILNDNAIIIEYKESIAKGLTQINNKQYDAKIQKIIKI
AMA--FYG--KEVALEYQ
>RiCNE_11500 378 bp
RPRMLVGTDDFRKLL-LNSDVFVDKSLLVKDIIEGDVILITRPRRWGKSLNMDMLRKFFE
IEKKTLKPLKINS--CQFPVISINFKDVKGSSYQEIEDQKVYILIDEYDTPINSEQVLEI
FRGMFGSTLKSNLEKGVITGILRIAKANLFSDLNNVEYTLLDDDFSKFYGFTQ-TEISPE
EIQDWYNGYTFIYNPWSIMQCLSH-KGKLDHYWLDSGGTSLIDKALLSL-QQLLFSLLLF
SGYLNPTVLSVPNEEVKFIYENRLLQWVSNPLASLLPIRLEEFKERL-QELLQNELFYSG
FMLGLVNMLITSEQESGSGRADIIMEDNAIIIEYKASVAQGLNQIIDKQYDVKVKKIIKL
SMA--FCG--KNMELQYE
>RiCNE_02580 378 bp
QPRMFVGTDDFYDLL-INSDIFVDKSLMIKELLEGKVTLITRPRRWGKSLNMDMVRRFFE
IETKELKPLKIAN--GQFPVILISFKGVRGSSYEEIENQKVYILIDEYDTPINSEEVLAL
FRAIFGNSLKTNLQKGVITGILRVAKANLFSDLNNLECSLLDERFSSSYG----------
---------------XXXXXCLAS-KGKLDHYWIDSGGTGWIDHVLLSI-QALLFSLLLF
SGYLNTTTLSAPNYEVKYIYEKRMLQWVTKSFVTLLPDKIEAFKERL-QELLLNELFYSG
FMLGFVNMLISSEQESGDGRADVVMGDKAMIIEYKADIAKGLQQIIDKKYDTRIKQILKI
SMA--FCG--KNMELEYE
>RiargaT170B_01504 378 bp
------------------------------------------------------------
---------------GNFPVIFLSLKDIKGSNYQTIEKQKVYILIDEYDTPINNKDVVEL
FRGILGACLKGNLEKGVITGILKIAKANLFSDLNNLEYTVLDQNFAKFYGFTE-QEVNQN
KIKDWYNGYKIVYNPWSIMQCISR-NGQLDRYWLDSGGTDLIDKVLRSL-QKLFFSLLVF
TGYLNAELLFIPNKEIRSIYVNRIKDWVSNGFIGLLTCDVDKFVERL-KEYFRDERDYHN
LMGGIFSPLIESNIESGYGRFDHLLGDKAFLIEYKVKLAQGLQQINNKAYDTRIKKIFKV
SFA--FCS--RKAEIEYR
>cSfur_AXI24526 378 bp
MKKLPIGVSNFRELVKG-DYLFCDKTAMIADFLREKVTLIARPRRWGKTLNMSMLQHFFS
AEEGLFDELGIGK-QGKYPVIMLSFKDINSDSFQGAYGQKVYILIDEYDTPLNKDTMVAF
MRNLFSAGLKD-LARGVLTGILRVSKDSMLSGLNNLTYTLLDEEYSAHFGFSETEVSAME
EVKSWYNGYRVMYNPWSIISCI-NKSGRFDVYWVNTGNNNLIEHKVLT--EQLFWSLLLF
AGYLTFE-VRVPNYEIWRLYSTFFQEWFVSSFLKHLVAEVPFFVEQLSD-FLRREGFYHG
FVLGMLASLIRSNRESGLGRYDLLLGLKALLLEFKESGA-ALNQIQTQAYHTEIKEVVEC
GIS--FSGKS--VLAAYA
>cSfur_AXI23983 378 bp
MKKLPIGVSNFQELVRG-DYLFCDKTAMLSEFLSDKVTLIARPRRWGKTLNMSMLQHFFS
AEKGLFDDLAISK-QGKYPVIMLSFKDVNADSFQGAYGQKVYILIDEYDTPLNKNTMVAF
MRNLFSSALKD-LERGVLTGILRVSKDSMLSGLNNLTYTLLDEEYSAHFGFSEMEVSAIE
EVKSWYNGYRIMYNPWSIISCI-NRSGRFDVYWVNTGNNNLIEQKVLT--EELFWSLLLF
AGYLTFE-VRVPNYEIWRLYSTFFQEWFVNSFLKHLVVEVPAFVEQLSD-FLRREGFYHG
FVLGMLASLIRSNRESGLGRYDLLLSLKALLLEFKESVA-ALDQIQAQAYHTEIKEVVEC
GIA--FSGKS--VLAAYS
>cSfur_AXI24407 378 bp
MKKIPIGVSNFHKLISN-DYLFCDKTEMIADLLREEVTLIARPRRWGKTLNMSMLQHFFA
SEAGLFDDLAIGK-QGKYPVIMVSFKDVNADDFQGAYGQKVYILIDEYDTPLNKDAMVAF
MRNLFSAALKD-LARGVLTGILRVSKDSMLSGLNNLTYTLLDEEYSAHFGFSEDEVAAME
EVKSWYNGYRVMYNPWSIISCI-NKSGRFDVYWVNTGNNNLIEKKVLT--EQLFWSLLLF
AGYLTFE-VSIPNYEIWRLYSTFFQAWFVNSFLKHLVVEVPAFVEQLSY-FLRGEGFYHG
LVLGMLASLIRSNRESGLGRYDLLLGSKALLLEFKESAA-SLDQIQTQSYHTEIKEVVEC
GIA--FSGKS--VLAAYA
>cSfur_AXI24381 378 bp
KRKLPIGVSNFQELIQG-DYLFCDKTAMLGEFLSDKVTLITRPRRWGKTLNISMLQHFFA
SEAGLFDDLEIGR-QGKYPVIMLSFKDVNSDSFQGAYGKKVYILIDEYDTPLNKDAMVAF
MRNLFSAALKD-LERGVLTGILRVSKDSMLSGLNNLTYTLLDQGYSSHFGLSEVEVQCMH
AVKSWYNGYRVMYNPWSIIYCL-SEEGRCDLYWVNTGNNDLIKQLIFS--EQLLWSLLLF
AGYLTFQ-VEIPNHEIHRLYNRFFKEWLSSAFLEHLVVSVALFVQELSF-FLRQEGFYHG
FVLAMLASLVKSNRESGLGRYDLLLGLKAILLEFKESSA-ALDQIQTQAYHSELKEVVEC
GIA--FSGKS--VLVAYS
>cSfur_AXI24062 378 bp
KPKLPLGVSNFHKLVSN-DYLFCDKTSMLVDFLSDEVTLITRPRRWGKTLNMSMLHHFFA
SETGLFNDLAIGK-QGKYPVIMISFKDINADSFQGAYGQKVYILIDEYDTPLNKDAMVVF
MRNLFSAALKD-LERGVLTGILRVSKDSMLSGLNNLTYTLLDEEYSSHFGFSEAEVSSMD
EVKNWYNGYKVMYNPWSIISCI-NRSGRFDVYWVNTGNNDLIKQLILS--EQLLWSLLLF
AGYLTFE-VKVPNNEIRRLYNRFFKEWLSSSFLEHLVTTVSLFVEELSF-FLRQEGFYHG
FVLAMLASLVRSNRESGLGRYDVLIGPKALLLEFKETAA-ALSQIQDQAYHTEIQEVVEV
GIA--FSGKS--VLAAYA
>cPpe_00902 378 bp
WPRIRVGSDDFKTLRLH-SDLLVDKSLLIQELLEAEVLLITRPRRWGKSLNMDMLRKFFE
IEIKQLAALKIHT-QGKYPVIYINFKDVKGSNYQDIENQKVYILIDEYDTPINNEQVLEL
FRTIFGSSLKS-LEKGVITGILRITKANLFSDLNNVEYTLLDTKFASFYGFTQSEVEDPA
KIKDWYNGYTFTYNPWSIMCCL-SNEGKLDYYWIDSGGTALIDKMLLS--QNLLFSLLLF
SGYLNPT-LSIPNEEVKYIYETRILQWVTDSLIALLPTDIEAFKTQFQK-LLCSELFYSG
FMLGLIAMLVESERETGSGRADIILSDNAIIIEYKPSVA-GLQQIIDKKYDTKVKKLLKL
SMA--FCGKQ--VAFAYQ
>cPpe_00379 378 bp
WPRIRVGSDDFKTLRLH-SDLLGDKSLLIQELLEAEVLLITRPRRWGKSLNMDMLRKFFE
IEIKQLAALKIHT-QGKYPVIYINFKDVKGSNYQDIENQKVYILIDEYDTPINNEQVLEL
FRTIFGSSLKS-LEKGVITGILRITKANLFSDLNNVEYTLLDTKFASFYGFTQSEVEDPA
KIKDWYNGYTFTYNPWSIMCCL-SNEGKLDYYWIDSGGTALIDKMLLS--QNLLFSLLLF
SGYLNPT-LSIPNEEVKYIYETRILQWVTDSLIALLPTDIEAFKTQFQK-LLCSELFYSG
FMLGLIAMLVESERETGSGRADIILSDNAIIIEYKPSVA-GLQQIIDKKYDTKVKKLLKL
SMA--FCGKQ--VAFAYQ
>cPpe_00831 378 bp
SPRIRTGTDDFKNLLLH-SDVFVDKSLLIQELLTSEVILITRPRRWGKSLNMDMIRKFFE
LETTILHPLKIAD-QGQFPVMVLNLKDVKGSNDQEIENQKVYMLIDEYDTPINHDSVLEL
FRGILGSALKS-LEKGLITGILRIAKANLFSDLNNIEYTLLDKRYASFYGFTQAEVDAPA
TIQDWYNGYSFIYNPWSIMQCL-ASQGTLDYYWLDSGGTGLIDKAWLA--QALLLSLLLF
SGYLNPM-LSIPNKEIAYIYKARMLQWVTNAFVHLLPAHIEAFKEKLQT-LLQTELFYSG
FMLGMLHMLIESEIETGSGRADMLLQSNALIIEYKDKMA-GLAQIQDRQYASKIKKITKL
AFA--FCGKE--VAVAYQ
>cPpe_00464 378 bp
-----------------------------------------------------ML-----
--EXXLQKLKIAAYQGQFPVILLNLKDVKGSSYQEIENQKVYILIDEYDTPINSEEILEL
FRGIFGSALKS-LEKGVITGILRIAKANLFSDLNNVEYTLLDKNFTQFYGFTQSEVDEPA
KIKDWYNGYSFIYNPWSIMQCL-ASQGTLDYYWLDSGGTGLVDKALLA--QCLLLSLLLF
SGYLNPT-LSIPNQEVKYIYETRVLQWVTDSFVHLLPAHIETFKEQLQT-LLYRELFYSG
FMLGMLHMLIESERETGSGRADMLLNDNALIIEYKDAVA-GLAQIIAKQYHTKVRKITSI
ALA--FCGKE--VTLAYR
>cPpe_00080 378 bp
HSRIRTGTDDFKTLLLH-SDVFVDKSLMIQALLESEVILITRPRRWGKSLNMDMLRKFFE
IEKKILQKLKIAAYQGQFPVILLNLKDVKGSSYQEIENQKVYILIDEYDTPINSEEVLEL
FRGIFGSALKS-LEKGVITGILRIAKANLFSDLNNVEYTLLDKNFTQFYGFTQSEVDEPA
KIKDWYNGYSFIYNPWSIMQCL-ASQGTLDYYWLDSGGTGLVDKALLA--QCLLLSLLLF
SGYLNPT-LSIPNQEVKYIYETRILQWVTDSFVHLLPAHIETFKEQLQT-LLYRELFYSG
FMLGMLHMLIESERETGSGRADMLLNDNALIIEYKDAVA-GLAQIISKQYHTKVRKITSI
ALA--FCGKE--VTLAYR
>cPpe_00452 378 bp
HSRIRTGTDDFYDLLVN-SDVFVDKSLMIQALLDSKVILITRPRRWGKSLNMDMLRKFFE
IETKVLYPLKIAS-QGQFPVILLNLKDVKGSSYQEIENQKVYILIDEYDTPINSEEVLEL
FRGIFGSALKS-LEKGVITGILRIAKANLFSDLNNIEYTLLDEEFSSFYGFTQSEVDEPA
KIKDWYNGYTFIYNPWSMMQCL-AHKGRLDYYWLDSGGTGLVDKALLT--QTLFYSLLVF
SGYLNPM-LTIPNREVRGIYVERIIDWVGKDFIGLLLNQLEPFVAQLRN-YLLN---YHN
LIGGLLAPLITSNQETGYGRCDHLLGDWAMVIEHKAATA-GLEQIITKKYDAHLKKISRI
ALA--FYGKK--VALAYQ
>cPpe_00790 378 bp
HSRIRTGTDDFKTLLLH-SDVFVDKSLMIQALLESEVILITRPRRWGKSLNMDMLRKFFE
IETKVLYPLKITS-QGQFPVILLNLKDVKGSSYQEIENQKVYILIDEYDTPINSEEVLEL
FRGIFGSALKS-LEKGVITGILRIAKANLFSDLNNVEYTLLDKNFTQFYGFTQSEVDEPA
KIKDWYNGYTFIYNPWSMMQCL-ASEGLLDYYWLDSGGTGLVDKALLT--QTLFYSLLVF
SGYLNPM-LTIPNREVRGIYVERIIDWVGKDFIGLLLNQLEPFVAQLRN-YLLN---YHN
LIGGLLAPLITSNQETGYGRCDHLLGDWAMVIEHKAATA-GLEQIITKKYDAHLKKISCM
ALA--FYGKE--VALAYQ
>cPpe_00644 378 bp
FPHIRTGTDDFKTLLLH-SDVFVDKSLMIQALLESEVILITRPRRWGKSLNMDMIRKFFE
IETKMLYPLKIAD-QGQFPVILLNLKDVKGNSYQEIENQKVYILIDEYDTPINYEEVLEL
FRGMLGSALKS-LEKGLITGILRIAKANIFSDLNNVEYTLLDKKFTQFYGFTQAEVDAPA
KIKDWYNGYTFIYNPWSIMQCL-ASEGILDYYWLDSGGTGLVNKVLLD--KKLFYSLLLF
AGYLNPM-LTIPNKEVRGIYIERVIKWVHKNFIELLTSQMDAFGAKLQA-YLLN---YHN
LIGGLLAPLIVSNQEAGYGRCDHLLGDHAWIIEHKNAMA-GLHQIKNKQYAAALKKITHM
AMA--FCGKK--VTFRYF
