# Supplementary material for: The draft genome of strain cCpun from biting midges confirms insect Cardinium are not a monophyletic group and reveals a novel gene family expansion in a symbiont
Source: PeerJ. 2019 Feb 21;7:e6448. doi: 10.7717/peerj.6448 (PMC6387759; doi:10.7717/peerj.6448)
Supplement: Supplemental Information 14 [file peerj-07-6448-s014.gz › alignments/duf1703_dataset_alignment_untrimmed.fas]

>cSfur_AXI24017 Cardinium endosymbiont of Sogatella furcifera strain cSfur chromosome, complete genome
------------------------------------------------------------MRKIDALPIGYSDVERVIRT
--------GY-YVDKTRYAQELIEKQ--NPVFIARPRRFGKSLFINTLATIASGE-------------------------
-------KEVFKDYHIGK------------------------PANGYEW-RKYPVIKLDHSRLTNDTPEALQLS-LEDLL
IRIASIYQLKL-----------------------------TGQVLK----TKLSNLVEDMTKL-----------------
---GNDY--------------------------------------ESKIVLLIDEYDAPIIHLT----KGSD--------
-------------------------LEKANIKVMKDFFMTLKSL----NDYFQLTFITGVSKFSLSDVFSGANHL--KDI
T-IDASADAMFGYTQQEIITIFSNNLEDIGK---------------------------KWSIKENKKITPSEVMGEIATY
YNGYKFYED--------------GASVYNPWSTLRFL--DSGKLENYWYESGSPSLLINQMLADPDRFDLQV-----DNL
QI------------------------------------------------------------------------------
--------------------------------------------------------------------------------
-----------EATR-EDLMYTGSRSEIS-------------------LKSLMFQTGYLTIDHY---------------D
GSTGLY--TLKFPNKEIEASFQKSIQSSLEKSVKDYFLQER-----DKIRKALAD---KKIEMFIEHINT-AFATL----
-PYYIDTK-----------QEKQYHSNLHMLLQGL--RFLGGRK-MHMHSESASSQGRSDIVLE------LETAIYIIEI
K---------YRSSG-----------------KMALEQIKANGYYKPYLLRQ----KAIILLGIN--FNEET--------
--RMIDNWAYEIHEAHIKQ---------------------------------------------------------
>cSfur_AXI23964 Cardinium endosymbiont of Sogatella furcifera strain cSfur chromosome, complete genome
-----------------------------------------------MKEREKEIKIDKMMRKIDALPIGYSDVERVIRT
--------GY-YVDKTRYAQELIEKE--NPVFIARPRRFGKSLFINTLATICSGE-------------------------
-------KEIFKDCYIGQ------------------------PENGYEW-RKYPVIDLDFSRLTNDTPEELKES-IKKAL
KEIAFLYELKI-----------------------------EDQTVK----GTLQDLIMKLMNLQCISASSEIR-------
---SSDY--------------------------------------ESKIVVLIDEYDAPIVHLT----KGSD--------
-------------------------LEKSNIKVMKDFFMTLKSF----NKYFQLTLITGVSKFSLSDVFSGTNHL--KDI
T-IDASADAMFGYTQQEIVIIFSKNLEDIAK---------------------------KWSIKENKNITPSEVMGEITTY
YNGYKFYED--------------GLSVYNPWSTLRFL--DAGKLENYWYESGSPSLLINQMLVDPDRFDFQS-----DNL
QM------------------------------------------------------------------------------
--------------------------------------------------------------------------------
-----------EATR-DDLMYTGSRSEIG-------------------LKSLMFQTGYLTIHNY---------------D
DSTGLY--ILKFPNKEIEASFQKSIKSSLEKSVKDYFIQER-----DKIRSALAN---KKIEMFIEHINT-AFATL----
-PYYIDTK-----------QEKQYHSNLHMLLQGL--GFLGGRK-MHMHSESVSSQGRSDIVLE------SETAIYIIEI
K---------YRSSG-----------------KIALAQIKANGYYKPYLLRQ----KSIILLGIN--FNEET--------
--RMIDNWAYEIHEEHLKQ---------------------------------------------------------
>cSfur_AXI24025 Cardinium endosymbiont of Sogatella furcifera strain cSfur chromosome, complete genome
-----------------------------------------------------------MMRKIDALPIGYSDVERVIRT
--------GY-YVDKTRYAQELIEKE--NPVFIARPRRFGKSLFIDTLANICSGE-------------------------
-------NEVFKDYHIGR------------------------PENGYEW-KKYPIIKIDFSSI-NHNPNCLENS-LKDEL
TRVARSYGVAI-----------------------------QTQDIQ----SGLKDLVEVLSKL-----------------
---SNGY--------------------------------------ESSIVVLIDEYDAPMVNLK----KGSD--------
-------------------------LEKANIKVMKDFFMTLKSL----NKRFKFTFVTGVSKFSLSDVFSGANHL--KDI
T-IDASADAMFGYTQQEVITIFSTNLEDIAK---------------------------KWSTKENKKITQSEVMGQIATY
YNGYKFYED--------------GLSVYNPWSTLRFL--DTGKLANYWYESGSPSLLVNQMLADPDRFDIQV-----DNL
QI------------------------------------------------------------------------------
--------------------------------------------------------------------------------
-----------EATR-DDLMYTESRNEIS-------------------LKSLMFQTGYLTIHNY---------------D
DFTGLY--ILKFPNKEIEVSFQKSIQSSLEKSVKDYFLQER-----DKIRKALAD---KKIETFIEYINT-AFATL----
-PYYIDSG-----------QEKQYHSNLHMLLQGL--GFLGGRK-MHMHSESVSSQGRSDIVLE------LETAIYIIEI
K---------YKSSG-----------------KMALQQIKSNSYYKPYLLRQ----KAIILLGIN--FNEET--------
--RMIDNWAYEIHEDHIKQ---------------------------------------------------------
>cSfur_AXI24253 Cardinium endosymbiont of Sogatella furcifera strain cSfur chromosome, complete genome
---------M---------------------------------DSKKGDKELKIADQQGYVPLSMQIPIGSADVKEMIAQ
--------KL-YADKTSYITKLFKTN-GIYYFFTRPRRFGKSLLLDTIDQIAKGN-------------------------
-------KELFKDCAIYR-------------------------DKSYKW-EKYPVIWLNFSELVSKERDLLEKE-LQYKL
LEIANKYGVNE--------------------------L--KAPSLS----TKLGELINILGRL-----------------
---QEDY--------------------------------------ESTPIILIDEYDSPLIS------CEKE--------
-------------------------QYEAVLSVLSSFFKVLKAR----QKDCKLIFVTGVTKFHLSGLTSGANSA--NDI
S-FHEDYAEILGYTEEDIDNLFLS-KETIVKLILERL---------------------NRKKNQEEKYTFTQLKQALKDY
YNGYCFTADKM------------VS-VYNPDSILRFF--YAKDFENSWFNSGSPTILLQQMKQNIDRFNIDW-----D--
----KGSF------------------------------------------------------------------------
--------------------------------------------------------------------------------
-----------PIDKMRFKLVHPSLHEMP-------------------LLPLMYQTGYLTMD------------LDPSHV
EDKNNLAYYLKFPNQEVKSSLKLILSDFIVHSQQESGKICS-----VSILESLRK---ESWIPFLNVIRSSCLAKA----
-GYRFLDK-----------TERSFQGALYSFLNSA---FHTTYN-TWASAEIDSGIGRTDIVMEDQYN--DQSTVYVFEL
K---------VDKPP-----------------SYALEQIHSKDYSIQYDLC-----YKKVLIGLK--YDPVK--------
--LNITEAAIEVHQYDEKYTFKVMPRKNFAVNSVGYFQEIESKRMEV-----------------------------
>cSfur_AXI24030 Cardinium endosymbiont of Sogatella furcifera strain cSfur chromosome, complete genome
---------M---------------------------------DYKKEEKKLKRAEQRVDATESVQIPIGKASVKQMIEA
--------GF-YADKTSYITKLFKDE-GTYYFFTRPRRFGKSLLLDTIDQIAKGN-------------------------
-------KELFKGCAIYK-------------------------DQTYRW-KKYPVIWLNFSKLAKDNPEKLQNN-LIDVL
YTFAKNHNISRSEIDPI--------------------I--GEPTVE----GTLEKLINALKKL-----------------
---GNGY--------------------------------------EPTPIILIDEYDSPLIS------CEKE--------
-------------------------KYEGVLAVLSSFFKVLKGS----QKDCKFIFVTGVTKFHLSGLTSGANSA--NDI
S-LHEDYAEMLGYTDKDIEKLFFNDKHTYINTVIINL---------------------RENWYKGESYTDEQLKQELKDY
YNGYCFSRNKG------------IKRMYNPDSILKFF--RDKAFGNYWSNSGNPAILLQQIRNDINRFTIAW-----N--
----KSSL------------------------------------------------------------------------
--------------------------------------------------------------------------------
-----------AINKLDFENLAGSLSKIP-------------------LLPLMYQTGYLTLD---------PNGFKEDIR
EDKNATDYYLKFPNEEVRSALKSTLIKIMDEVQEETGKQYS-----TSILNTLRN---KKWSVFLNYIRSDCLAKA----
-GYRFLDK-----------TERSFQRALYLFLNGV---FHATHD-MQTSAESDSGIGRTDIVMEDHRN--DQRAVYIFEL
K---------IDRPA-----------------LEALTQIHSKDYSIKYGSC-----SEKILIGIT--CDAAK--------
--LNITEAIVQVHQKDEQDNFREVVYTHFTVDQSGYFKEVINQ---------------------------------
>cSfur_AXI24057 Cardinium endosymbiont of Sogatella furcifera strain cSfur chromosome, complete genome
--------------------------------------------------------------------------------
--------------------------------------------------------------------------------
--------------------------------------------------------------------------------
--------------------------------------------------------------------------------
--------------------------------------------------------------------------------
-----------------------------VLAVLSSFFKVLKGS----QKDCKFIFVTGVTKFHLSGLTSGANSA--NDI
S-LHEDYAEMLGYTDKDIEKLFFNDKHTYINTVIINL---------------------RENWYKGESYTDEQLKQELKDY
YNGYCFSRNKG------------IKRMYNPDSILKFF--RDKAFGNYWSNSGNPAILLQQIRNDINRFTIAW-----N--
----KSSL------------------------------------------------------------------------
--------------------------------------------------------------------------------
-----------AINKLDFENLAGSLSKIP-------------------LLPLMYQTGYLTLD---------PNGFKEDIR
EDKNATDYYLKFPNEEVRSALKSTLIKIMDEVQEETGKQYS-----TSILNTLRN---KKWSVFLNYIRSDCLAKA----
-GYRFLDK-----------TERSFQRALYLFLNGV---FHATHD-MQTSAESDSGIGRTDIVMEDHRN--DQRAVYIFEL
K---------IDRPA-----------------LEALTQIHSKDYSIKYGSC-----SEKILIGIT--CDAAK--------
--LNITEAIVQVHQKDEQDNFREVVYTHFTVDQSGYFKEVINQ---------------------------------
>CCPUN_00450
--MISNKKNKGIHTCLLACLILSVFACNTKNSLEAKGVKR---------TVDDIELERCVRSRSNLIPIGDASIQNIL-D
S-------GF-YADKTKFIGSLLMTTTGKSKVLIRPRRFGKSALISTIATIAEGE-------------------------
-----ISKTLFEGCYIHSGKFKYYNPRLNVIEKK--TY-----D----W-KKYPVIRLDFSQLNNKTPDGLEQD-IMEVL
DEIASRYNI--------------V---IE----------------GKSYQAKYRKLL-----------------------
NKLI----TLK-----------------------------HDY--EPKVIVLIDEYDSPMIKFK-------F-D-----S
K------------------------AYNARKEILASFYKIVKSCA----KDCKLIFLTGVTNFSLSDLESGPNNIV--DI
S-LSRDASSVAGYTE-EDV---RRLFAYELEYIAKEKNKV---RD-------KE---------TTEEQSIDTVINDLKDY
YDGYQFS--QSG------------IRLFNPTSILYFFKE-EGAFRNYWYKTGDPTLLLKQIQKDI--DRFTNVE-W-DKL
------IF------------------------------------------------------------------------
--------------------------------------------------------------------------------
-----------KATT-NELMSTEDNEDI-------------------DLIPLMYQTGYLTIDSY------NSQ-------
--KDQY--ILTFPNQEVRESLHKNLAKVALKKQKEYG-AEWS----DSILKSLHK---EKWHDFLLMLYNRCFSN-----
TSYLF----IEN--E-----EKSFHRALYLFLVGACHD---KDG-ITVSVEEHSGSGRPDIVINDH----NHKTVYILEL
KK---------NGSAN-----------------EALQQIEDRNYDKKYH----KDYKRVINMGLNCIFDT--QT-INKNP
NHRNIN-E-SSIVVKRKK--------SNDSLRFLQDNKQYFERKDGDFVLSNKTTTRKGKTRNKGV----------
>CCPUN_07450
MIFKNNKKNYAI----LLCLVLSLFSCKEHKHIMEMRGIK--------RKPDNMALEHFVKKRNDLLPIGNASIRKIL-A
S-------GI-YSDKTKFIGSLLMSTEGQSKFLIRPRRFGKSTLISTIATIAEGT-------------------------
-----VNKALFEGCYIHSNKFECWNLTLGTIENK--AY-----N----W-KKYPIIRLDFSNLSKSV--KLEED-IKKDL
YGIAEKYGI--------ESNMQNP---EE----------------EASMESYYKDLV-----------------------
NKLIKKFTDLQKQEFEDRKMEKANKSQEQEQAFIKFQEQESAY--SNQVIVLIDEYDGAVVNLD-------W-N-----S
S------------------------KYKNGMTILGDFFRVVKSRA----EDCKLVFVTGVTNFTLSDIGSGPNNFE--DI
S-LYEEVFDITGYTE-KDI---RELFAYELEYICQERNKRIPIEQSIEQQSTNKEKNREVPVKQSV----DTVMNDLKDY
YNGYKFF--EKDLNRTEPNTIRKDFSVFNPTSILYYFKQ-EGKLKNYWYRTGDPSILLEQMNKHI--EKFMV-D-W-DDL
------KF------------------------------------------------------------------------
--------------------------------------------------------------------------------
-----------EATE-EELLFTKQKKDI-------------------DLIPLMFQTGYLTIDSC------E---------
--NDMY--TLKFPNEEIKQSLLKNIEEAALARQEEDG-KAYS-----GIFDTLKN---ENWNEFLLTLYNNCFTN-----
AGYIF----LND--T-----EKSFHAAIHLFLVGACHN---IPT-INVSSEKISGSGRSDIIINDT----KNHIAYIIEL
KK----SNQSSDVAVD-----------------EALNQIASRNYDKNQY----KSHKKIVHIGLNCIFDI--RKIKNKHP
NHRNID-A-CCILVKRKK--------GRSQSFSVENKRYFEHQGEEFVWSNRIPTRRIGA----------------
>CCPUN_00620
MFCQKNTSIDTV----LLYLILSLFSCKANKYAMDVEKLE-------DNLEIGHDAKRQKLAYTGVLPICQSDIRDVI-H
S-------GY-YADKTEYVWRLIK--RNGPVFLVRPRRFGKTLLIDTIDKIAQGE-------------------------
-----EYRYLFSDCFIETGAIKL-NPDDPNEIPQ--KYVPLGGK----W-PKYPVIRLDFSELDNKTPEKLEKS-LIDRL
DDVAAHYNK--------------K---IE----------------GDSFQTKYIRLI-----------------------
NALV----ELK-----------------------------HDY--EPKVIVLIDEYDSSIAKLK-------S-H-----L
DKLYQEYKIKEDSKSKPQVITDAETLYKKNKDILEDFLSVVKSCS----GSCQLILLTGVYKFSLSELGSGANIFHPGNV
S-LHTQYAGVVGYTK-KHI---EAVFTRY-PFIKNRIENC---YK-------KT------NASSNN----GYVMDRMQAY
YNGYKFH--PYG------------EPMYNPSSVLSCF-E-FGEIKGYWKDTADTTILTDQIEANI--ERFSVKN---IKE
------SL------------------------------------------------------------------------
--------------------------------------------------------------------------------
-----------LQTE-SDLLSTKDLKKL-------------------DIIPLMYQTGYLTIKSY------DVE-------
--NQKY--TLDFPNQEVKQALYEHFEKYLTNQERTYG-IAES----LNVQSAFKE---EDWKRLFSIFRSNCYAQ-----
ASYEL----TEK--S-----EKSFHALLYSFLNGV---FLGDEN-VEISAEMGSNIGQTDIVIKDK----SNHTIYILEL
KL---------NKDAC-----------------MGLKQILNRDYYGQYI----NTYKKIVCISLNIRFND--NNKNDPDP
SHRNID-E-CSVLIQRRD--------LNNNWENKT-----------------------------------------
>CCPUN_07000
---------------------------------MDVEKLE-------GNLEIGHDAKRQKLAYTGVLPICQSDIRDVI-H
S-------GY-YADKTEYVWRLIK--RNGPVFLVRPRRFGKTLLIDTIDKIAQGE-------------------------
-----EYRHLFSDCFIETGTIKL-NPDDPNEIPQ--KYVPLDKK----W-PKYPVIKLDFSGLSNTSSESVILS-LEDKL
IRIAENYNV--------------S---IT----------------GRTWQTKFESLV-----------------------
QNMK----KLDR----------------------------LGY--EKKIILLIDEYDSPIAKLK-------S-N-----I
DKLYQEYKIKEDSQSKPQVIIDAEILYKKNKDILEGFLSVVKSYS----GSCQLILLTGVYKFSLSELGSGANIFHPGNV
S-LHTQYAGVVGYTK-EHI---ETIFTRY-PFIKNRIENC---YK-------RAFNLPDHPNSCDN----IGVMDHMQAY
YNGYKFH--ADG------------EAMYNPSSVLSCF-D-SGEIKGYWKDTADTTILTDQMEANI--ERFSIKN---IKE
------SL------------------------------------------------------------------------
--------------------------------------------------------------------------------
-----------LQTE-SDLLSTKDLKKL-------------------DIIPLMYQTGYLTIKSY------DFE-------
--TQKY--TLDFPNQEVKQALYEHFEKHLTNQERTYG-IAES----LNVQSAFKE---EDWQKLFSIFRSNCYAK-----
ASYEL----TEK--S-----EKYFHGLLFMFLNGV---FLDNGN-VEIAVETISNIGQMDIVIKDK----SNHTIYILEL
KL---------NKDAC-----------------TGLKQILDRDYYGQYI----NEYNKIVCVGLNIRFND--DNKNDPDP
SHRNID-A-CSLLIRRRD--------HNNNWENDLIKKFTYSPVSNSFSVSELSKEETEEIYQRKSRNSKQG----
>CCPUN_06590
MFFQKNTSIETV----LLCLILSLFSCKTNKYAMDGKKLE-------DNLEIGHDAKRQKLAYTGVLPICQSDIRDVI-H
S-------GY-YADKTE-------------------------------XXXXXXX-------------------------
-----XXXXXFSDCFIETGAIKL-NPDDPNEIPQ--KYVPLDKK----W-PKYPVIKLDFSKIGNDTPEILAVE-LQRLL
YNVAKQYEKY-----SVVKDLESP---VG----------------HNSFRSYYENLI-----------------------
DSLK----KLREKD--------------------------SSY--SNKVIVLIDEYDSPIAKLK-------S-N-----I
DKLYQAYKIKEDSKSKPQVIIDAEILYKKNKDILEGFLSVVKSCS----GSCQLILLTGVYKFSLSELGSGANIFHPGNV
S-LLTQYAGVVGYTK-EHI---ETIFKRY-PFIKNRIEKC---YK-------KT----------NN----IDVMDRMQAY
YNGYKFH--ANG------------EPMYNPSSVLSCF-E-SGEIKGYWKDTADTTILTDQMEANI--ERFSVKN---IKE
------SL------------------------------------------------------------------------
--------------------------------------------------------------------------------
-----------LQTE-SDLLSSKDLKQL-------------------DIIPLMYQTGYLTITSH------DLE-------
--TQKY--TLDFPNQEVKQALYEHFEKHLTNQERTYG-IAES----VNVQSAFKQ---EDWQKLFSIFRSNCYAK-----
ASYEL----TEK--S-----EKSFHALLYSFLNGV---FLGDEN-VEISAETISNIGQTDIVIKDK----SNHTIYILEL
KL---------NKDAC-----------------TGLKQILDRDYYGQYI----NEYGKIVCIGLNIRFND--DNKNNPDP
SHRNID-A-CALLIRRRD--------YNNNWKNDLIKQFAYSPISNRFSMSELSKEETEEIYKSKPRNSKQG----
>CCPUN_06650
-------------MRYYCVLILSLFSCKADKYNMDGDKLE----------EIGHNNKRQKLAYTGIIPISKSDIEEVI-Q
S-------GF-YADKTAHVWRLIK--KGGPCFLVRPRRFGKSLLIDTIAKIAEGE-------------------------
-----RYRHLFTDCCIGKDTMKI-NPHNPKEEQK--KY-----D----W-KKYPVIRLDFSKLENESAEILKMD-LQRLL
YNTAKKYSV--------ESKLHNP---IG----------------HNSFQSYYENLI-----------------------
DSLK----KLKDKD--------------------------NSY--KSKIVLLIDEYDAPVINLD-------W-D-----S
Q------------------------NYKDCMKVLSDFFTVIKSCA----NDCQLLFVTGVYKFVLSGLGSGANIFYGHDL
SIYYEDFSDVVGYKE-EHI---NSLFTDKLSYVKEQLHKK---TG-------KM---------HTN----EEVLQVVRQY
YNGYKFY--PFG------------PSVYNPTSVLSFF-E-TGKLVGYWKDTADTRVLIKQMQDHI--QRFSLDK---ISG
------NF------------------------------------------------------------------------
--------------------------------------------------------------------------------
-----------LQKE-DDLLETTALKEL-------------------DIIPLMYQTGYITIKDY------DVD-------
--EGKC--VLDFPNTEVKEALHAHFGKYLANKAQENG-IKKN----LNVQEAFKQ---EDWQKLFYIFRSDCYAK-----
ASYEL----TEK--S-----EKYFHALLFSFLNGV---FLGNEN-VEISAETISNIGQADIVIKDT----SNNTIYILEL
KL---------NKDSY-----------------TGLKQIISRDYYGQYV----SEYDKIVCMGLNIIFND--DNKNNPDP
SHRNMD-E-CTILVSRLD--------DNHNWSDDPIKKFSYSPRNKSFLDSVLSNNEINEIYKAINKKNTRDSRKG
>CCPUN_00770
MIVKKDRTIYTM----VLCLMLSLFSCKKHKYGMEQENKR-----TGEDLEQIIEQV--AEMDLDRLPIGDADIKNVI-G
S-------GY-YADKTKFAGKLLM--EGKPTFMVRPRRFGKSLLISTIATIAEGA-------------------------
-----INKELFKNYFIYNGVFK-----DENGKKI--KY-----D----W-KKYPVIRLDFSGLNNTSSKKLEGD-LIELL
DDIGLQYKI--------------K---IT----------------GKSLQTRFRRLI-----------------------
NTLT----TLK-----------------------------EGY--EPKIVLLIDEYDRPVVNLD-------W-R-----S
Q------------------------QHNDCMKVLKDFFTVVKSCA----GDCQLIFLTGVTKFSLVNLGSGANIFQGNDV
S-LKQVFSDVAGYKE-EDI---KNLFKNRFSYVIREMKKR---TG-------KT---------YTK----EGIMEAIKSY
YNGYRFS--YDG------------PFMYNPNSVLSFF-Q-EGSLQGYWYRTGDPSILLNQMRDEI--DRFDL-D-W-EKL
------RF------------------------------------------------------------------------
--------------------------------------------------------------------------------
-----------YVTQ-DDIMFTQSKKPL-------------------SLEALMYQTGYLSIDTY------NPA-------
--NGQY--ALKIPNEEVRVALTQNIQEVFLDEQKEIG-VHHK----EHVLAALQQ---EDWTRLLQLFRDACFAN-----
TSYEA----LKD--D-----EKDFQNILHAFLNGVCHHTVG--G-PRIRVEEHSGSGRSDITMDDI----KNNVVYIIEL
KK---------NQSAE-----------------VAIEQIEQKNYSGKYF-----RKKKIVHIGLNCIFNR--ED-----I
NHRNIN-E-CMIEVKRQD--------SNNNLTKDPKKKFVFKDEKFVEEAINVETLEKQKTASQTKKKIRSNA---
>CCPUN_02490
MIVKKNKTIYTM----VLCLMLSLFSCKANKYGMEQENKR-----TGEDLEQI------TKMDIDHLPIGDADIKNVI-S
S-------GY-YADKTKFAGKLLM--EGKPTFLVRPRRFGKSLLISTIATIAEGA-------------------------
-----IHKELFKNYFIYNGAFE-----DENGKTI--KY-----D----W-KKYPVIRLDFSRFNNETTDSLKFS-IKKSL
YRTAEIYGI--------EAKIENP---KG----------------NDSMQDYYIDLI-----------------------
TKLK----ILR-----------------------------NDY--EPKIVLLIDEYDSPIVNLD-------W-S-----S
K------------------------QYNDCMKVLKDFLTLVKSCA----GDCQLIFLTGVTKFSLVNLGSGANIFQGNDV
S-LENAFSDVAGYKE-EDI---KSLFENRFNYVIREMEKR---TG-------QT---------YTK----EGIMEAIKSY
YNRYRFS--YDG------------PSMYNPNSVLSFF-Q-RGNLQGYWYRTGDPSILLNQMRNEI--DRFDL-D-W-EKL
------RF------------------------------------------------------------------------
--------------------------------------------------------------------------------
-----------YVTE-DDIMFTQSKKPL-------------------SLEALMYQTGYLTIDTY------NPA-------
--NGQY--ALKIPNEEVKMALAQNIQEVFLDEQKEIG-VHHK----EHVLAALQQ---EDWPRLLQLFRDACFAN-----
TSYEA----LKN--D-----EKDFQNILHAFLNGVCHHTVG--G-PRIRVEEHSGSGRSDITMDHI----KNNVVYIIEL
KK---------NQSAE-----------------VAIEQIEHKNYSGKYF-----RKKKIVHIGLNCIFNR--ED-----I
NHRNIN-E-CMIAVKRQD--------SNNNLTKDPKKKFVFKDEKFVEEAINVETLEKQKTASQTKKKIRSNA---
>CCPUN_06250
MIVKNNKTIYTM----VLCLILSLFSCKANKYGMEQENKR-----VGEDLEQIIEQVAEAEMDLDRLPIGDADIKNVI-E
S-------GY-YADKTKFAGKLLI--EGKPTFMVRPRRFGKSLLISTIATIAEGE-------------------------
-----TDKELFKNYFIYNGAFK-----DENGKII--KY-----D----W-KKYPVIRLDFSKLNNETSEILKAD-LQRLL
YNAAKKYGV--------ESKLHNP---IG----------------YNSFQSYYENLI-----------------------
ENLK----ILK-----------------------------NGY--EPKIVLLIDEYDSPVVNLD-------W-S-----S
K------------------------QHNDCIKVLKDFFTVVKSCA----GDCQLIFLTGVTKFSLVNLGSGANIFQGNDV
S-LENAFSDVTGYKE-EDI---KNLFENRFNYVIREMEKR---TG-------QT---------YTK----EGIMDAIKFY
YNRYRFS--YDG------------PSMYNPNSVLSFF-Q-RGNLQGYWYRTGDPSILLNQMRDEI--DRFDL-D-W-EKL
------RF------------------------------------------------------------------------
--------------------------------------------------------------------------------
-----------YVTE-DDIMFTQSKKPL-------------------SLEALMYQTGYLTIDTY------NPA-------
--NGQY--ALKIPNEEVKMALAQNIQEVFLDEQKEIG-VHHK----EHVLAALQQ---EDWPRLLQLFRDACFAN-----
TSYEA----LKN--D-----EKDFQNILHAFLNGVCHHTVG--G-PRIRVEEHSGSGRSDITMDDI----KNNVVYIIEL
KK---------NQSAE-----------------MAIAQIEHKNYSGKYF-----RKKKIVHIGLNCIFNR--ED-----I
NHRNIN-E-CMIAVKRQD--------SNNNLTKDPKKKFVFSNEEFVAGVINVEELEKKKTAIQNNKRIRGNA---
>CCPUN_02470
MIVKKNKTIYTM----VLCLMLSLFSCKANKYGMEQENKR-----TRENLEQI------TKMDIDHLPIGDADIKNVI-S
S-------GY-YADKTKFAGKLLM--EGKPTFLVRPRRFGKSLLISTIATIAEGA-------------------------
-----IHKELFKNYFIYNGAFE-----DENGKTI--KY-----D----W-KKYPVIRLDFSKLNNETSDNLKLG-IRKLL
YDNAMRYDI--------ASNMRNP---ED----------------PYPVEYYYSDLLIKLIKKFAELQKQEFGKLERKES
TKLQ----EQE-----------------------------SNY--ANRIVLLIDEYDSPVVNLD-------W-N-----S
E------------------------QHNDCIKVLKDFLTVVKSYA----GDCQLIFLTGVTKFSLVNLGSGANIFQGNDV
S-LKQVFSDVAGYKE-EDI---KNLFENRFNYVIREMKKR---TG-------QT---------YTK----EGIMEAIKSY
YNGYRFS--YNG------------PSMYNPNSVLSFF-Q-EGSLQGYWYKTGDPSILLNQMRNEI--DRFDL-D-W-EKL
------RF------------------------------------------------------------------------
--------------------------------------------------------------------------------
-----------YVTQ-DDIMFTQSKKPL-------------------SLEALMYQTGYLTIDTY------NPA-------
--NGQY--ALKIPNEEVRVALTQNIQEVFLDEQKEIG-IHHK----KHVLTALQQ---EDWTXLLQLFRDACFAN-----
TSYEA----LKD--D-----EKDFQNILHAFLNGVCHHTVG--G-PRIRVEEHSGSGRSDITMDDI----KNNVVYIIEL
KK---------NQSAE-----------------VAIEQIEQKNYSGKYF-----RKKKIVHIGLNCIFNR--ED-----I
NHRNIN-E-CMIEVKRQD--------SNNNLTKDPKKKFVFKDEKFVEEAITVETLEKQKNRITK-----------
>CCPUN_02840
----------------------------------MEGNIR-----LGEDLGRNINNKRSKLEYTGILPITQSNIEDVV-V
S-------GF-YSDKTAHVWRLLK--NKGAVFMVRPRRFGKSLLIDTIAKIAEGD-------------------------
-----KYRHLFSDCCIGRDKIKI-NKHNPKEEPK--EY-----D----W-KKYPVIRLDFSKLDNESSETLKAE-LKRLL
YTVAKNYGV--------ESKLHNP---IG----------------HDSFQSYYENLI-----------------------
ASLK----ALKAKD--------------------------DSY--ENKVVVLIDEYDSQLINLD-------W-K-----S
Q------------------------TYNDCIKVLKDFLTVVKSCT----NDCQLIFMTGVTRFSLTDLGSGANIFQGNDV
S-IDNEFSDVAGYKE-EDI---ENLFQNRFAYVIKELENR---KG-------EK---------YTV----EKVIDAIKSY
YNGYRFS--YNG------------ISMYNPSSVLSFF-Q-KGHLKGYWYRTGDPSILLKQMREKI--DRFDM-D-W-QEL
------RF------------------------------------------------------------------------
--------------------------------------------------------------------------------
-----------SVTE-DDIMFTKSRKAL-------------------TLEALMYQTGYLTIDKY------DPT-------
--DETY--SLKFPNKEVRDSLSKNIEEIILEEQEEIG-KEDS----QHVLAALNE---ENWPSLLQLFRDSCFAN-----
ASYEA----LKD--E-----EKSFQHILHSFLNGACHHTVG--G-PHMRVEEQTGCGRSDITIDDT----KNNVVYIIEL
KK---------NQSAE-----------------KALKQIEKNKYSNKYY-----RKKKIVHIGLNCVFNK--DD-----D
AHRNIN-E-CIIEVKRKD--------HNNNLSKDAKKKFVSRDQVFVEGVINVSELEDKETKTNDQRS-RSNG---
>cBtQ1_00384
------------------------------------------------------------MRKINALPIGYSDVKSVI-E
T-------GY-YVDKTRYAQELIE--KRNPIFIARPRRFGKSLFIDTLATICSGA-------------------------
-------QEVFKDCYIGS---------------PENGY-----Q----W-KKYPVIKLDFSRLTNDSPELLQIS-LEDLL
TRIASSYNL--------------C---IT----------------GQVLKTRFTNLV-----------------------
EDMS---------------------------------TLDDHY--EPKIVVLIDEYDAPIVNLT-------K-G-----S
D------------------------LEKANIKVMKDFFMALKSLN----SYFQFTFITGVSKFSLSDVFSGANHLK--DI
T-IDASADAMFGYTQ-QEI---ETIFSENLASIAKKWSEK---EN-------KK---------ITE----SSVMGRIATY
YNGYKFY--EDG------------ASVYNPWSTLRFL-D-SGKLANYWYESGSPTILINQMLADP--GRFDL-N-M-DHL
------QI------------------------------------------------------------------------
--------------------------------------------------------------------------------
-----------KATR-DELMYTGSRNEI-------------------SLKSLMFQTGYLTIDDY------DES-------
--SSLY--TLKFPNKEIEESFQRSIRYSLEKSVKDYF-IQER----EKIRHALAN---KKIKTFIASI-NTAFAT-----
LPYYI----DTK--Q-----EKQFHSNLHMLLQGL--GFLGGRK-MQMHSEALSSQGRADIVLE------LETVIYIIEI
KY---------KSSGK-----------------IALEQIKANQYYSPYL----LRQKAIILLGLN--FNE--ST------
--RMVD-N-WEYEMQEAH--------LEK-----------------------------------------------
>CCPUN_078710
------------------------------------------------------------MHKIDALPIGYSDVKRVI-R
T-------GY-YVDKTRYAQELIE--KENPVFIARPRRFGKSLFIDTLATICNGE-------------------------
-------QEMFKDYHIGK---------------SENSY-----Q----W-KKYPVINLDFSGLSNNTSEELSAS-IKMVL
KEIAISYSL--------------K---IE----------------AFTVKDILRSLV-----------------------
LQLI-----------------------NLNHAR-KNGNVISIY--EPKIVVLIDEYDAPIVHLA-------K-G-----S
G------------------------LEQASIKVMKDFFMTLKSLN----KHFKFTFITGVSKFSLSDVFSGANHLN--DI
T-ISKNADSMFGYTQ-EEI---LSTFSHNIHAIGLEWTKK---ES-------QK---------ITD----LKVMDRMTTH
YNGYRFH--ENG------------VSVYNPWSTLKFF-E-SGKLENYWYESGSPTILINQMLVDP--DRFDL-N-M-DNL
------QI------------------------------------------------------------------------
--------------------------------------------------------------------------------
-----------EATR-DDLMYTGSRSEI-------------------SLKSLMFQTGYLTIDNY------NES-------
--TGLY--TLKFPNKEIEESFRKSIKSSLEKSVKDYF-IQER----DKIRNALAD---KKMETFIDNI-NTAFST-----
LPYYI----DTK--Q-----EKQFHSNLHMLLQGL--GFLGGRK-MQMYSESPSSQGRSDIVLE------LERVIYIIEI
KY---------KSSGN-----------------IALAQIKANGYYKPYL----LRQKTIILLGIN--FNE--ET------
--RMID-N-WEYEEVKRI----------------------------------------------------------
>cEper1_00601
--------------------------------------------------------------------------------
--------------------------------------------------------------------------------
--------------------------------------------------------------------------------
----------------------------------------------------MLELI-----------------------
---------------------------NLNHTREKKKGIQCNY--EPNIVVLIDEYDAPIVNLT-------K-G-----S
D------------------------LEQGNIKVMKDFFMTLKSLN----ECFQFTFITGVSKFSLSDIFSGANHLD--DI
T-VDIFADAMFGYTQ-EEI---VRTFSVYLEGISLEWNKG---SD-------KK---------ITK----EVVMEHMGHY
YNGYRFH--EKG------------ASVYNPWSTLKFF-K-SGKLENYWYESGSPTILINQMLSDP--DRFDL-N-M-DNF
------QM------------------------------------------------------------------------
--------------------------------------------------------------------------------
-----------EATR-DELMYTGSRNEI-------------------SLKSLMFQTDYLTIHYY------DEA-------
--TGLY--TLKFPNKEIEASFQKSIKSSLEKSVKDYF-IQER----DKIRSALAD---QKIEIFIEHI-NTAFAT-----
LPYYI----DTK--Q-----EKQYHSNLHMLLQGL--GFLGGRK-MQMYSESASSQSRSDIVLE------LERVIYLIEI
KY---------RSSGQ-----------------IGLEQIKANGYYRPYL----LRQKTIILLGIN--FNE--ET------
--RMID-D-WKYEIQEDH--------LKK-----------------------------------------------
>CCPUN_01160
MFKKMGCQKNKSIYVVLLYLILSLFACKTNKYGMHQDTKDLENKRPLADVSIGSDSKRQKLGY-ENIPIGIVSIEEML-S
T-------QY-YVDKTDHAYKLMSG-VNKYIFLSRPRRFGKSLFVSTLEEIAKGN-------------------------
-------KELFQDCYIYN---------------S--GY-----D----W-KKYPVIRVDFGGKGNMTPDNLLLY-LEDKL
KDVASNYKL--------------T---VT----------------GDTFQSRLENLV-----------------------
KNMT----DL------------------------------DGY--ANKIVVLVDEYDAPFINQS---------D-----P
V------------------------IKESNRLIVRDFLTEIKSLT--SSNFIKLEFITGVSAYSFKECKSGPNNLN--DI
T-LDKNYATIAGYKE-EDLLQEGSVYSKKID------ELA---EE-------RN---------ISR----DILIGEIRAM
YNGYKFHPEDKT------------ISVYNPLSTLMFL-S-RNELDNYWINTGTPTFLVNKMNK----LNADINF-STQPI
--------------------------------------------------------------------------------
--------------------------------------------------------------------------------
-----------EVVK-SNL-IEHNEDNL-------------------TIEGAMFQAGYLTIKGY------KNKLGQGKFR
RPNEPI--LLEFPNDEVEDSFYDFLVPEFKKKSKSEG-EKIK----DKIITKLKD---IDLEGFVKVI-RSCMSS-----
IPSNLSNPKHNR--N-----EAYYHTALHCLLEGA--------E-LNPLSEHATSEGRIDIVINS-----LSDVTYIFEL
KH---------DQNSN-----------------TALGQIEGNNYREKFL----YKDKNIVLIGLN--FSS--KM------
--RNVE-QKFDFVIYDEE--------GNQTT-KDTIL---GNRQHVSNREVTRQRG--------------------
>CCPUN_03860
-----------------------------------MGQIYSGHQKSDEDMQIDHDNKRQKLGY-DNIPIGVVSIEEML-S
T-------QY-YVDKTDHAYTLMSG-VNKFIFLSRPRRFGKSLFVSTLEEIAKGN-------------------------
-------KELFQDCHIYN--------------KT--NY-----D----W-KKYPVIRLSFSRLVNETPENLKQS-IHKSL
QRIAIKYGV--------------E---EKILAFRESLTTISSKKEDDTFQEYCIDLV-----------------------
DNLI--------TL--------------------------EGY--EPKVVVLVDEYDAPFINQS---------D-----P
I------------------------IKEKNREVVRNFLTVIKDLS--LDNKIKLEFVTGVSAYCFKECKSGPNNLN--DI
T-LDKNYETIAGYKE-EDLLQKGSVYSKKID------ELA---EE-------RN---------VSR----DILIGEMRDM
YNGYKFHPGEKT------------ISVYNPLSTLMFL-S-RNELDNYWINTGTPTFLVNKMNK----LNADINF-STQPI
--------------------------------------------------------------------------------
--------------------------------------------------------------------------------
-----------EVVK-SKL-IEHNEDSL-------------------TIEGAMFQAGYLTIKGY------KNKIEQGRFI
RPNEPI--LLEFPNDEVEDSFYDFLVPEFKKKSKLEG-EKIK----DKIITKLKD---IDLEGFVKVI-RSCMSS-----
IPSNLSNPKHNR--N-----EAYYHTALHCLLEGA--------E-LNPLSEHATSEGRIDIVIDS-----LSDVTYIFEL
KH---------DQNSN-----------------TALGQIEGNNYREKFL----YKDKNIVLIGLN--FSS--KI------
--RNVE-QKFDFTIYDED--------GNQTT-KDAIL---GSRKHIRDREVNRQRG--------------------
>CCPUN_07790
--------------------------------------------------------------------------------
----------------------MSG-VNKYIFLSRPRRFGKSLFVSTLEEIAKGN-------------------------
-------KELFQDCHIYN--------------KT--NY-----D----W-KKYPVIRVDFSNMDKNNSEILKES-ILNEL
YTISNSYEI--------------E---ME------------KPNKKTLSNTYLKELI-----------------------
NKLYSKFVELKKTD--------------------------ESY--EPKVVVLIDEYDAPFINQS---------D-----P
I------------------------IKEENRLIVRDFLGVVKSLS--LDNKIKLEFVTGVSAYCFKECLSAPNNLN--DI
T-LDKNYETIAGYKE-EDLLQEGSVYSKKID------ELA---EE-------RN---------ISR----DILIGEMRDM
YNGYKFHPGEDT------------ISVYNPLSTLMFL-S-RNELDNYWINTGTPTFLVNKINK----LNADINF-STKPI
--------------------------------------------------------------------------------
--------------------------------------------------------------------------------
-----------EVVK-SKL-IEHNEDNL-------------------TIEGAMFQAGYLTIKGY------KNKIEKERFI
RPNEPI--LLKFPNDEVEDSFYDFLVLEFKKKSKSEG-EKIK----DKIITKLND---IDIEGFVKVI-RSCISS-----
IPSNLSNPKHNR--N-----EAYYHTALHCFLEGA--------A-LNPLSEHATSGGRIDIVIDS-----LIDVTYIFEL
KH---------DQSSN-----------------TALGQIEGNDYREKFL----YKDKNIVLIGLN--FSS--KI------
--RNVK-QKFDFSIYDEE--------GKQTT-KDTIL---GNRQNVRGREVNRQRG--------------------
>CCPUN_01900
-----MVKKNTKIDAILLCLILSLLSCKTNKYGMHQDPKDLANKRPLEEVEIGSDSKKKKLGS-NNIPIGVVSIEEML-S
T-------QY-YVDKTDHAYTLMSG-VNKYIFLSRPRRFGKSLFVSTLEEIAKGN-------------------------
-------KELFQDCYIYN---------------S--GY-----D----W-KKYPVIRVDFSNIDKNNSKVLKES-ILNEL
YTISNSYEI--------------A---ME------------KPNKKTLPNTYLKDLI-----------------------
NKLVSKYTELKKTD--------------------------SSY--EPKVVVLVDEYDSPFINQS---------D-----P
V------------------------IKEENRLIVREFLTVIKSLT--ANNFIKLEFVTGVSAYCFRDTYSGPNNLN--DI
T-LDKNYATIAGYKE-EDLLQKDSIYSKKVN------KLA---KK-------RN---------ISS----NVLVGEMRSM
YNGYKFHPEDDT------------IAVYNPLSTLMFL-Q-RGELNNYWINTGTPTFLVKKAGK----SNTK-DF-S-KPI
--------------------------------------------------------------------------------
--------------------------------------------------------------------------------
-----------SVTK-HEL-TEPDEDNL-------------------TVNGAMFQGGYLTIDKY------ENPLDNGKLR
QMDDPI--LLKFPNGEVEKSFYNLLFKKFEKDLESEG-KTRK----RAIVKKLKD---IDLEGLVKVI-RSCMSS-----
IPFNLSHPKHNK--N-----EAYYHTALHCLLEGA--------E-LNPLSEHATSGGRIDIVIDA-----LNDVTYIFEL
KH---------DQNVN-----------------IALGQIEGNNYREKFL----YKEKNIVLIGLN--YAS--KM------
--RNVE-QKFDFAIYDED--------GNKTT-KDAIL---GNRQHVRGREVNRQRG--------------------
>CCPUN_04240
-----------------------------------MYQIYSGYQKLDKDMQTDHDRKRYQYGY-DNIPIGVVSIEEML-S
T-------QY-YVDKTDHAYKLMSG-VNKYIFLSRPRRFGKSLFVSTLEEIAKGN-------------------------
-------KELFQGCYIYN---------------S--DY-----D----W-KKYPVIRVDFSKIDNNDSESAKYT-LINRL
YDIACAYNI--------------K---ID------------SPTEKTLIKNYTINLI-----------------------
NKLISKFTELKKTD--------------------------SSY--ELKVVVLVDEYDAPFINQS---------D-----P
V------------------------IKENNRLIVREFLTVIKSLT--ANNFIKLEFVTGVSSYCFRDTYSGPNNLN--DI
T-LSPDYTTVAGYKE-EDLLNKNSIYYKRIS------QLA---EK-------RN---------ISS----DVLVGEMRSM
YNGYKFHPEDDT------------ISVYNPLSTLMFL-Q-RGELNNYWINTGTPTFLVRKVNK----SKVQ-DF-S-KPI
--------------------------------------------------------------------------------
--------------------------------------------------------------------------------
-----------SAVR-YEL-TEPDEDDL-------------------TVNGAMFQGGYLTIDKY------ENALDKGKLR
QMDDPI--LLKFPNGEVEKSFYNLLNKKFEKDLESEG-KTRK----RAIVQKLND---IDLEGLVKVI-RSCMSS-----
IPFNLSNPKHNR--N-----EAYYHTALHCLLEGA--------E-LNPLSEHATRGGRIDIVIDS-----LSDVTYIFEL
KH---------DQNAH-----------------TALCQIEGNEYIEKFL----YKGKNIVLIGLN--FSS--AM------
--RNVE-QQFDFAIYDKK--------GNQTT-KDAII---SNRKHVRGREVTRQRE--------------------
>CCPUN_02250
---------------------------------MNQDPKDLENKRPLEEVEIESDSKRQKLTYTGILPIGKSSIEAVI-M
S-------GY-YVDKTKYAETLFKE--EATVFLSRPRRFGKSLFVNTLEEIAKGN-------------------------
-------KELFKGYYIYN---------------S--GY-----D----W-KKHPVIRVDFSNMNK--SLKLEED-IKKEL
YFIAEKYGI--------------T---LNT------NYPKKDEQKDDSMESSLKDLI-----------------------
NKLVIKYTELKKTD--------------------------SSY--EPKVVVLVDEYDAPFINQS---------D-----P
I------------------------IKEENRLIVREFLTVIKSLT--TNNFIKLEFVTGVSSYCFRDTYSGPNNLN--DI
T-LSPDYTTIAGYKE-EDLLNKDSVYYRRIS------QLA---EK-------RN---------ISS----NVLVSEMRAM
YNGYKFHPEDDT------------ISVYNPLSTLMFL-Q-RGELNNYWINTGTPTFLVKKVNK----SKTQ-DF-S-KPI
--------------------------------------------------------------------------------
--------------------------------------------------------------------------------
-----------SVVR-SKL-IEYNEDKL-------------------TIESAMFQAGYLTIKGY------KNELAQGKLR
QPNDPI--LLEFPNGEVEDSFHNLLFEEFEKDLASQG-KTRK----RSIVKKLED---IDLEGLVKVI-RSCMSS-----
IPSNLSNPKHNR--N-----EAYYHTALHCLLEGS--------E-LNPLSEHITSGGRIDIVIDS-----LSDVTYIFEL
KH---------DQSSN-----------------TALGQIEGNDYREKFL----YKEKNIVLIGLN--FSS--KL------
--RNVE-QQFDFAIYDEE--------GNQTT-KDTIL---ANRKHLRGREVNRQ----------------------
>CCPUN_06230
--------------------------------------------------------------------------------
-----------------------------------------------MEEIAKGN-------------------------
-------KELFQDSYIYN---------------S--GY-----D----W-KKYPVIRVDFGGKGNITPDNLLLY-LEDKL
KDVASDYKL--------------T---VT----------------GDTFQSRLENLV-----------------------
KNMT----DL------------------------------NDY--ANKIVVLIDEYDAPFINQL---------D-----P
V------------------------IKESNRLIVRDFLTEIKSLT--ANNFIKLEFVTGVSSYCFRDTYSGPNNLN--DI
T-LSPDYTTVAGYKE-EDLLNKDSVYYKRIN------QLA---EK-------RN---------ISR----DILVGEMRSM
YNGYKFHPEDDT------------IAVYNPLSTLMFL-Q-SGELNNYWINTGTPTFLVKKVSK----SNVK-DF-S-KPI
--------------------------------------------------------------------------------
--------------------------------------------------------------------------------
-----------SVTK-YEL-IEPDEDSL-------------------TVDGAMFQGGYLTIDKY------ENSLDDGKLR
QMDDPI--LLKFPNGEVEKSFYNLLFKKFEKDLESEG-EYQE----DDVIKALSD---VDIDGFISIL-ASSFAS-----
IPYNAYYQQQNR--N-----EAFYHAVLHAFLRGA--------R-MHPESEKCSNLGRIDIVINS-----IPNLTYIFEL
KH---------GKNAD-----------------TALEQAQNAKYIQQYI----RQNKDIVIIGIN--FGS--DY------
--RNLD-D-YEYKLYDSG--------GNEIVDRDAFLDHITKRKKVRYRSSRKHE---------------------
>CCPUN_03880
----MVSQKNTRFYAVLLCLILSLFSCKTNKYGMHQDPKDLENKRPLEEVEIGSDSKRQKYGY-DNIPIGVVSIEEML-S
T-------QY-YVDKTNHAYTLMSG-VNKFIFLSRPRRFGKSLFVSTLEEIAKGN-------------------------
-------KELFQDCYIYN---------------S--GY-----D----W-KKYPVIRVDFSKVDNDDSELLKHT-LINRL
YDIACEYDV--------------K---IDI------------PTEKNPIKDYTINLI-----------------------
NKLYSKFIELKKTD--------------------------ESY--EPKIVVLVDEYDAPFINQS---------D-----P
V------------------------IKESNRLIVRDFLGVIKSLS--IDNKIKLEFVTGVSAYCFKECNSGPNNLD--DI
T-LDQDYATIAGYREKEDLLQEGSAYYKRIK------ELA---EE-------QE---------LDT----NTIISHMRSK
YNGYKFATHKNT------------ISVYNPWSTLKFL-K-HGILNNYWYNTGTPTFLTKRVDD----SYFNIDF-S-QNI
--------------------------------------------------------------------------------
--------------------------------------------------------------------------------
-----------ITTE-YKL-TSPKENEL-------------------NMVGKMFQSGYLTIDKY------EPPLKKGELA
SDTKPL--LVTFPNDEVKESFYNSLSEEIEESLKSKG-RDSE----DNVRNSLIN---VDIDGFISTL-ESSFSS-----
IPYFLFLQEQNK--N-----EAFYHSVLHAFLRGA--------K-LNPESEKCSNLGRIDIVINS-----IPSLTYIFEL
KH---------GQDAN-----------------TALKQTENTKYIQQYI----RQNKDIVVIGIN--FDS--ED------
--RNLN-D-YECKYYDSK--------GNEIPDRDAFLDHIGNRKKNRNRVNRQRG---------------------
>CCPUN_05830
---------------------------------MNQDQKDLKNKRPLEEVEIGSDTKRQKLTYTGILPIGKSNIEAVI-R
S-------GY-YVDKTKHAETLFKE--EATVFLSRPRRFGKSLFVSTLEEIAKGN-------------------------
-------KELFQDCYIYN---------------S--GY-----D----W-KKHPVIRVDFSKIDNNNSESVKYT-LINRL
YDIVCAYNI--------------K---IDS------------PTEKTLIKDYTINLI-----------------------
NKLILKFTELKKTD--------------------------SSY--EPKVVILVDEYDAPFINQS---------D-----P
I------------------------IKEENCLIVREFLTVIKSLT--SNNFIKLEFVTGVSAYCFKECQSGPNNLK--DI
T-LSKNYSDIAGYREKEDLLQEGSAYIKRID------ELA---KI-------KK---------VSR----DTFVSKMRCK
YNGYKFTVGEGT------------IPVYNPWSTLRFL-E-EGKLNNYWYNSGTPTFLTKRADD----SYFDIDF-N-ENI
--------------------------------------------------------------------------------
--------------------------------------------------------------------------------
-----------IATE-YKL-TSPKENEL-------------------SMIGKMFQSGYLTIDKYKELSDEEKKIWDEAWD
SDTRPL--LVKFPNDEVRESFKDSLYEELNETVKSKG-KTSE----DNLINFLVA---VDIDGFMSTL-ESSFSS-----
IPYFFFLQEQNK--N-----EAFYHSVFHAFLRGA--------K-LNPESEKCSNLGRIDIVINS-----IPNITYLFEL
KH---------GQDAH-----------------TAIEQTQNTKYIQQYV----RQNKDIVVIGIN--FDS--DK------
--RNFN-D-YKCKYYDSK--------GNEISDRDAFLDHLDERKKSRNRVTRQRE---------------------
>CCPUN_09230
-------------------------------------------------MQIDNNTKRQKLEYTGILPIGKSSIEAVI-K
S-------GY-YVDKTKHAETLFKE--EATVFLSRPRRFGKSLFVSTLEEIANGN-------------------------
-------KELFQDCYIYN--------------KT--NY-----D----W-KKYPVIRLDFSRLVNETPENLKES-IQRSL
QRTAIKYGI--------------E---AKILASREALKKNSSKKENDSFQEYCIDLV-----------------------
DNLI--------TL--------------------------EGY--EPKVVVLVDEYDAPFINQP---------N-----P
V------------------------IKEDNLIIVRNFLTIIKSLS--GDNKIKLEFITGVSAYSFKECQSGPNNLK--DI
T-LSPRYSNIAGYREKEDLLQEGSPYYKRIK------ELA---EE-------KE---------LDP----ETIVSYMRSK
YNGYKFATPKNT------------VAVYNPWSTLRFL-E-EGILNNYWYNSGTPTFLTKRVDD----SYFDIDF-S-QSI
--------------------------------------------------------------------------------
--------------------------------------------------------------------------------
-----------ITTE-YKL-TSPKENEL-------------------SMVGKMFQSGYLTIDKY------EPPLNQGELP
SDTKPL--LVKFPNDEVRESFKDSLYEELNETVKSKG-KTSE----DNLINALVA---VDIDGFMSTL-ESSFSS-----
IPYFFFLQEQNK--N-----EAFYHSVLHAFLRGA--------K-LNPESEKCSNLGRIDIVINS-----IPNITYLFEL
KH---------GQDAH-----------------TAIEQTQNTKYIQQYI----RQNKDIVVIGIN--FDS--DK------
--RNFN-D-YECKYYDSK--------GNEILDRDAFLDCITKRKNGSNRNTRRHA---------------------
>CCPUN_05920
---------------------------------MNQDQKDLKNKRPLEEVEIGSDSKRQKLEYTGILPIGKSSIEAVI-K
S-------GY-YVDKTKHAETLFKE--EATVFLSRPRRFGKSLFVSTLEEIAKGN-------------------------
-------KELFQDCDIYN--------------KT--NY-----N----W-KKYPVIRVDFSKIDNNNSESVKYT-LINRL
YDIACAYNI--------------K---IDS------------PTEKTFIKDYTINLI-----------------------
NKLILKFTELKKTD--------------------------SSY--EPKVVVLVDEYDAPFINQS---------D-----P
I------------------------IKEENCLIVREFLTVIKSLT--SNNFIKLEFVTGVSAYCFKECQSGPNNLD--DI
T-LDQDYETVAGYRE-EDLLQEGSAYIKRID------ELA---KR-------KR---------VSR----DVFVSKMRSK
YNGYQFAVEEDTVEEHAAEEHHIPVSVYNPWSTLKFL-K-HGRLNNYWYNSGTPTFLTKNIDD----SYFDIDF-S-QNI
--------------------------------------------------------------------------------
--------------------------------------------------------------------------------
-----------ISTE-EKL-ISPKEGQL-------------------DMIGKMFQSGYLTIDKYKELSDEEKEIWEKGWS
SDTRPL--LVTFPNDEVKDSFYNSLSEEIEQSLQKNL-RKEAYDIPSKVNTALSN---VDIDEFVKIA-QSLFSG-----
IPFNLSQQRQNK--N-----ESYYHTVLHTILECS--------Y-MEPKSEDSTNQGKIDIVLNS-----LPHVTYILEL
KH---------DSSAD-----------------VAMDQIDNKSYKDKFL----TKGKGIVTIGIN--FDSSKEK------
--RNIV-H-HKYKLYDES--------GNEILDRNDFLDYIKN-KKSRIRDTRHG----------------------
>CCPUN_09240
---------------------------------MAWVKYIQAIKNSDEDMQIDNNTKRQKLEYTGILPIGKSSIEAVI-K
S-------GY-YVDKTKHAETLFKE--EATVFLSRPRRFGKSLFVSTLEEIAKGN-------------------------
-------KELFQDCYIYN---------------S--GY-----D----W-KKYPVIRVDFSKMDKNNSEILKES-ILNEL
YTISNSYEI--------------E---MEK------------PNKKTLPNTYLKDLI-----------------------
NKLVSNYTELKKTN--------------------------SSY--EPKVVVLIDEYDASFINQS---------D-----P
T------------------------IKEENRLIVREFLGVIKSLT--SNNFIKLEFVTGVSAYCFKDCKSGPNNLK--DI
T-LSPRYSNIAGYREKEDLLQEGSPYYKRIK------KLA---EE-------KE---------LDP----ETIVSYMRSK
YNGYKFATPKNT------------VAVYNPWSTLRFL-E-EGILNNYWYNSGTPTFLTKRADD----SYFNIDF---RNI
--------------------------------------------------------------------------------
--------------------------------------------------------------------------------
-----------ITTE-YKL-TSPKENEL-------------------SMIGKMFQSGYLTIDKY------EPPLNQGELP
SDTKPL--LVKFPNDEVEESFYNSLSEEIEQSLQSKL-RKDEFLIPEKINKTLSN---VDIDTFITVI-KSLFSG-----
IPFNLSQQDQNK--N-----EAYYHTVLHAILECS--------D-MDPQNENTTNQGKIDIVLNS-----LPYVTYILEL
KH---------NASAD-----------------VAMDQIDNKSYKDKFL----TKGKGIVAIGIN--FDSAKAK------
--RNLV-H-HKYKFYDES--------GNEILDKDDFLDYIKN-KKVRSRATRSQ----------------------
>WP_013944719.1 hypothetical protein [Simkania negevensis] >CCB90254.1 uncharacterized protein in vnfD 5'region [Simkania negevensis Z]
---------------------------------------------------------------MKKLPIGIQSIKKILCK
K-------EYLYVDKTGFIKKLIDA-GTPHYFMSRPRRFGKSLFLNTLEEVFSGN-------------------------
-------KNLFEGYEIYN---------------S--DY-----S----W-KKYPVVRFDFSQIASQTPIEFQES-LKRTL
VESAEFHAL--------------S---IE----------------APTIQEGLKALI-----------------------
THLF------------------------------------RKD--NTRTVVLVDEYDHAIINRL-------G-S-----I
E------------------------TAQKNKEILKDFFTTLKSLD----EYLKFTFVTGISKFSQVSLFSGPNNLI--DI
T-MDPQYAGMMGYTE-DEV---KKYFQDYIQ------EIA---AE-------RK---KHHHTAATE----EQVLNEIRSW
YNGYRFS--EGD------------ICVYNPFSTLKFM-Q-NKKPKAYWYSSGTPSFLIDELKK----HSESMIS-L-EGA
--------------------------------------------------------------------------------
--------------------------------------------------------------------------------
-----------TAIE-EELMDISRLDKI-------------------DLTALMYQTGYFTIKEY------NPI-------
--SKRF--LLGLPNEEVRNAFINSLVQNFASITK----LKSS----EKCVKALEE---YQPDFLFKHI-ELGFAS-----
FAYQV----FVDA-K-----ENTYQGMLLSMLYGM--------G-FDPLSEKATNTGRIDVVLE------IPNTIYIMEL
KL---------DESSE-----------------IALKQIHDKSYFKSYL----HKGKKIVIIGAN--FSS--KN------
--RNIS-D-WTAELLSEA--------GELIKKILPNNH--------------------------------------
>WP_013935028.1 hypothetical protein [Simkania negevensis] >CCB87794.1 uncharacterized protein in vnfD 5'region (plasmid) [Simkania negevensis Z]
---------------------------------------------------------------MKKLPIGIQSIEKILGE
G-------EYLYVDKTGFIKSLIDE-GAPYFFMSRPRRFGKSLFLNTLEEIFKGN-------------------------
-------KELFRGLQIYE---------------S--DY-----D----W-QEYPVLHFDFAQIASSTIEEFNAG-LKAEL
ERMGALYGV--------------S---VE----------------GPSVQFQLKVLV-----------------------
ETLS------------------------------------K----QNRVVVLADEYDSAIINNL-------K-D-----P
E------------------------LAEKNRDLLRGFFGTLKGLD----KHLKFTFTTGVSKFSQVSLFSGPNNLT--DI
T-MDPKYAGMMGYTE-AEM---RVTFQDYIE------DIA---KQ-------RS----KQKVLISE----EELLNEIRNW
YNGYRFS--EGE------------TCVYNPFSTLKFM-Q-NKRPKTYWYSSGTPSFLIDELKK----HPESMVS-L-DGT
--------------------------------------------------------------------------------
--------------------------------------------------------------------------------
-----------TATE-EELMDISRLDKI-------------------DLTALMYQTGYFTIKDY------NPI-------
--SKKY--SIGLPNEEVRSAFINSLVQNFTPITN----LRSS----QETVKALEE---HKPSLLFKQI-EIGLSS-----
FAYQV----FVDA-K-----ERTYQAMLLSMLYGM--------G-FDPLSERTTNTGRIDVVLE------VPKTTYILEL
KL---------NDSAD-----------------KALKQIHEKQYFKPYL----HKGKQIIIIGAN--FSS--EL------
--RNIS-E-WKGELLSES--------GEKIKEILPESGD-------------------------------------
>WP_013935084.1 hypothetical protein [Simkania negevensis] >CCB87850.1 uncharacterized protein in vnfD 5'region (plasmid) [Simkania negevensis Z]
---------------------------------------------------------------MKKLPIGIQSIEKILGE
G-------EYLYVDKTGFIKSLIDE-GAPYFFMSRPRRFGKSLFLNTLEEIFKGN-------------------------
-------KELFRGLQIYE---------------S--DY-----D----W-REHPVLHFDFAKILSETSKDFKKG-LEDAI
DDFSNLHEI--------------P---TE----------------GSSYLSKLNRLI-----------------------
TSLS------------------------------------E----KNQVVVLVDEYDSAIINHL-------K-N-----V
E------------------------VAEKNRDLLKAFFGTLKSLD----RYLKFTFITGVSKFSQVSLFSGPNNLT--DI
T-MDPKYAGMMGYTE-EEL---KENFQDYIQ------DIA---KN-------RN----KHGNSVSE----QDIVEEIRTW
YNGYRFS--ESE------------LSVYNPYSTLRYL-S-AKKAESYWYSTGTPSFLIDEAKK----HPQSVVP-L-SGT
--------------------------------------------------------------------------------
--------------------------------------------------------------------------------
-----------SALK-STLSDISKLDRI-------------------HLAALMFQTGYLTINGY------NPE-------
--ENSY--DLDFPNKEVKEAFFNSLLQEFTEVDPLEV-TRAA----KEIKQDLHK---LDLNAFFSKM-NVHFAK-----
MPYHV----FHHA-K-----EGFYQAVFFTFLETS--------G-IKTMAEISTNIGRIDLMTE------TPETVCIFEL
KL---------DKTAE-----------------IALTQTERKKYRQRFS----MSNKDTLVIGAN--FSS--KS------
--RNIN-D-WKAILYSSE--------GERIREILPSKGE-------------------------------------
>KKT24137.1 hypothetical protein UW09_C0001G0200 [candidate division TM6 bacterium GW2011_GWF2_43_87]
---------------------------------------------------------------MKKLPLGIQTFEKII-E
D-------SCVYVDKTEHIYKLIK---GDCFFFARPRRFGKSLLCSTLKNLFLGN-------------------------
-------RELFKGLWIDK--------------NT--EY-----H----W-PLHPVIHIDLSQVSRKDPESLTAS-LLRAL
DDIADWYEI-------------DK---LE----------------HTTPGEMLKRLT-----------------------
MRLF------------------------------------RKCGSKNRVVLIIDEYDKPILDSI-------E-K-----P
E------------------------VANKMREILKDLYEVIKSLD----EYLRFVFITGVTRFSKTSLFSGLNQLV--NI
S-MDPQFAHLVGYTE-DEV---RFYFRDHLQ------QIV---DD-------QR---------IPIKGGVNELVAKLRRW
YDGYRFW--RDPSLITPMTKNHEIARLYTPFSVLNYL-Y-TADFSNYWFESGTPSFLIKIFEH----QHYSIES-F-ENL
--------------------------------------------------------------------------------
--------------------------------------------------------------------------------
-----------TADM-NEL-MTFDIATI-------------------PLTTLLFQSGYATIKSY------DEA-------
--TQSY--SLEMPNYEVRDSLLKSIVASMTSQKVSTI-NGTL----VELRRALEA---GNLDAFIDLI-KKFYST-----
VPYTI----AVD--K-----EKYYQTIFFILLKLV--------N-LRPDVEKATNIGRVDLIVE------TSNTLYIFEF
KL---------NKSAQ-----------------EALNQIIDMHYHEVYL----DHGKKIILVGVN--FSS--DT------
--KNIT-E-FLIKKLD------------------------------------------------------------
>KKT23671.1 hypothetical protein UW09_C0003G0193 [candidate division TM6 bacterium GW2011_GWF2_43_87]
---------------------------------------------------------------MKRLPLGIQTFEKII-E
S-------DCVYVDKTSYIYELIQ---GGCFFFARPRRFGKSLLCSTLSSLFLGH-------------------------
-------RELFKGTWIEK--------------ST--NY-----K----W-PVHPVIHLDLSQVSRESPEVLNAS-LMRRL
DIIAEEHDI-------------GP---IG----------------HSTAGEMLGILV-----------------------
MRLF------------------------------------KKFGSKNRVVLIIDEYDKPILDHI-------E-K-----I
E------------------------IADKMREVLKNFYEAIKGLD----KYLHLVFITGVTRFSKTSLFSGLNQLV--NI
S-MDPRFAHLVGYTE-GEL---RFYFRDHLQ------HIV---DE-------KN---------VSLKGGTDELVAMLQNW
YDGYRFW--RDLT----GKAADEIARLYTPFSVLNFL-Y-TADFSNYWFESGTPTFLIKIFEQ----YHYSIES-F-ENL
--------------------------------------------------------------------------------
--------------------------------------------------------------------------------
-----------TADM-NEL-MTFDITNI-------------------PLTTLLFQSGYATIKNY------DRV-------
--TQTY--ALEMPNYEVRDSLLKTIVASMAKQRVSEI-NSTL----VELRQALEK---ENLDLFINTI-KKFYSM-----
VPYTI----TVD--K-----EKYYQTIFFILLQLV--------S-LRPDVEKATNIRRVDLIVE------TSRALYIFEF
KL---------NKSAQ-----------------EALKQIVDMHYHEAYY----GCGKKIILVGVN--FSS--DV------
--KNIT-E-FLVQKLQ------------------------------------------------------------
>KKP25017.1 hypothetical protein UR12_C0049G0004 [candidate division TM6 bacterium GW2011_GWF2_30_66]
---------------------------------------------------------------MKKLPIGIQTFSEVI-K
N-------NYVYIDKTKYIYELIQ---AKYIFFSRPRRFGKSLLCSTLQELFSGN-------------------------
-------HDLFKGLWIDQ--------------NT--DY-----C----W-PIHPVIYLDLSMIDSDTPNELKDS-LISDL
SDIAEFYKL-------------GE---IV----------------RTTPGKMLKKIV-----------------------
IKLQ------------------------------------EKF--GQNVVIIIDEYDSPIIDHI-------Q-D-----L
Q------------------------KAKELQEVLKKFYTCIKGLD----RYLHFVFITGITRFSKTSIFSGMNQLQ--DV
S-MIPKFAHLAGYTK-DEI---NFYFQEHLQ------KIV---DD-------KK---------IFTKIGIEGVKNLLQTW
YNGYCFC--SEP----KDQDGKDSERLHAPFSILNFL-Y-EANFKNYWFESGTPTFLIKVLKQ----KKYPIEL-F-ENL
--------------------------------------------------------------------------------
--------------------------------------------------------------------------------
-----------VAND-QQL-MTLDIENI-------------------QLSALLFQTGYITIKDY------DPK-------
--YKHY--SLEMPNYEVKDSLLKCILTAMTELSSSTI-NIEL----VNLKTALEA---GDLDAFIDIM-KKFYSM-----
IPYTI----AIN--N-----EKYYQTIFFVLLASI--------N-LEANVEIATNIGRIDLLVQ------TSKMLYLFEF
KL---------DGSAK-----------------KALQQILDMRYYEAYQ----AKNKNIKLVGVN--FSS--DE------
--KNIT-G-APSIAYECQ--------LV------------------------------------------------
>KKP28266.1 hypothetical protein UR12_C0021G0007 [candidate division TM6 bacterium GW2011_GWF2_30_66]
---------------------------------------------------------------MKKLSLGLQTFSKVI-N
G-------GCVYVDKTEHIYELIQ---GNCVFFARPRRFGKSLLCSTLKELFSGN-------------------------
-------RELFKGLWIDT--------------QS--QY-----D----W-QEYPVIHLDLSMTSSVTPEALQNS-LMLSI
GKIAKLYKL-------------GK---IL----------------QTTPGAMLEEVV-----------------------
VSLK------------------------------------EKY--KQNVVIIIDEYDNPIINHL-------D-D-----I
K------------------------KAKELQDVLKNFYVYIKGLD----ENLKFVFVTGVSRFSKASIFSGMNQFN--DI
S-MDPRYAHLVGYTQ-NEI---SFYFREHLE------RIA---FL-------KK---------ISL----DDLRESLRVW
YNGYRFW--SDMPYKLPNFDESKLTCIYSPYSIINFI-D-RVEYKNYWSETATPQALLDLIKI----SHYAALP-I-DGL
--------------------------------------------------------------------------------
--------------------------------------------------------------------------------
-----------TVDQ-NDL-STIDIFHI-------------------PLITILFQTGYLTIKSY------NQI-------
--TQKY--VIGYPNKEVAETASTQILAYLTEWSLTDV-NALV----DNIQEAIRS---CDINKLIEEI-KRVYAK-----
IPNTI----QVN--Q-----EKYFQSIFYTVLMMI--------G-TTIDVEINTNIGRIDATIE------TRDLIYIIEF
KL---------DKTAK-----------------IAIDQIKEKKYFERYL----DKLKKIIFVGIN--FSS--RE------
--KNIN-E-YLSEVLK------------------------------------------------------------
>KKP28845.1 hypothetical protein UR12_C0016G0002 [candidate division TM6 bacterium GW2011_GWF2_30_66]
---------------------------------------------------------------MKKLSLGLQTFSKVI-N
N-------DCVYVDKTEHIYKLIQ---ENCIFFARPRRFGKSLLCSTLKELFLGN-------------------------
-------RELFKGLWIDT--------------QS--QY-----D----W-KKYPVIHLDLSMTSSVTPKALEDS-LMLSL
NDAAESYEL-------------GE---IL----------------RTTPGAMLKKIV-----------------------
ALLK------------------------------------EKY--KQNVVIIIDEYDNPIINHL-------D-D-----I
K------------------------KAKELQDILKNFYIYIKGLD----ENLKFVFVTGVSRFSKASVFSGMNQFT--DI
S-MDPRYSHLVGYTE-KEI---LFFFSEHLE------RIA---FL-------KK---------ISL----DDLRKSLRVW
YNGYRFW--SDLPYKLPNFDESRLACIYSPYSIIHFI-D-RAECKNYWSESATPQALLDLIKI----SHYTALP-I-DGL
--------------------------------------------------------------------------------
--------------------------------------------------------------------------------
-----------TADQ-NDL-STIDIFHI-------------------PLITILFQTGYLTIRSY------NPI-------
--TQKY--VLGYPNKEVAEGASTQILTYLTQWSLTDV-NALV----DNIQEAIRA---CDINKLIEEI-KRVYAK-----
IPNTI----QIN--Q-----EKYFQSIFYTILMMI--------G-TTIDVEINTNIGRIDATIE------TIDLIYIIEF
KL---------DKTAK-----------------IAIDQIKEKKYFERYI----DKSKKIILIGIN--FSS--KE------
--KNIN-E-YLSEVFK------------------------------------------------------------
>WP_023792718.1 ATPase AAA [Candidatus Babela massiliensis] >CDK30887.1 AAA-ATPase fused to PD-(D/E)XK nuclease superfamily [Candidatus Babela massiliensis]
--------------------------------------------------------------MLKKLPIYISSFKDMI-E
G-------NFLYIDKTKHIYDLFNG-YKQYYFLSRPRRFGKSLLVSTLKELFLGN-------------------------
-------KEIFKDLWIYN---------------S--DY-----V----W-QEHPVIHLDFSVIAHRSSEQLEIE-IVNHL
IEIAKNYSI--------------N---LDE---------------NQSPESALYHLI-----------------------
VNLS------------------------------------K----INKVVILIDEYDKPILDHI-------K-N-----I
E------------------------EAEKQREILKSFYSVIKAQD----ANLRAVLLTGVSKFARTSVFSGLNNLN--DI
T-LDPKAAQLLGYTQ-QEL---IDNFMPYIN------NFA---NQ-------EN---------ITS----EALIDKLKKW
YNGYRFS--KID------------TRVYNPFSVLYAL-D-KREINNYWIASGNPEFLIVLLKQ----KYYEIKD-I-ENA
--------------------------------------------------------------------------------
--------------------------------------------------------------------------------
-----------EFSY-NSI-EAFDISNI-------------------NIIALLFQTGYLTITDY------DKE-------
--YNSF--KVNFPNFEIKQSFTNYLLTALSTYDLNTT-ATKM----LNLKRAIDQ---NDLIKFFDIL-QNIFAH-----
IPYTL----TTKDLK-----EKDYHTLIQFILSVL--------S-INAQSETITNAGRIDLILE------TKNIIYIFEF
KV---------NQSAE-----------------IALQQIKDKKYYQRFL----DKNKKIILVGLN--FIS--SK------
--DKIELD-FIAEAIN------------------------------------------------------------
>WP_023792720.1 ATPase AAA [Candidatus Babela massiliensis] >CDK30888.1 AAA-ATPase fused to PD-(D/E)XK nuclease superfamily [Candidatus Babela massiliensis]
--------------------------------------------------------------MLKKLPIDVSSFKTMI-N
D-------NYKYIDKTKHIYNIFIA-GSRYYFLSRPRRFGKSLLVSTLKELFSGN-------------------------
-------KELFKDLWIYS---------------S--DY-----D----W-KEHPVIHLDLSQIEHLTSNELRIN-LNDAL
KKIAQDYNI--------------T---LEY---------------NKTPGATLKDLI-----------------------
ENLS------------------------------------K----INKVVILIDEYDKPILDHI-------K-N-----I
E------------------------EAEKQREILKSFYSVIKAQD----ANLRAVLLTGVSKFARTSVFSGLNNLN--DI
T-LDPKAAQLLGYTQ-QEL---IDNFMPYIN------NFA---NQ-------EN---------ITS----EALIDKLKKW
YNGYRFS--KID------------TRVYNPFSVLYAL-D-KREVNNYWIASGNPEFLIVLLKQ----KYYEIKD-I-ENA
--------------------------------------------------------------------------------
--------------------------------------------------------------------------------
-----------EFSY-NSI-EAFDISNI-------------------NIIALLFQTGYLTIVDY------DKE-------
--YNSF--KVNFPNFEIKQSFTNYLLTALSTYDLNTI-ATKM----LNLKRAIDQ---NDLIKFFDIL-ENIFAH-----
IPYTL----TTKDLK-----EKDYHTLIQFILSVL--------S-INAQSETITNAGRIDLILE------TKNIIYIFEF
KF---------NQSAQ-----------------IALQQIKDKKYYQKFL----DKNKKIILVGLN--FNN--LD------
--NNLE---FISEEFH------------------------------------------------------------
>WP_023792977.1 ATPase AAA [Candidatus Babela massiliensis] >CDK31000.1 AAA-ATPase fused to PD-(D/E)XK nuclease superfamily [Candidatus Babela massiliensis]
-------------------------------------------------------------MILKKLPIYISSFKDMI-E
G-------NFLYIDKTSHIYDLFNG-YKQYYFLSRPRRFGKSLLVSTLKELFLGN-------------------------
-------KELFKDLWIYN---------------S--NY-----N----W-QEYPVIHLDFSVISHRSSEQLEKN-LVKHI
NNIAQHYNI--------------N---IGQ---------------NQNPEEAFYDLI-----------------------
QELS------------------------------------K----INKVVILIDEYDKPILDHL-------N-N-----I
E------------------------EAEKQREILRSFYGVIKGQD----ANLRSVLLTGVTRFSKTSIFSGLNNLN--DI
T-LKPEAAQLLGYTQ-EEL---LKYFMPYIE------NFA---NK-------LN---------ILN----QELLKELKKY
YNGYRFS--KLD------------LKVYNPFSVLYSL-N-DQEITNYWFTSGTPTFLIHLISK----QYYSLET-L-DQV
--------------------------------------------------------------------------------
--------------------------------------------------------------------------------
-----------EISI-NNL-DNFDIEDI-------------------ELVTLLFQTGYLTISDY------NKV-------
--THKV--KLSFPNYEVEYSFTNFLVKALSKVSQNKL-SLLS----SKLIKALEN---NDIAQFCYKL-EILFSS-----
IPYSI----ISGE-K-----ESYYHALLQFLFSLL--------S-LESQSEILTNNGRIDLALE------TKDYVYIFEF
KL---------NKSAD-----------------IALQQINDKKYYHRFL----DKNKKILLVGLN--FIN--SK------
--DQTELD-FITEDIILG----------------------------------------------------------
>WP_023792768.1 ATPase AAA [Candidatus Babela massiliensis] >CDK30907.1 AAA-ATPase fused to PD-(D/E)XK nuclease superfamily [Candidatus Babela massiliensis]
--------------------------------------------------------------MLKKLPIDVSSFEIMS-K
D-------NYLYIDKTQDIYNIFIA-GSRFYFLSRPRRFGKSLLVSTLKELFSGK-------------------------
-------KELFKDLWIYN---------------S--DY-----D----W-QNYPVIHLDFSVIAHRSSDQLEKN-LIKHI
NNIAQHYNV--------------N---ISQ---------------DQNPEGAFYDLI-----------------------
QELS------------------------------------K----INKVVILIDEYDKPILDHI-------N-N-----I
E------------------------EAEKQREFLRSFYGIIKGQD----VNLRTVLLTGVTRFAKTSIFSGLNNLN--DI
S-LKPEAAQLLGYTQ-DEL---LKYFTPYIE------NFA---KK-------LN---------ISN----QDLLKELKSW
YNGYRFS--KID------------LKVYNPFSILYSL-N-DQEITNYWFTSGTPTFLIHLVSN----QYYSLET-L-DQV
--------------------------------------------------------------------------------
--------------------------------------------------------------------------------
-----------ELNL-NNL-DNFDIEDT-------------------ELVTLLFQTGYLTISDY------NQT-------
--IHKV--KLNFPNYEVEYSFTNFLVKALSKVSQNKL-SLLS----SQLIKALEN---NNIPEFCCKL-EILFSS-----
IPYSI----ISAE-K-----ESYYHALLQFLFSLL--------S-LESQSEILTNNGRIDLALE------TKEYIYIFEF
KL---------NKSAQ-----------------IALEQIKDKKYYHRFL----DKNKKIVLVGLN--FIN--SK------
--DKTELN-FITENINKW----------------------------------------------------------
>WP_023792774.1 ATPase AAA [Candidatus Babela massiliensis] >CDK30909.1 AAA-ATPase fused to PD-(D/E)XK nuclease superfamily [Candidatus Babela massiliensis]
--------------------------------------------------------------MLKKLPIDVSSFEIMI-K
D-------NYLYIDKTQYIYNIFIE-GSRFYFLSRPRRFGKSLLVSTLKELFSGN-------------------------
-------KELFKGLWIYN---------------S--NY-----E----W-HEYPVIHLDLSQIPHLTAQELRKN-LNNEL
NIIATNYNI--------------N---LKY---------------NDTPESSLKELI-----------------------
ANLS------------------------------------K----INKVVILIDEYDKPILDHI-------N-N-----I
E------------------------EAERQREILRSFYGIIKGQD----ANLRTVLLTGVTRFARTSIFSGLNNLN--DI
T-LKPEAAQLLGYTQ-DEL---LKYFTPYIE------NFA---NK-------LN---------ISN----QDLLSDLKKY
YNGYRFS--KLD------------LKVYNPFSVLYSL-N-DQEIINYWFKSGTPTFLIHLVSN----QYYSLET-L-NQV
--------------------------------------------------------------------------------
--------------------------------------------------------------------------------
-----------ELSI-NNL-DNFDIEDI-------------------ELVTLLFQTGYLTISDY------NQV-------
--THKV--KLNFPNYEVEYSFTNFLVKALSKVSQNKL-SLLS----SQLIKALEN---NNIPEFCCKL-EILFSS-----
IPYSI----IAAE-K-----ESYYHALLQFLFSLL--------S-LESQSEILTNNGRIDLALE------TKEYIYIFEF
KL---------NKSAQ-----------------IALEQIKDKKYYHRFL----DKNKKIVLVGLN--FIN--SK------
--DTTELD-FITEYI-------------------------------------------------------------
>KKQ32643.1 hypothetical protein US49_C0006G0094 [candidate division TM6 bacterium GW2011_GWF2_37_49]
------------------------------------------------------------MEQFKKLPVDLSSFSTMI-N
E-------NYLYVDKTKIIYEIIS--RGRCFFLARPRRFGKSLLVSTLKEIFLGN-------------------------
-------KDLFKDLWIGK--------------NA--SY-----A----W-DSYPIIHIDFLRVDSSCPEKLEKS-LSEKL
LEIGLNYDI--------------E---ISR---------------ASSLLDRLDLLV-----------------------
HQLS------------------------------------EK---HGKVVILIDEYDYPIIKNM-------H-D-----T
S------------------------IAVKNKEILRSFYGCIKGLG----DHTRFLFLTGVSKFSKTSIFSGVNNLD--DI
S-LDPYVAALMGYTE-EEM---HAYFPPYIE------IIA---NK-------RG---------CSQ----QTILDEMRTW
YNGYRFS--KDN------------VKVFNPFSVLYYL-H-KQERANYWFESGTPTFLLDLIKK----SPHTLEN-I-DHI
--------------------------------------------------------------------------------
--------------------------------------------------------------------------------
-----------VASA-STL-QTFEIETL-------------------PLVTLLYQTGYLTIEEY------YSE-------
--EAMY--KLTYPNEEVRRSINSYLIGILLGSEKSGV-ETAV----FQMRRALQE---KNIAAFCDTL-KVLFAN-----
IPYSM----HIQ--K-----EAYYHSLFQLIGTLL--------G-FDIQSEVLTSVGRIDLLLQ------TSKHIYIFEF
KF---------GKTVE-----------------EAMAQIKDRRYYEKFL----NYGKEIFLIGMV--FDF--KD------
--KKFAME-WTSKPFNAG--------NL------------------------------------------------
>KKQ32854.1 hypothetical protein US49_C0005G0073 [candidate division TM6 bacterium GW2011_GWF2_37_49]
-------------------------------------------------------------MLSKRLSTNISTFSKVI-T
E-------NCIYVDKTEQIYHLFKE-KSQYYFLSRPRRFGKSLLISTLEELFKGN-------------------------
-------KELFKGLWIYS---------------S--NF-----E----W-QEHPIIHLDFLNIPHSDPDMLKQA-LVRAL
VKIAADYGF-------------PK---IE----------------QASPEEALKCLA-----------------------
EKLA------------------------------------T----KNSIVLLIDEYDKPILDHL-------H-N-----I
E------------------------IAEKQRTVLKGFYEAVKSLD----RYWHAVFITGVSRFSKTSIFSGFNNLN--DI
S-EKTVSVNLLGYTH-AEI---EHYFSEYID------LFA---QE-------KK---------LTS----QFLFDEMKTW
YDGYRFCGDLSK------------EPVFNPFSVLYYL-Q-DQKRANYWFNSGTPSFLVELLKQ----NPYELSD-I-NNI
--------------------------------------------------------------------------------
--------------------------------------------------------------------------------
-----------FVTP-ADL-GTVDINNI-------------------NRIVLFYQTGYLTIKDF------LVQ-------
GSSELF--MLGYPNQEVALSVTAHLTSILANIDKAKV-DSTI----FFIKKALID---NDITLFCKSL-KTLWAN-----
IPYSM----HIA--R-----EAYYHSLLQNMCNLL--------G-IDVQSEVLTSNGRLDLVIA------TKNRIFIFEL
KF---------KEAAN-----------------IALQQIFDKRYYEKYL----LKGKPITLVGLS--FDF--KD------
--KKLDLE-WESQEYKG-----------------------------------------------------------
>ETX03843.1 hypothetical protein ETSY2_32220 [Candidatus Entotheonella sp. TSY2]
--------------------------------------------------------------MPQPVQASSYTFRDII-E
G-------GFLYVDKTRYLYDLIRY-RKGVYFLARPRRFGKSLMISTLDEIFQGN-------------------------
-------RDLFRGLWLYE---------------S--DY-----D----W-QTYPVVRIDFSRHQIRNVEELEVR-IQRHL
TQIAQHYEI--------------T---LD----------------EGPFDIQLEDLI-----------------------
LKLA------------------------------------K----EKQVVILIDEYDKPILDNV-------E-H-----L
V------------------------EAQRIRDTLKSFYTTIKAMD----AYIRFVFITGISKFSRVGVFSSMNHLD--DL
T-MDPRFATALGITE-DEL---VNDFREHID------AFA---KQ-------EH---------LST----DQLLQNIREW
YDGFCFV--KDC------------QSVYNPFSTLQLF-N-KRNFSNYWFESGTPTFLIKLLKE----HQYPVEQ-L-EML
--------------------------------------------------------------------------------
--------------------------------------------------------------------------------
-----------RLRE-LAF-STYEIESL-------------------SIVPLLFQTGYLTIKDY------EAD-------
--TQRY--TLSYPNAEVEDAFLTHLLGAFSEQDHGLN-EEYL----WQLVDALHA---RDLDQFFAIL-QIFFAN-----
VPYDI----QLR--H-----EKYYQTIFYLIFKLM--------G-WRIDAEVRTNRGRIDAVIE------LANHIFLFEF
KL---------DGGVD-----------------DALQQIVDNAYAERYR----AKGKPVTLIGAN--FDS--RT------
--RTID-G-WKSKPDMMS--------GT------------------------------------------------
>OFY62366.1 hypothetical protein A3H98_03325 [Bacteroidetes bacterium RIFCSPLOWO2_02_FULL_36_8] >OFY71861.1 hypothetical protein A3G23_04870 [Bacteroidetes bacterium RIFCSPLOWO2_12_FULL_37_12]
-----------------------------------------------------------MDRKLKKLPIGIHTLSEII-E
E-------NYLYVDKTKYVFNLIS--EGKTYFLSRPRRFGKSLLITTLEEIFKGN-------------------------
-------KDLFKGLWIHD---------------S--DW-----K----W-EKFPVIRMDFSKQNATQPDDLIAH-ITKHL
NLQAAHYGI--------------S---LS----------------TGKYYEQFEQLI-----------------------
RELS------------------------------------A----QGKVVILIDEYDKPIIDHL-------T-N-----I
P------------------------LAKQMRDILKGFYTVMKGMD----AHLKFVLLTGVSKFSKAGVFSELNHLD--DI
T-MNPNYSGMLGITQ-HEL---ECDFAQYIE------LIC---ED-------RK---------WNT----KDFMHQMQEW
YNGYCFS--DEC------------TRVYNPFSVLLFF-R-NKRFSNYWFESGTPTFLIDIMKS----KNYSISE-I-PT-
--------------------------------------------------------------------------------
--------------------------------------------------------------------------------
-----------TVEA-MSF-STYELENL-------------------DIIPLLFQTGYLTLKTY------HPD-------
--TMLF--TLDYPNLEVKKSFLSYILKAYSRQISP---VASV----YLLIAALRS---QDFDKFFQIM-KSFFKE-----
IPYDL----HLD--Y-----EKYYQTIFYTIFQLM--------G-LEILTEFKLSDARIDVVVK-------DSAIFILEF
KF---------NQTKE-----------------VALQQIKEKKYFEPWL----NKGKDIYLAGVN--FQD----------
--KNIE-G-WVVEKV-------------------------------------------------------------
>OEU56189.1 hypothetical protein BA868_06945, partial [Desulfobacterales bacterium C00003106]
--------------------------------------------------------------------------------
--------------------------------------------------------------------------------
----------FKGLWIYN---------------A--DY-----A----W-EKHPVVRIDFSKEKAENRDDLKGF-ILYQL
KNIADKYGI--------------S---LT----------------RDQYYEAFDELL-----------------------
TKLS------------------------------------Q----INKVVILIDEYDKPIIDNI-------E-N-----K
E------------------------LAMELREVLKGFYTIIKACD----EHIRFVLLTGVSKFSKAGVFSGLNNLQ--DI
S-MDTKYSSLLGITR-QEM---ETSFKEHID------RFA---KT-------ED---------VSN----AELIEKIAYW
YDGFCFS--GTC------------EKVFNPFSMLLLF-D-NIRFSNYWFESATPSFLIKLIKE----KDFDITG-L-DGV
--------------------------------------------------------------------------------
--------------------------------------------------------------------------------
-----------NISE-SSF-SSYEIENL-------------------KTIPILFETGYLTIAGY------NKE-------
--RMEY--TLAYPNFEVKNSMTECLTEAYAFVESQFV-NGYA----WKLIDALRD---HDFEAFFDTL-RIFFAN-----
IPYDL----HIK--K-----EKYYQTVFYLIFSLI--------G-LKVGAEVKTNKGRIDAVI-------IDKDVYIFEF
KF---------NGDKE-----------------NALRQINDKRYFEKYQ----GTGKEIYLFGVE--FAD----------
--RNVG-E-WAVERMHIY----------------------------------------------------------
>OEU59625.1 hypothetical protein BAW33_06140 [Desulfobacterales bacterium C00003104]
---------------------------------------------------------------MKNLPIGIQTFSDII-Q
N-------DYLYVDKTEKIFDLVKK-PKGVYFLSRPRRFGKSLLISTLNETFEGE-------------------------
-------KKLFKGLWIYK---------------A--DY-----A----W-EKHPVVRIDFSKEKAENRDDLKGF-ILYQL
KNIADKYGI--------------S---LT----------------RDQYYEAFDELL-----------------------
SKLS------------------------------------Q----INKVVILIDEYDKPIIDNI-------E-N-----K
E------------------------LAIELREVLKGFYTIIKACD----EHIRFVLLTGVSKFSKAGVFSGLNNLQ--DI
S-MDTKYSSLLGITR-QEM---ETSFKEHID------RFA---KT-------ED---------VSN----AELIEKIAYW
YDGFCFS--GTC------------EKVFNPFSMLLLF-D-NIRFSNYWFESATPSFLIKLIKE----KDFDITG-L-DGV
--------------------------------------------------------------------------------
--------------------------------------------------------------------------------
-----------NISE-SSF-SSYEIENL-------------------KTIPILFETGYLTIAGY------NKE-------
--RMEY--TLAYPNFEVKNSMTECLTEAYAFVESQFV-NGYA----WKLIDALRD---HDFEAFFDTL-RIFFAN-----
IPYDL----HIK--K-----EKYYQTVFYLIFSLI--------G-LKVGAEVKTNKGRIDAVI-------IDKDVYIFEF
KF---------NGDKE-----------------NALRQINDKRYFEKYQ----GTGKEIYLFGVE--FAD----------
--RNVG-E-WAVERMHIY----------------------------------------------------------
>WP_051374573.1 hypothetical protein [Desulfosarcina sp. BuS5]
--------------------------------------------------------------------------------
---------------------MLH--QGSVYXLARPRRFGKSLLISTLNEIFEGE-------------------------
-------KELFKGLWIYK---------------S--DY-----K----W-EKHPVVRIDFSKKKAESRDDLKGF-ILYQL
KNIAEKYGI--------------S---LT----------------RDQYDEAFDELL-----------------------
TKLS------------------------------------Q----INKVVILIDEYDKPIIDNI-------E-N-----K
K------------------------LAVEIREVLKGFYNIIKACD----EHIRFVFLTGVSKFSKAGVFSGLNNLE--DI
S-MDTGYSSFLGITM-QEM---KTFFKDHID------QFA---KT-------EN---------ITK----AVLIEKITYW
YNGFCFS--KGC------------TKVFNPFSALLLF-K-KFDFSNYWFESATPSFLIKLIKE----KDFDITG-L-DGV
--------------------------------------------------------------------------------
--------------------------------------------------------------------------------
-----------NISE-SSF-SSCEIENL-------------------KTIPILFQTGYLTIAGY------NKE-------
--RMEY--TLAYPNFEVKNSMTECLGEAYSFVEKEFV-HGYA----WKMIDALRY---HDFELFFDTL-RIFFAN-----
IPYDL----QIN--K-----EKYYQTIFYLVFSLI--------G-LKVEAEIKTNKGRIDAVI-------IDNDIYIFEF
KF---------NGDKD-----------------KALNQIKEKKYFEKYQ----GTNKKIYLFGVE--FMD----------
--RNVG-E-WIVAKHSKT--------QILN----------------------------------------------
>WP_027355019.1 hypothetical protein [Desulfosarcina sp. BuS5]
---------------------------------------------------------------MKNLPIGIQTFSDII-Q
N-------DYLYVDKTEKIFDLVKN-PKGVYFLSRPRRFGKSLLISTLNEIFEGE-------------------------
-------KELFRGLWIYK---------------A--DL-----A----W-EKHPVVKIDFSKSKARNGDELINY-IVYQL
DKTAQLYGI--------------T---LE----------------QTQYDIKFDELL-----------------------
TKLS------------------------------------G----INKVVVLIDEYDKPIIDNI-------E-N-----K
E------------------------LAIELREILKGFYTIIKACD----EHIRFVLLTCVSKFSRAGVFSGLNNLK--DI
S-MNAGYSSLLGITR-QEM---ESCFKKHID------QFL---KS-------EG---------IDK----SELIKKITYW
YDGFCFS--RSG------------EKIFNPFSLLLLF-D-NSEFSNYWFESATPSFLIKLIKE----KRFDLNR-L-DRV
--------------------------------------------------------------------------------
--------------------------------------------------------------------------------
-----------EVSE-SAF-SSYEMENL-------------------KVVPILFQTGYLTITGY------DKE-------
--RMGY--TLAYPNFEVKXSMIECLAEAYSFVERELX-NGYA----WKLIDALRG---HDFEIFFDTL-RVFFAN-----
IPYDL----QIN--K-----EKYYQTVFYLIFSLI--------G-LKVKAEVKTNKGRIDAVI-------IDKDIYIFEF
KF---------NGDKN-----------------KALSQIKEKKYFEKYFEKYQNTGKEIYLFGVE--FTD----------
--RNVG-E-WMVEKI-------------------------------------------------------------
>OGV61814.1 hypothetical protein A3K18_00515 [Lentisphaerae bacterium RIFOXYA12_64_32]
---------------------------------------------------------------MKPITTSVYTFRNLI-E
G-------GYLYVDKTALLHALVAP-PQGVYFLSRPRRFGKSLTLATLEEIFLGN-------------------------
-------RDLFRGLAIHD---------------L--PF-----D----W-RAHPVIRIDLGSKQASSTDELKTV-LCIAV
KENADRYGV--------------K---LE----------------TPYPHTQFQELV-----------------------
VALG------------------------------------K----TDKVVILIDEYDKPILGNL-------E-N-----G
N------------------------EVTKIRDVLKAFYSVVKSAD----RYLRFAFLTGVSKFSRVSVFSDLNNLQ--DL
T-MDARYATLCGYTQ-AEL---ESNFAAYLE------HVA---VQ-------RG---------CDV----RTVLEKMREW
YNGYRFS--KAE------------GTVYNPVSVGRFL-D-SGEFSNYWFETGTPSFLIKLLKR----RDYDIRD-L-SAL
--------------------------------------------------------------------------------
--------------------------------------------------------------------------------
-----------RLDD-LGF-SVYDVNDV-------------------SPEPLLFQTGYLTVKDY------NPE-------
--SALY--TLGYPNREVENAFLRYLMDGFTATRKEVA-ASHL----ADLRLALAK---GDLDGLFRHL-RVFFAD-----
IPYDI----HLA--N-----EKYYQTVFYLVFRIV--------G-LDIDCEVRTEVGRIDAVVR------TASTIFVFEF
KL---------HGTAD-----------------EALAQIREKRYFEKYL----DDGRDVVMVGAA--FDP--ET------
--RNLE-R-WLTARP-------------------------------------------------------------
>WP_047267097.1 ATPase AAA [Marinitoga sp. 1197] >KLO24184.1 ATPase AAA [Marinitoga sp. 1197]
---------------------------------------------------------------MKKLPIGIQDYKEII-T
E-------NYTYVDKTKYIYKMLN--EGKFYFLSRPRRFGKSLTISTLYYLFKGE-------------------------
-------KELFKDTYIYD------------------KW-----E----F-KEYPIIRINILDVATDNEERFKKS-LTKII
KEEGMRNNI--------------E---IT----------------EEDYKFAFNELI-----------------------
IKLG------------------------------------QK----EKVVILVDEYEKPILDNI-------N-N-----K
E------------------------KAERYREILRDFYVTIKSKD----EYIKFVFITGITKFTKTGVFSALNNLN--DI
S-LNSKYSQMLGYTQ-KEL---EKYFSNYIK------ETK---KE-------MN---------ISE----EKLLEEIKRY
YNGFSFD---GE------------HYVYNPFSVLKFF-D-EKRFKNYWFESGSPSFLYNYIKG----KKIEYEE-L-VKT
--------------------------------------------------------------------------------
--------------------------------------------------------------------------------
-----------TVNA-MDF-STREIEDA-------------------NANIFFAQAGYLTFKGI------EKI-------
GFEEEY--ILDYPNLEVKNSFSRLILEANYGFDGVVI-KELS----RRIIKSLLK---NDIEGLIKKI-KTIISA-----
IPYNL----HKK--E-----ESYYHSLIYTILASA--------G-LNVTAEELTNLGRIDLVLE------YEDKIYIFEI
KL---------DKSAT-----------------DAISQIKEKKYYEKYI----DNASEIYLIGVN--INS--EK------
--RNID-D-YIVEKVI------------------------------------------------------------
>WP_047264762.1 ATPase AAA [Marinitoga sp. 1155] >KLO24966.1 ATPase AAA [Marinitoga sp. 1155]
---------------------------------------------------------------MKKLPIGIQDYKEII-T
E-------NYTYVDKTKYIYKMLN--EGKFYFLSRPRRFGKSLTISTLYYLFKGE-------------------------
-------KELFKDTYIYD------------------KW-----E----F-KEYPIIRINILDVATDNEERFKKS-LTKII
KEEGMRNNI--------------E---IT----------------EEDYKFAFNELI-----------------------
IKLG------------------------------------QK----EKVVILVDEYEKPILDNI-------N-N-----K
E------------------------KAERYREILRDFYVTIKSKD----EYIKFVFITGITKFTKTGVFSALNNLN--DI
S-LDTDYSQMLGYTQ-EEI---EYYFVEYIE------QTA---KK-------FN---------ITK----EQLLKEMKKY
YNGFSFD---GE------------HYVYNPFSILKFF-Q-KKEFQNYWFESGSPSFLYEYIKG----KKIEYDD-L-VKN
--------------------------------------------------------------------------------
--------------------------------------------------------------------------------
-----------TVSA-MDF-STREIEDA-------------------NANIFFTQAGYLTFKGI------KRY-------
GLVKKY--ILDYPNLEVKNSFSKLILEANYGLKEDEL--EIV----NEIYIKIAE---NDIKGLIEEI-KKIISA-----
IPYNL----HKK--E-----EKYYHSLIFTIIASA--------G-IDVKAEELTNLGRIDLVLE------YEDKIYIFEI
KL---------DKSAT-----------------DAISQIKEKKYYEKYI----DNANEIYLIGIN--INS--EK------
--RNID-D-YIVEKVI------------------------------------------------------------
>WP_047268402.1 ATPase AAA [Marinitoga sp. 1197] >KLO21596.1 ATPase AAA [Marinitoga sp. 1197]
---------------------------------------------------------------MKKLPIGVQDYKEII-E
E-------DYIYVDKTKYIFNLIN--SGKFYFLSRPRRFGKSLTISTLYYLFKGE-------------------------
-------KELFKDTYIYD------------------KW-----E----F-KEYPIIRINLLDVVSENEKELKEG-LLKII
KDEGKKYGI--------------K---IK----------------NDHYKYAFDDLI-----------------------
IELS------------------------------------KK----GKVVILVDEYEKPILDNI-------N-N-----K
E------------------------MAEKYRNVLRNFYVTIKSKD----EYIKFVFITGITKFTKTGVFSALNNLN--DI
S-LDTDYSQMLGYTQ-EEI---EYYFVEYIE------QTA---KK-------FN---------ITT----EELLKEMKKY
YNGFSFD---GE------------HYVYNPFSILKFF-Q-KKEFQNYWFESGSPSFLYEYIKG----KKIEYED-L-VKH
--------------------------------------------------------------------------------
--------------------------------------------------------------------------------
-----------IVSA-MDF-STREIEDA-------------------NANIFFTQAGYLTFKGI------ERL-------
GLEKEY--ILDYPNLEVKNSFSRLILEANYGIETSKI-KELN----RTIIKSLLK---NDIKGLIEEI-KKIISA-----
IPYNL----HKK--E-----EKYYHSLIFTIIASA--------G-IDVKAEELTNLGRSDLVID------FDERIYLFEI
KV---------DKSAI-----------------DAINQIKEKKYYEKYI------GKEIYIIGIN--INS--EK------
--RNID-D-YIIEKI-------------------------------------------------------------
>WP_014296643.1 ATPase AAA [Marinitoga piezophila] >AEX85571.1 Protein of unknown function (DUF1703)/Predicted AAA-ATPase [Marinitoga piezophila KA3]
---------------------------------------------------------------MKKLPVGIQDYKEII-E
E-------NYIYVDKTKYLYDLIN--SGKFYFMSRPRRFGKSLTVSTFYYLFKGE-------------------------
-------KELFKDTYIYD------------------KW-----D----F-KEYPIIRLNLLKAKSENTEKLKES-LTKII
IQEGKRNGI--------------K---IE----------------ETDYAFAFDELI-----------------------
MKLS------------------------------------EK----GKVVILVDEYEKPILDNI-------N-K-----K
E------------------------KAESNREILRDFYTTIKAND----EHIRFVFITGITKFTKTGVFSALNNLN--DI
S-LDTAYSQMFGYTQ-EEL---EYYFKEHIE------KTA---KK-------FG---------ITK----KELLEEMKRY
YNGFSFD---GE------------HTVYNPFSILQFF-Q-KKELRNYWFESGSPSFLYEYIKG----KKIEYED-L-VKT
--------------------------------------------------------------------------------
--------------------------------------------------------------------------------
-----------PVSA-EDF-STREIEDA-------------------KANIFFTQAGYLTFKGI------KKY-------
GLKKKY--ILDYPNFEVKNSFSTLILEANYGFNDEEI-NRVS-----EIYLKIEE---NDIKGLIEEI-KKIISA-----
VPYNL----HKK--E-----EKYYHSLIFTIIASA--------G-IDVKAEELTNLGRSDLVID------FDDRIYLFEI
KL---------DQSSD-----------------EALKQIKEMKYYEKYS------GKEIYLIGIN--INS--EK------
--RNIE-E-YIIEKL-------------------------------------------------------------
>WP_014296647.1 ATPase AAA [Marinitoga piezophila] >AEX85575.1 Protein of unknown function (DUF1703)/Predicted AAA-ATPase [Marinitoga piezophila KA3]
---------------------------------------------------------------MKKLPVGIADYKEII-E
E-------NYIYVDKTKYLYDLIN--SGKFYFMSRPRRFGKSLTVSTFYYLFKGE-------------------------
-------KELFKGTYIYD------------------KW-----D----F-KEYPIIKLDMSDNTLTTYEEFIES-LNKMI
EDIYEDYEI--------------P---KI----------------ENNLPTKFGNLI-----------------------
RVLN------------------------------------KKY--EEKVVILIDEYESPILEHI-------N-D-----K
K------------------------KAEKFRGFLREFYKKIKTKD----AYVKFVFITGITKFTKTGVFSALNNLS--DI
S-LNRKYGQMFGYTQ-EEL---EYYFKDYIK------ELS---EE-------MG---------ITE----KELLEEMKRY
YNGFSFD---GE------------HTVYNPYSILRFF-S-EKEFQNFWFESGSPSFLYEYIKG----KKIEYED-L-VKT
--------------------------------------------------------------------------------
--------------------------------------------------------------------------------
-----------PVSA-EDF-STREIEDA-------------------KANIFFTQAGYLTFKGI------KKY-------
GLKKKY--ILDYPNFEVKNSFSTLILEANYGFNDEEI-NRVS-----EIYLKIEE---NDIKGLIEEI-KKIISA-----
VPYNL----HKK--E-----EKYYHSLIFTIIASA--------G-IDVKAEELTNLGRSDLVID------FEDRIYLFEI
KL---------DQSAE-----------------EALKQIKEMKYYEKYA------GKEIYLIGMN--INS--EK------
--RNIE-N-YIIEKL-------------------------------------------------------------
>WP_012056747.1 ATPase AAA [Thermosipho melanesiensis] >ABR30386.1 protein of unknown function DUF1703 [Thermosipho melanesiensis BI429]
---------------------------------------------------------------MKKLPIGVQDYKKII-E
G-------DYVYVDKTKYIYELIS--SEVPIFLSRPRRFGKSLTISTLYYIFKGE-------------------------
-------KELFRGTYIYD------------------KW-----D----F-KEYPVIKISLLDVVSETENDLKEG-LLRII
KKEAKKYNL--------------S---LE----------------SNHFKYSFDELI-----------------------
ITLS------------------------------------EKK--GEKVVILVDEYEKPILDNV-------T-N-----K
E------------------------KAERYREILRDFYVTIKSKD----EYIKFVFMTGITKFTKTGVFSALNNLN--DI
S-LNKKYSQMLGYTQ-EEL---EYYFKEHIE------ETA---RE-------IG---------MGK----EELIENLKEY
YNGFSFD---GR------------RSVYNPFSILRFF-E-EREFKNYWFESGSPSFLYEYIKG----RKVTYEE-L-VKY
--------------------------------------------------------------------------------
--------------------------------------------------------------------------------
-----------PVSA-MDF-TTREIEDA-------------------NANIFFAQAGYLTFKGV------KKI-------
GLREKY--ILDYPNIEVRNSFSKLILEANYGI--EGT-EEIE----NRIYEKIEK---GEIKGLIEEI-KRIISS-----
IPYNL----HRG--E-----ERYYHSLIYTIIASA--------G-VNVTAEELTSIGRSDIVIE------ERGKVYIFEI
KI---------DKGAR-----------------EGIRQIKEKRYYEKYV------GKEIYLIGIK--ISS--KE------
--RNIE-E-YVIEKVGG-----------------------------------------------------------
>WP_012056695.1 ATPase AAA [Thermosipho melanesiensis] >ABR30334.1 protein of unknown function DUF1703 [Thermosipho melanesiensis BI429]
---------------------------------------------------------------MKKLPIGVQDYREIV-E
E-------NYVYVDKTKYLYDLMT--SGKFYFLSRPRRFGKSLTISTLYYIFKGE-------------------------
-------KELFRGTYIYD------------------KW-----D----F-KEYPIIKLDMSDNTLSTYEKFLES-LHNKF
NELYSKHGL--------------Q---AT----------------TDDLPTMFGNLI-----------------------
TELN------------------------------------AKY--RERVVILIDEYEAPILEHI-------N-N-----K
K------------------------EAEKIRSFLREFYKKIKTKD----EYIKFVFMTGITKFTKTGVFSALNNLN--DI
S-LNKKYSQMLGYTQ-EEL---EYYFKEHIE------ETA---RE-------IG---------MGK----EELIENLKEY
YNGFSFD---GR------------RSVYNPFSILRFF-E-EREFKNYWFESGSPSFLYEYIKG----RKVTYEE-L-VKY
--------------------------------------------------------------------------------
--------------------------------------------------------------------------------
-----------PVSA-MDF-TTREIEDA-------------------NANIFFAQAGYLTFKGV------KKI-------
GLREKY--ILDYPNIEVRNSFSKLILEANYGI--EGT-EEIE----NRIYEKIEK---GEIKGLIEEI-KRIISS-----
IPYNL----HRG--E-----ERYYHSLIYTIIASA--------G-VNVTAEELTSIGRSDIVIE------ERGKVYIFEI
KI---------DKGAR-----------------EGIRQIKEKRYYEKYV------GKEIYLIGIK--ISS--KE------
--RNIE-E-YVIEKINK-----------------------------------------------------------
>WP_012057276.1 ATPase AAA [Thermosipho melanesiensis] >ABR30916.1 protein of unknown function DUF1703 [Thermosipho melanesiensis BI429]
---------------------------------------------------------------MKKLPIGVQDYREIV-E
E-------NYVYVDKTKYLYDLMT--SGKFYFLSRPRRFGKSLTISTLYYIFKGE-------------------------
-------KELFRGTYIYD------------------KW-----D----F-KEYPIIKLDMSDNMLTTYEDFVES-LSEKI
EKLYKNEGI--------------A---NI----------------NNNLPTRFGNLI-----------------------
EELN------------------------------------AKY--RERVVILIDEYEAPILEHI-------N-N-----K
K------------------------EAEKIRSFLREFYKKIKTKD----EYIKFVFMTGITKFTKTGVFSALNNLN--DI
S-LNKKYSQMLGYTQ-EEL---EYYFKEHIE------ETA---RE-------IG---------MGK----EELIENLKEY
YNGFSFD---GR------------RSVYNPFSILRFF-E-EREFKNYWFESGSPSFLYEYIKG----RKVTYEE-L-VKY
--------------------------------------------------------------------------------
--------------------------------------------------------------------------------
-----------PVSA-MDF-TTREIEDA-------------------NANIFFAQAGYLTFKDV------RRY-------
GFEEEY--ILDYPNIEVRNSFSKLILEANYGVEKEKI-KEVN----REIIKSLEK---NDIRRMIEEI-KRIISS-----
IPYNL----HRG--E-----ERYYHSLIYTIIASA--------G-VNVTAEELTSIGRSDIVIE------ERGKVYIFEI
KI---------DKGAR-----------------EGIRQIKEKRYYEKYV------GKEIYLIGIK--ISS--KE------
--RNIE-E-YVIEKVGG-----------------------------------------------------------
>WP_012056748.1 ATPase AAA [Thermosipho melanesiensis] >ABR30387.1 protein of unknown function DUF1703 [Thermosipho melanesiensis BI429]
---------------------------------------------------------------MKKLPIGVQDYREIV-E
E-------NYVYVDKTKYLYDLMT--SGKFYFLSRPRRFGKSLTISTLYYIFKGE-------------------------
-------KELFRGTYIYD------------------KW-----D----F-KKYPIVRINLLDVATDNEERLKKS-LAKII
KLEGERNGI--------------E---IK----------------EEDYKFAFNELI-----------------------
IKLS------------------------------------QK----GRVVILVDEYEKPILDNV-------T-N-----K
E------------------------KAERYREILRDFYVTIKSKD----EYIKFVFMTGITKFTKTGVFSALNNLN--DI
S-LNKKYSQMLGYTQ-EEL---EYYFKEHIE------ETA---RE-------IG---------MGK----EELIENLKEY
YNGFSFD---GR------------RSVYNPFSILRFF-E-EREFKNYWFESGSPSFLYEYIKG----RKVTYEE-L-VKY
--------------------------------------------------------------------------------
--------------------------------------------------------------------------------
-----------PVSA-MDF-TTREIEDA-------------------NANIFFAQAGYLTFKDV------RRY-------
GFEEEY--ILDYPNIEVRNSFSKLILEANYGVEKEKI-KEVN----REIIKSLEK---NDIRRMIEEI-KRIISS-----
IPYNL----HRG--E-----ERYYHSLIYTIIASA--------G-VNVTAEELTSIGRSDIVIE------ERGKVYIFEI
KI---------DKGAR-----------------EGIRQIKEKRYYEKYV------GKEIYLIGIK--ISS--KE------
--RNIE-E-YVIEKIKNQ--------EV------------------------------------------------
>OFY31982.1 hypothetical protein A2X01_03290 [Bacteroidetes bacterium GWF2_35_48] >OFY76026.1 hypothetical protein A2275_14370 [Bacteroidetes bacterium RIFOXYA12_FULL_35_11] >OFY93765.1 hypothetical protein A2491_04000 [Bacteroidetes bacterium RIFOXYC12_F
---------------------------------------------------------------MKSLPVGIQTLPEII-N
G-------GYIYVDKTEYIHKLFR---GKYYFLSRPRRFGKSLLVSTLKEIFSGN-------------------------
-------KELFKRLYIYD------------------KI-----T----W-EKHPVIHIDFSILDYRNA-SLYEA-LNNYL
DKIAKENKI--------------SKVKLK----------------GLSLKDKFVELI-----------------------
QSLS------------------------------------K----TNQVVVLIDEYDKPIIDYI-------D-D-----I
K------------------------QAEENRLVLKNFYSVIKPLD----AYLKFVFITGVSKFSHVSVFSDLNNLL--DI
T-FHVDYACMLGYTQ-EEM---EYSFKDYLP-------LI---EK-------KG---------FSR----NQLLSEIKKW
YNGYSWD---GE------------NFVYNPFSVLNFL-S-NRDFGDYWFRSGTPSFLIKLLKK----NSYSVSS-L-SQL
--------------------------------------------------------------------------------
--------------------------------------------------------------------------------
-----------IINK-NLV-DRYEINNI-------------------DITVLLLQTGYLTIKHK------NIL-------
--NQNI--TLDFPNFEVENSFYNYLFADYIEKNYTEN-FSII----SLLQNSLEN---NNLNDFIASL-TSIFSN-----
ITYHQ----VRA--D-----EAYFHTVFFLIIKML--------G-FNIECEVLTNIGRIDAVIK------TKTTIYIIEF
KL----------SDAE-----------------TALQQIKDKKYHEKYL----ENKKQIILLGIG--FNK--NK------
--RNIE-D-WKVEILNS-----------------------------------------------------------
>OFY28584.1 hypothetical protein A2X01_10550 [Bacteroidetes bacterium GWF2_35_48] >OFY74684.1 hypothetical protein A2275_10310 [Bacteroidetes bacterium RIFOXYA12_FULL_35_11] >OFY95454.1 hypothetical protein A2309_06225 [Bacteroidetes bacterium RIFOXYB2_FU
---------------------------------------------------------------MKRLPIGKQDFSSLI-N
E-------GYIYVDKTEYLYKLIT--TGAYYFLSRPRRFGKSLLVSTLKEIFLGN-------------------------
-------KELFKGLWIQD------------------KV-----E----W-KKHPVIHIDFSELSYKN-QSLDTA-INKQL
NKIIKLYSV--------------DKSLLK----------------EDDTKDKFVELV-----------------------
KHLS------------------------------------E----LGKVVILIDEYDKPIIDYI-------D-N-----I
E------------------------RAEENREILKNFFSAIKPLD----SYIQFVFITGVSKFSHVSVFSDLNHLL--DI
S-YHIDYSKMLGYTQ-SEL---EKYFPDYIN------QLI---CA-------QK---------ISE----EEIFAKIKEW
YNGYSWD---GS------------NFVYNPFSVLNLF-S-NKEFADYWFRSGTPSFLIKLLKS----NNYPVTT-L-ANQ
--------------------------------------------------------------------------------
--------------------------------------------------------------------------------
-----------TINR-NLI-DRYEIDKI-------------------DITVLLLQTGYLTIKRK------DNA-------
--ENTI--TLDFPNFEVENSFVNYLFADYIEKNYTQN-FALI----NSLSQLLDK---CNIDEFVSSL-KSLFAG-----
VTYQQ----FRN--D-----EAYFHSIFYLTLKLL--------G-FAIYCEILTNRGRIDAVIK------TSKNIYIIEF
KM----------TSAE-----------------IALQQIKDNKYHEKYL----NDKKQIVLLGIG--FNE--KE------
--KNIH-D-WKFEMIDSK--------K-------------------------------------------------
>WP_069472553.1 hypothetical protein [Candidatus Marithrix sp. Canyon 246]
---------------------------------------------------------------MKKLPIGIQTFSKII-K
G-------NYLYVDKTQQIAELIE--SGEYFFLSRPRRFGKSLLISTLAEIFSGN-------------------------
-------QQLFKGLYIYD------------------QI-----D----W-QSYPIIIIDFNLISNTNDELFKIS-LLSYL
DDIAAEYEI--------------I---LS----------------KTFIKDKFAELI-----------------------
KKIS------------------------------------KKT--QKKVVVLIDEYDKPIVEHI-------D-D-----I
E------------------------KATKNREIMRDFFGILKSSD----PFLRFVFLTGVSKFSRVSIFSELNNVR--DI
T-FSRQFATLCGYTQ-TEL---ETNFESYIQ------NLG---TV-------LE---------IKK----PVLLTKIKTW
YNGYSWN---AK------------DKMYNPFSILNLF-M-DQRFSNYWFATGTPTFLMKLIKN----TELDTTE-F-ENK
--------------------------------------------------------------------------------
--------------------------------------------------------------------------------
-----------KVSE-ILF-DSYNLENL-------------------NIFVLLFQTGYLTISEI------NQK-------
SRTIQY--ILNYPNFEVKQAFMTFLFSSFTKNDLGDI-QPAA----EDLRDCLEN---DDIEIFINII-RALFAK-----
IPYNL----HIK--K-----EAYYHSLFYMVAVLM--------G-VEIDLEILTDKGRIDGVLE------FDNRIYLIEF
KY--AEKGTKMDSLTN-----------------KAITQIKDKNYGERFL----NDLRKRVYLGVG--VLG--KE------
--IGYKIE-F------------------------------------------------------------------
>WP_069470217.1 hypothetical protein [Candidatus Marithrix sp. Canyon 246]
---------------------------------------------------------------MKKLPIGIQTFSEII-T
E-------DYLYVDKTKEITELLQ--GGKYLFLSRPRRFGKSLLISTLAEIFSGN-------------------------
-------QQLFQGLYIYD------------------QI-----D----W-QSYPVIIIDFNKISYTNDEVFKTS-LLSFL
DKAAAKYDI--------------K---LS----------------DIFIKDKFGELI-----------------------
EKIS------------------------------------EKT--QKKVVILIDEYDKPIVEHI-------D-D-----I
E------------------------KAIKNREIVRDFFGILKSSD----PFLRFVFLTGVSKFSRVSIFSELNNVR--DI
T-FSRQFATLCGYTQ-IEL---ETNFESYIQ------NLG---TV-------LE---------IKK----PVLLTKIKTW
YNGYSWN---AK------------DKMYNPFSILNLF-M-DQRFSNYWFATGTPTFLMKLIKK----TELDTTE-F-ENK
--------------------------------------------------------------------------------
--------------------------------------------------------------------------------
-----------KVSE-ILF-DSYNLENL-------------------NIFALLFQTGYLTISEI------NQK-------
SRTIQY--ILNYPNFEVKQAFMTFLFSNFTKNDLGDI-QPAA----EDLLDCLEN---DDIEGFINII-RALFAK-----
IPYNL----HIK--K-----EAYYHSLFYMVAVLM--------G-VEIDLEILTDKGRIDGVLE------FENKIYLIEF
KY--AEKGTKMDNLTN-----------------KAIAQIKDKNYGERFL----NNLRKRVYLGVG--VLG--KE------
--IGYKIE-KA-----------------------------------------------------------------
>WP_069470764.1 hypothetical protein [Candidatus Marithrix sp. Canyon 246]
---------------------------------------------------------------MKKLPIGIQTFSEII-T
E-------NYLYVDKTKEITELLQ--GGKYLFLSRPRRFGKSLLISTLSEIFSGN-------------------------
-------QELFQGLYIYD------------------KI-----D----W-QSYPVIIIDFNKISYTNDEVFKTS-LLSFL
DEIATTYDI--------------V---LS----------------KSFIKDKFGELI-----------------------
EKIS------------------------------------KKT--QKKVVVLIDEYDKPIVEHI-------D-D-----I
E------------------------KATKNREIMRDFFGILKSSD----PFLRFVFLTGVSKFSRVSIFSELNNVR--DI
T-FSRQFATLCGYTQ-KEL---ETYFESYIH------NLG---SV-------LE---------IKK----PVLLTKIKTW
YNGYSWN---AK------------DTLYNPFSILNLF-M-EQRFSNYWFATGTPTFLMKLIKN----TELDTIQ-F-ENK
--------------------------------------------------------------------------------
--------------------------------------------------------------------------------
-----------KVPE-TIF-DGYNLENL-------------------NVFALLFQTGYLTITDI------DSE-------
DLFIEY--TLNYPNLEVKQAFTTYLFTAFTNNRLDEI-QPAT----KKLRIFLQN---DDIEGFINLI-RALFAK-----
IPYNL----HIK--K-----EAYYHSLFYMVAVLM--------G-VEIDLEILTDKGRIDGVLE------FDNKIYLIEF
KY--AEKGTKMDSLTN-----------------KAIAQIKDKNYGERFL----NDLRQRVYLGVG--ILG--KE------
--IGYQIE-KV-----------------------------------------------------------------
>WP_069472940.1 hypothetical protein [Candidatus Marithrix sp. Canyon 246]
---------------------------------------------------------------MKKLPIGIQTFSEII-T
E-------NYLYVDKTKEITELLQ--GGKYLFLSRPRRFGKSLLISTLSEIFSGN-------------------------
-------QELFQGLYIYD------------------KI-----D----W-QSYPVIIIDFNKISYTNDEVFKTS-LLSFL
DEIATTYDI--------------V---LS----------------KSFIKDKFGELI-----------------------
EKIS------------------------------------KKT--QKKVVVLIDEYDKPIVEHI-------D-D-----I
E------------------------KATKNREIMRDFFGILKSSD----PFLRFVFLTGVSKFSRVSIFSELNNVR--DI
T-FSRQFATLCGYTQ-KEL---ETYFESYIH------NLG---SV-------LE---------IKK----PVLLTKIKTW
YNGYSWN---AK------------DTLYNPFSILNLF-M-DQRFSNYWFATGTPTFLMKLIKN----TELDTIQ-F-ENK
--------------------------------------------------------------------------------
--------------------------------------------------------------------------------
-----------KVPE-TIF-DGYNLENL-------------------NVFALLFQTGYLTITDI------DSE-------
DLFIEY--TLNYPNLEVKQAFTTYLFTAFTNNRLDEI-QPAT----KKLRIFLQN---DDIEGFINLI-RALFAK-----
IPYNL----HIK--K-----EAYYHSLFYMVAVLM--------G-VEIDLEILTDKGRIDGVLE------FDNKIYLIEF
KY--AEKGTKMDSLTN-----------------KAIAQIKDKNYGERFL----NDLRQRVYLGVG--ILG--KE------
--IGYQIE-KV-----------------------------------------------------------------
>WP_067088638.1 hypothetical protein [Methanobrevibacter curvatus] >KZX16887.1 putative AAA-ATPase [Methanobrevibacter curvatus]
---------------------------------------------------------------MQKLPIGTQSFSILR-N
E-------NYLYVDKTPEIHKMIN--NGRVYFLSRPRRFGKSLLVSTLEELFSAN-------------------------
-------KELFKDLYIYD------------------KW-----D----WNKKYPVIKIDFGSMAYKNSEQLEDS-LFDFL
DKNSENFEI--------------E---LK----------------RRTLPQRFGELI-----------------------
EKIN------------------------------------EKF--KQKVVILIDEYDKPIIDHI-------T-N-----L
E------------------------IAEDNRKTLNNLYQSLKAND----EFIKFIFITGISKFSSTSIFSGLNNPK--DI
T-LDKDYTKICGYTH-KEL---EKYFKDHIK------NLA---KE-------ES---------LNY----KETLAKIEHW
YDGYSWD---GK------------TKVYNPFSTLLLF-D-KREFSNYWFSSGTPTFLMETLKK----ENNLQPI-I-EPI
--------------------------------------------------------------------------------
--------------------------------------------------------------------------------
-----------SATE-DDL-DTFEIENI-------------------HITTLLFQTGYLTIKEK------GKN-------
YGDIEY--ILDIPNYEVRQSLVRRLVKAYTNLSTGNL-KELK----NKTYISILN---KDSKGFIEVL-ENIYHR-----
LSYPI----KGN--D-----EKYYHGIFLIALYLL--------G-IESQGEVTTYSGRADTIFK------IKDKTIITEI
KY---------SSTKSTKT-----------IIKEAFKQIKEKKYYTRYK----D--ENPIYLALA--FSK--ND------
--IDCE-F-KEKLE--------------------------------------------------------------
>KZX12246.1 putative AAA-ATPase [Methanobrevibacter curvatus]
---------------------------------------------------------------MQKLPIGTQSFSILR-N
E-------NYLYVDKTPQIHKMIN--NGRVYFLSRPRRFGKSLLVSTLEELFSAN-------------------------
-------KELFKDLYIYD------------------KW-----D----WNKKYPVIKIDFGSMDYENSDELKVS-LFDFL
DETSEKFEI--------------E---LK----------------RRNLAQRFGELI-----------------------
KKIN------------------------------------KKL--KEKVVILIDEYDKPIIDHI-------T-N-----F
K------------------------IADENRKALNNFYQSLKAND----EFLKFIFITGISKFSSTSIFSGLNNPN--DI
T-LDKDYTKICGYTH-KEL---EECFKDHIE------NLA---NE-------ES---------LNY----KETLGKIEHW
YDGYSWD---GK------------TKVYNPFSTLFLF-N-KREFSNYWFSSGTPTFLMETLKK----ENNLQPI-I-EPI
--------------------------------------------------------------------------------
--------------------------------------------------------------------------------
-----------VATK-NDL-DTFKIENI-------------------HPTTLLFQTGYLTIKEK------SKK-------
YGATEY--ILDIPNYEVRESLINEIILAYTNLSNGHL-KELK----NKTYTSILN---KDSKKFIEVL-ENIYHR-----
LSYPL----KGD--D-----EKYYHGIFLAALYLL--------G-IDSQGEVTTYSGRADTVFK------IKDKTIIKK-
-----------SNTHQ--------------------QKIQRQS-------------------------------------
----------------------------------------------------------------------------
>WP_067090501.1 hypothetical protein [Methanobrevibacter curvatus] >KZX12967.1 putative AAA-ATPase [Methanobrevibacter curvatus]
---------------------------------------------------------------MQKLPVGIQTFSEIR-E
E-------GYVYVDKTKYIHEITT--RGKPYFLSRPRRFGKSLLISTLKELFEGN-------------------------
-------KKLFKDLYIYD------------------KW-----D----WNKKYPVIKIDFGSMDYENSDELKDS-LFDFL
DETSEKFEI--------------E---LK----------------RRNLSQRFGELI-----------------------
KKIN------------------------------------KKF--KEKVVILIDEYDKPIIDHI-------A-N-----F
K------------------------IADDNRKTLNNFYQSLKAND----EFIKFIFITGISKFSSTSIFSGLNNPK--DI
T-LSKNYTKICGYTH-KEL---EDYFKEHIE------NLA---NE-------ES---------LSY----EETIAKIEYW
YDGYTWD---GK------------NKVYNPFSTLLLF-D-EREFSNYWFSSGTPTFLIETLKK----ENTLKPI-I-EPI
--------------------------------------------------------------------------------
--------------------------------------------------------------------------------
-----------FATK-SNL-DTFKIEDI-------------------HPTTLLFQTGYLTIKEK------NKK-------
HGSIEY--ILDIPNYEVRESLINELIITYTNLSENHL-KELK----NKTYTSILN---KDSKEFIEVL-ESIYHR-----
LSYPL----KGD--D-----EKYYHGIFLVALYLL--------G-IDSQGEVTTYSGRADTIFK------IKDKTIITEI
KY---------SSTKSTKT-----------IIKEAFKQIKEKKYYTRYK----N--ENPIYLALA--FSK--ND------
--IDCE-F-KEKLE--------------------------------------------------------------
>WP_067090507.1 hypothetical protein [Methanobrevibacter curvatus] >KZX12969.1 putative AAA-ATPase [Methanobrevibacter curvatus]
---------------------------------------------------------------MQKLPIGIQTFSKIR-E
N-------NYLYVDKTEDIFNLIE--NGEIYFLSRPRRFGKSLLVSTLKELFSGN-------------------------
-------KELFKDLYIYD------------------KW-----D----WDKKYPVIILDFGKLSYKNSELLESS-LNKFI
DRLARKYSI--------------S---LI----------------STELPDKFGELI-----------------------
EEIH------------------------------------ESL--KQKIVILIDEYDKPIIDNI-------T-N-----L
K------------------------IAEDNRKVLNNFYQVLKASD----EFLKFIFITGISKFSSTSIFSGLNNPK--DI
T-LSKNYTKICGYTH-SEL---EDYFKEHIE------NLA---NE-------ES---------LSY----EETIAKIEYW
YDGYTWD---GK------------NKVYNPFSTLLLF-D-ECEFSNYWFNSGTPTFLMETLKK----ENNLQPI-I-EPI
--------------------------------------------------------------------------------
--------------------------------------------------------------------------------
-----------AATK-NDL-DTFKIENI-------------------HPTTLLFQTGYLTIKEK------NKK-------
HGSIEY--ILDTPNYEVRESLINELIITYTNLSDNHL-KKLK----NKTYTSILN---KDPKEFIEIL-ENIYHR-----
LSYPL----KGD--N-----EKYYHGIFLVALYLL--------G-IDSQGEVTTYSGRADTIFK------IKDKTIITEI
KY---------SSKKPTKT-----------IIKEAFKQIKEKKYYTRYK----N--ENPIYLALA--FSK--DD------
--IDCE-F-REKL---------------------------------------------------------------
>WP_067092506.1 hypothetical protein [Methanobrevibacter curvatus]
---------------------------------------------------------------MKKLPVSISTFSKIR-E
N-------DYIYVDKTQQIYNLAK--NEESYFLSRPRRFGKSLFISTFKELFKGN-------------------------
-------KELFKGLYIYD------------------KW-----D----WTNSYPVIHLDLGEIGHKTPDKLEAS-LDFYL
DAIAEEYSI--------------T---LK----------------APVESMKFAELI-----------------------
KKLH------------------------------------KTF--NQKVVVLIDEYDKPIIDNM-------D-D-----L
E------------------------IVDANRKVLSSFYEVLKAND----EHLRFVLVTGVSKFSNTSIFSGLNNLT--DI
T-IDPFFSNICGYTH-KDL---EKHFKEYIK------KLA---QK-------ES---------LNY----DEVLNKINYW
YDGYSWD---GE------------NKVYNPYSTLLLF-N-MKEFSNYWFESGTPTVLMESLKK----KNNLKPI-L-QPI
--------------------------------------------------------------------------------
--------------------------------------------------------------------------------
-----------IATK-NDF-SDFDLDNL-------------------NIVSLLFQTGYLTIIEK------KTV-------
NGTIEY--VLDIPNHEVRESLMNKLVTAYTNLREGEL-IELR----NKVYEYILN---KDSHRLTEIL-EEIYNQ-----
IPYQL----KGD--N-----EGFYHSIFLIILYLF--------G-IEGQGEVQTFAGRIDAVFK------IKGQPIITEI
KY---------SKDKSSDG-----------MLNDAFSQIEERKYYNKYK----S--KNPSYLALA--FTN--KN------
--IACA-F-KER----------------------------------------------------------------
>WP_066972892.1 hypothetical protein [Methanobrevibacter filiformis] >KZX11802.1 putative AAA-ATPase [Methanobrevibacter filiformis]
---------------------------------------------------------------MQILPLGTQDFRTIR-E
N-------NYIYVDKTKYLHEMIT--SGRIYFLSRPRRFGKSLLLNTLKELFKGN-------------------------
-------KQLFEGLHIYD------------------KW-----D----WNVKYPVIHLDLS-VDSGSSEKLESS-LIWSL
DSISQDFDI--------------I---LS----------------APDLQSRFKELI-----------------------
IKLN------------------------------------KTY--NQKVVVLVDEYDIPIIDNI-------N-N-----L
K------------------------LAESNREILQNFYRALKTMD----EYIRFIFITGVSKFANVSIFSALNNPT--DI
T-LDNKFATICGYTQ-EEL---EEYFSEYIS------KLA---EE-------LS---------LSY----DDVLEKIKYW
YDGYSWD---GG------------NSVYNPQSTMTAF-N-RLNFNNYWFKTGTPRFLIDFMKL------YDIKHIL-EPV
--------------------------------------------------------------------------------
--------------------------------------------------------------------------------
-----------ITDE-SSF-DSFDIEDI-------------------SEIGLLFQTGYLTVKKL------QLI-------
DEEREY--TLAIPNNEVKNSTLKHLLNIYTKYPDYDL-FRLI----KEMKKQLLN---LNGIPLENNF-KKLLAN-----
IPYQL----HIQ--D-----EHYYHSLLLTWLQLL--------G-FDIKAEDNINKGRIDAVLT------EKNTVIIAEF
KY---------SKLKEIKANEWIPVKTPQQLLEKAKNQIHKKEYYQKYY------GKKIILLQAA--FAA--KD------
--VKTH-----LKLLDSY----------------------------------------------------------
>WP_044223632.1 hypothetical protein [Phaeodactylibacter xiamenensis] >KGE86997.1 hypothetical protein IX84_18370 [Phaeodactylibacter xiamenensis]
---------------------------------------------------------------MKKYPIGIQDFRKLR-E
G-------GHLYVDKTESIFHLIT--EGQYYFLSRPRRFGKSLLVSTLKCLFLGE-------------------------
-------RELFDGLWVAN------------------RY-----D----F-EPHPVLHFSFSALGYKDI-GLERG-LHQAL
NNKAEEAGF--------------S---LT----------------QEGIGPRFQELI-----------------------
KRLA------------------------------------EN---GQKVVLLIDEYDKPLVDYI-------D-Q-----Q
E------------------------QAAVNRDILKNFFSVIKDAD----PFLRFFLITGVSKFSKVSLFSDLNHLQ--DI
T-LVERFESIAGYTQ-KEL---ETSFESDIE------QLA---QK-------IG---------KST----TALREDIRVW
YNGYSWG---TE------------TRLYNPFSILNLF-S-AQRFANYWWETGTPTFLIKKLRTE---FQYN----L-NDL
--------------------------------------------------------------------------------
--------------------------------------------------------------------------------
-----------VAGQ-VMF-ESFTINDL-------------------NWLALLFQTGYLTIRDY------DPE-------
--TGLY--TLGYPNREVRDTMQQHLLAAFRETTKTDS-LPLL----VNIKTALEQ---GDLERLIELT-DILFST-----
IPHQIF---QEK--Q-----EAFFHAILHLSFSGI--------G-LFVQSEVSTAKGRVDTVVH------TKDCIYVMEF
KL---------DGSAQ-----------------SALEQIREKRYGSPFL----DRGKEVIALGVS--FSS--VE------
--RAVA-E-WEAIAYLSL--------LGLLE---------------------------------------------
>WP_002710675.1 ATPase AAA [Thiothrix nivea] >EIJ36808.1 AAA-ATPase-like protein [Thiothrix nivea DSM 5205]
--------------------------------------------------------------MLQKLPIGLQTFDKIR-A
E-------DYLYVDKTQYLYDLITL-TGGYYFLSRPRRFGKSLTLSTLKAIFNGA-------------------------
-------KELFDGLWIQK------------------HY-----D----WEKSYPVVHLQMAKLDYQAL-GLDAA-LQRAL
HEAAAQYAI--------------E---LT----------------APTLKTLFAELL-----------------------
EKLA------------------------------------AT---QGQVVLLVDEYDKPLIDYL-------D-D-----I
E------------------------QAKTNQQILKNFYSVIKDSD----PYLRFLLITGVSKFSKVSIFSDLNNLL--DI
S-RHPRFATMLGYTQ-AEL---EHYFAERIE------PLA---QQ-------KN---------LER----DTLLEKIRHY
YNGYRWD--VDQ------------PSLYNPYSILSFM-E-TGRFHNFWFETGTPTFLIRLMRR----DG--LYD-L-SQL
--------------------------------------------------------------------------------
--------------------------------------------------------------------------------
-----------EVNG-HSF-ISYDIEHL-------------------QAIPILFQTGYLTIKSE------DE--------
--YGLY--RLDYPNAEVKESLLQYLISDLRFENNAALNTPLV----VHLHKAFQA---NDLERVITII-KSIFKK-----
IPSHI----FIKE-A-----EAYYHSLIYLVFFYL--------G-QYSEAEVNDSTGRIDCVVK------TSTHIYIIEF
KL---------GQSAD-----------------AALKQIRDKNYAGAYL----ADPREKVLIGIN--FSS--QE------
--KTVD-D-WRFESLQ------------------------------------------------------------
>WP_052324503.1 hypothetical protein [Haliscomenobacter hydrossis]
-------------------------------------------------------MHKVPINMAQDLPLGLQDFRKII-E
N-------DFKYIDKTRYIYEMCR--TPGAYFLSRPRRFGKSITLAVLQELYLGS-------------------------
-------RDLFKGLWIQD------------------HW-----D----WNRTHPVLRISFSALGFQEI-GLKAA-LEQEL
KQIALSKRI--------------Q---LK----------------TIGVASMFKEMI-----------------------
VELA------------------------------------K----KNKVVVLIDEYDAPIINYL-------GKE-----I
E------------------------KAYENRELLKSFYTVLKDLD----SHLEFVFITGVSKFSKVGIFSGMNNLT--DL
S-MHPQYATMLGYTQ-QEL---ESNFMEELE------TTA---TQ-------LL---------INP----TKLLDQLRWW
YNGYRFH--LDA------------QRVYNPVSVNNFF-D-RKEFKNFWFETGTPTFLINLLKQ----EG--IYK-F-TND
--------------------------------------------------------------------------------
--------------------------------------------------------------------------------
-----------PQPE-QSF-DTFELENL-------------------NVYGLLYQTGYLTIKTR------NP--------
--FGLY--ELDYPNHEVEYAMNGYLFEAFSGLRYGEG-LPLV----FKLETLLRN---QNLEQAIQVL-QGMFKG-----
IPYQL----HEHY-P-----EKFFHAAIHLLFTYM--------G-LSVHSEVCTADGRADAVVE------TPTHIYLFEF
KL---------DQSAD-----------------VALNQIRQKQYYQAFW----QKGKPVLGVGVN--FSS--TI------
--KNIE-D-WKLEQLG------------------------------------------------------------
>WP_007545620.1 hypothetical protein [Sulfurihydrogenibium yellowstonense] >EEP61275.1 conserved protein, with A weak D-galactarate dehydratase/altronate hydrolase domain [Sulfurihydrogenibium yellowstonense SS-5]
---------------------------------------------------------------MKEMPIGIQTFEKIV-K
E-------NYYYVDKTPFIKKLE---QGGYYFLSRPRRFGKSLFLDTIKEAFSGN-------------------------
-------KELFKGLYIYD------------------KW-----D----WSKKHPIIKISFAIGTNNNSEKLRST-ISFNL
KNVAYDYKI--------------N---LE----------------EEELNLKFYELI-----------------------
RKLY------------------------------------EKY--NEKVVILVDEYDKPILDAI-------E-N-----I
E------------------------YAKENREILKDLYSALKKAD----PYIKLAFLTGVSRFPKVSIFSGLNQLN--DI
T-LDPNFATICGYTQ-TDL---ETVFADRIV------EFD---KE------------------------------EVRKW
YNGYSWL----G------------EKVYNPFDILLLF-A-ERQFRPYWFETGTPTFLIKLFKQ----NKYYLPE-L-ENL
--------------------------------------------------------------------------------
--------------------------------------------------------------------------------
-----------EIGE-ELL-SNLDIDDL-------------------DVENLLFQTGYLTIKDV------IEE-------
PTERIY--ILSYPNFEVKKSFNSYFLFYFLQDKSIK--SKTD----MAIKLALRD---NQIEKLKDIL-HRFFAS-----
IPYDW----YRK--NDLESYEGFYASIVYALFSGA--------G-FETVAEDTTNKGRIDLTII------YNNKAYIIEF
KV-------VEDQPEN-----------------TALKQIEEKKYFEKYL----GKYEEVYLIGIE--FSK--KD------
--RNIV-D-FQWKAV-------------------------------------------------------------
>WP_007546819.1 hypothetical protein [Sulfurihydrogenibium yellowstonense] >EEP60602.1 conserved protein, with A weak D-galactarate dehydratase/altronate hydrolase domain [Sulfurihydrogenibium yellowstonense SS-5]
---------------------------------------------------------------MKKLPIGIQTFGKII-N
E-------NCYYVDKTPFIKKLE---QGGYYFLSRPRRFGKSLFLDTVKEAFSGN-------------------------
-------KELFKGLYIYD------------------KW-----D----WSKKHPVIKIDFTEGNIKTPEDLKIK-LTEMF
ISLQREFDV--------------E---IT----------------FQTFSGKLGELI-----------------------
YALY------------------------------------KKY--NQQVVVLVDEYDKPILDAI-------E-N-----I
E------------------------YAKENREILKDLYSALKKAD----PYIKLAFLTGVSRFSKVSIFSGLNQLR--DI
T-LSPEFATICGYTQ-TDL---EAVFADRIK------DFD---KE------------------------------EVKKW
YNGYSWL----G------------EKVYNPFDILLLF-A-ERQFRPYWFETGTPTFLIKLFKQ----YNYYLPE-L-ENL
--------------------------------------------------------------------------------
--------------------------------------------------------------------------------
-----------EVGE-ELL-SNLDIDSL-------------------YVENLLFQTGYLTIKNV------ERR-------
LYREVY--TLSYPNYEVKVSLNNFFLLHFVPDRSLK--DKTE----NELEKALRD---NQIEKLKDIL-HRFFAS-----
IPYDW----YRK--NDLESYEGFYASIVYALFSGA--------G-FETIAEDTTNKGKVDLTII------YNNKAYIIEF
KV-------VEDQPEK-----------------TALKQVEEKKYYEKYL----GKYEEVYLIGIE--FGK--KD------
--RNIA-D-FDYKKIQEA--------D-------------------------------------------------
>WP_012458770.1 hypothetical protein [Sulfurihydrogenibium sp. YO3AOP1] >ACD65678.1 protein of unknown function DUF1703 [Sulfurihydrogenibium sp. YO3AOP1]
---------------------------------------------------------------MKKLPIGIQTFEKII-N
E-------NCYYVDKTPFIKKLE---QGGYYFLSRPRRFGKSLFLDTVKEAFSGN-------------------------
-------KELFEGLYIYD------------------KW-----D----WNKKHPVIKIDFTEGNVKTQEDLKIK-LTEMF
ISLQREFDV--------------E---IT----------------FQTFSGKLSELI-----------------------
YALY------------------------------------KKY--NQQVVVLVDEYDKPILDAI-------E-N-----I
G------------------------YAKENREILKDLYSALKKSD----PYIKLAFLTGVSRFSKVSIFSGLNQLN--DI
T-LDPNFATICGYTQ-TDL---ETVFADRIV------DFD---KE------------------------------EVRKW
YNGYSWL----G------------EKVYNPFDILLLF-D-KKIFRPYWFESGTPTFLIKLFKQ----YNYYLPE-L-ENL
--------------------------------------------------------------------------------
--------------------------------------------------------------------------------
-----------EVGE-ELL-SNLDIDDL-------------------YVENVLFQAGYLTIKDV------KRR-------
LYREVY--TLSYPNYEVKVSLNNFFLLHFVPDRSLK--DKTE----NELEKALRD---NQIDKLKDIL-YRFFAS-----
IPYDW----YRK--NDLENYEGFYASIVYALFSGA--------G-FEIIAEDTTNKGKIDLTVI------YNNKVYIIEF
KV-------VEDKPEK-----------------TALKQIEEKRYYEKYL----GKFEEVYLIGIE--FSK--KD------
--RNIV-D-FDYKKIQEA--------D-------------------------------------------------
>WP_025270201.1 hypothetical protein [Hippea sp. KM1]
---------------------------------------------------------------MKKLPIGIQTFSEII-Q
E-------GYYYVDKTEFAYKLLT--KGKYYFLSRPRRFGKSLFLDTLAEIFLGH-------------------------
-------KELFKGLYIYD------------------KY-----D----F-KPHPVIRISFGSGDYSLDESQTINEIKYIL
EDNLETLGL--------------E---CKD---------------LNDFKDCFRQLI-----------------------
KEAY------------------------------------LKH--SQRVVILIDEYDKPILDNI-------T-N-----K
D------------------------MAKRARNILKNFYSVIKDSD----RYIRFVFITGVSKFSKLNLFSGLNNLE--DI
T-LNEEFAEICGYTH-DDL---LTVFKDRIE------GID---------------------------------LELVKRW
YNGYNYF----G------------KPLYNPFDILLFLSN-NGTFRNYWWQTGNPSFLIELLKE----DDYYIPE-L-EYS
--------------------------------------------------------------------------------
--------------------------------------------------------------------------------
-----------EVTE-EIL-NAFDVDYI-------------------DLRALLWQTGYLTFDKR------IAD------N
LGGYTY--TLRVPNTEVRISLNQLLIDYLTNQRQQK--ARYR----LDMFNYLNR---NDINGFVELF-KKIFAS-----
IPYTN----YVN--NVISNYEGYYSSVVFVYLMAL--------G-YDVIPEDITNRGRIDLAVK------TEDKILIVEF
KV----------DAKE-----------------QPIKQIKERRYYEKYL----NENKEIYLIGMV--FDS--KE------
--RNIS-Q-WEVERVDG-----------------------------------------------------------
>GAK53791.1 AAA-ATPase [bacterium UASB14]
-----------------------------------------------------------MKQTRKKLPVDLASFEKMR-T
E-------NYLYVDKTQHIYRMAT--EGTFYFLARPRRFGKSLLVSTLTSLFRGR-------------------------
-------KELFDGLWIAE--------------QS--DW-----D----W-QPHPVIVLDFNSISGGKPEELKQE-LSYRL
NNTAQQFGV--------------S---LE----------------APGIESRFEELI-----------------------
LKLF------------------------------------EMS--GKAVVILIDEYDKRIIDHLGRGT---E-R-----M
E------------------------IAKANRDMLKSFFGVLKGQA--VLDKLRFVFLTGVSRFSKVSLFSELNNLR--DI
S-MLESYADMLGYTQ-QEL---ETCFTAEIA------ELA---QK-------YG---------VSV----SECLARLARE
YNGYRFS--KQP------------LRVYNPFSVLNAL-N-ERDFRDYWFESGTPTFLVETLKE----QRYHLPA-I-EGM
--------------------------------------------------------------------------------
--------------------------------------------------------------------------------
-----------QVSP-AVF-SAFELEHL-------------------RPEALLFQTGYLTITDV------Q---------
--EGIY--TLDYPNQEVKHALAEALLLDVSETRNVAI-SSLV----LRLPGYLQR---EDFAAFFEAV-RAIFAS-----
IPYDI----QSQR-D-----EAYYHTIFYLLISAS--------G-ITAQSSVLTCDGRIDMIVA------AAETIYIIEF
KC---------NQSAD-----------------AALRQMRSNRYANRFQ----GGGKALRLMGIN--FNT--DT------
--RNVE-E-WKLEPV-------------------------------------------------------------
>GAK55245.1 hypothetical protein U27_02077 [bacterium UASB270]
-----------------------------------------------------------MEPLRQKLPVDISSFEKMR-T
E-------GYLYVDKTQHIYRMVT--EGTFYFLSRPRRFGKSLLVSTLECLFQGR-------------------------
-------RDLFEGLWIAE--------------QR--DW-----D----W-QPHPVIFLDFNEIPGSSSEALREG-LAFRL
HQIADEFEV--------------T---LK----------------APGIEIFFLQLI-----------------------
TSLY------------------------------------KKT--GYPVVIVIDEYDKRIIEHLGKGQ---E-H-----L
E------------------------IAKGNRDVLKTFFGILKGQS--ISDKLRLVFLTGVSRFSKVSLFSDLNNLR--DI
S-MVESYVEMLGYTQ-TEL---EDVFAEQIE------NFA---QK-------LG---------RTT----AQVLETLAQK
YNGYRFC--DAP------------VRVYNPFSVLNAF-N-DLEFRDYWFESATPSFLVNLLRQ----EDYNLPQ-I-EGL
--------------------------------------------------------------------------------
--------------------------------------------------------------------------------
-----------EVSR-TIF-TNFELENL-------------------WPEALLYQTGYLTIQNV------Q---------
--QGIY--TLNYPNQEVKHAFTEALLLGLTARRSPAI-SSQV----LKLPRYLRQ---EDFSEFFETM-QTIFAS-----
IPYDI----ESQR-D-----EAYFHTIFYLMMSAS--------GMVEVQSSVLTSKGRIDLVVQ------FPEKIYIIEF
KC---------NQSAD-----------------AALRQIHEKHYTDKYR----GSGKKIFLMGIN--FHQ--EQ------
--RNLE-E-WKVIPDQP-----------------------------------------------------------
>GAK61720.1 AAA-ATPase [bacterium UASB270]
---------------------------------------------------METNFADHEFLDRAKLPVSINDFETMR-T
Q-------GYVYVDKTPYIYRMVT--QGKFYFLSRPRRFGKSVLITTLKCLYEGR-------------------------
-------KKLFEGLWIAE--------------QG--KW-----D----W-QKHPVVLLDFTGISNDTPEHLQQG-LETCL
LRIAGEYDI--------------Q---LK----------------SPLLMSKFTELI-----------------------
LGLS------------------------------------QQT--GMSVAVLIDEYDKPIIDHLGKGP---Q-E-----F
T------------------------IAKANRDVLKRFFGVLKDVT--IAPKLQFIFLTGVTRFSKVSIFSELNNLD--DI
S-MHDAYAALLGYTQ-EEL---ERYFTPYIR------QLS---EH-------LN---------WSE----EQVLAKLAEQ
YNGYRFA--ESE------------IKVYNPCSILKCL-N-LKKFDDFWFETATPTFLINVLKQ----MDFYLPD-I-EGV
--------------------------------------------------------------------------------
--------------------------------------------------------------------------------
-----------QVSK-TIF-STFDIEQL-------------------EPTALLFQTGYVTITDV------Q---------
--GRLY--TLAYPNQEVRRAFTESLLLSLTREAQQDV-NSHV----LRLTEYLRH---EDFDAFFETM-TAIFAA-----
IPYDI----ESKR-D-----EAYFHALFYLMLTAS--------G-ADARSSVLTCKGRIDMAVF------FPNLTYIIEF
KC---------NQHPE-----------------AALQQIHDKGYAEPYR----ADGKPIILIGIE--FSP--EQ------
--RNIV-A-WKVEHFKA-----------------------------------------------------------
>WP_028323800.1 hypothetical protein [Desulfatirhabdium butyrativorans]
-------------------------------------------------------------MSLPKLPIDLQSFEIIQ-R
E-------GFLYVDKTQYIHRMME--EGRYYFLARPRRFGKTLMVSTLRNLFAGN-------------------------
-------REMFRTLWIDS--------------HG--NW-----S----W-EKYPVVLLDFNVISHDTPENFQTG-VNCRL
KRIGQEYDV--------------P---IH----------------ASLLKEQFEELI-----------------------
LSLY------------------------------------KKT--GQPAVILIDEYDKPIIDHLGKGD---A-A-----L
E------------------------IAKANRDILKSFLGTLKGAD--VASHTRFVFITGVSKFSRVSIFSDLNNLI--DI
T-MNPKYAGLLGYTQ-EEL---ESCFPHHLK------ELA---QT-------HG---------MTV----PEVLSRLRLR
YNGYRFS--KNP------------VMVYNPFSVLRAF-S-NQAFDNYWFETGTPTFLINLMRE----RNYPLTE-M-ENM
--------------------------------------------------------------------------------
--------------------------------------------------------------------------------
-----------EVGE-SIF-SVYDLERL-------------------SIQALLFQTGYVTIKDV------E---------
--DRLF--TLGYPNQEVKTGFVESLLYSFAPPENADG-ISRF----LLLGRYLHS---EDLDKFFETI-DAIFAS-----
IPYTL----KGEP-N-----EAWFHTLFYLMVSAS--------G-AYTQCEVLTSRGRIDMMVQ------FPEKIWIMEF
KC---------GQSAE-----------------AAIQQIHEKGYADSYR----GLNRKLLLLGIG--FDP--KM------
--RMVS-D-WKLESLS------------------------------------------------------------
>WP_028573213.1 hypothetical protein [Desulfonatronum lacustre]
------------------------------------------------------------MSRLPNLPVGKSSFESIR-E
N-------KDLYVDKTRWIHQMAS--RGEYYFLSRPRRFGKSLTVSTLRCLFEGR-------------------------
-------RELFEGLWIAE--------------HG--EW-----E----W-REHPVILLDFNGISHETPEILMAS-LQEHI
GLVAGANEI--------------S---IQ----------------TTMLKGQFMELI-----------------------
IALH------------------------------------QKT--GQKVAILVDEYDKPLIDHLGRGE---V-E-----L
D------------------------IAKGNRDKLKQFFGVIKENN--VADVLRFVFITGVSKFSRVSIFSELNNLT--DL
T-MSRHYSEMLGYTQ-EEL---ETRFVEYVT------HFA---RE-------TD---------QTA----QEVLDKLRLM
YNGYRFS--EKD------------VRVYNPFSVLSSL-Q-EQNFRNYWFETGTPTFLINLLRE----KNWYLPE-I-ENM
--------------------------------------------------------------------------------
--------------------------------------------------------------------------------
-----------QATE-AMF-SSYELERL-------------------QPEALMFQTGYVTIKDV------S---------
--GRLY--TFDYPNQEVKTAFLEKLLHAYAQNLRD---QSRF----VLLAEHLLA---DNLTAFMDTV-TAIFKD-----
IAYTL----ETKR-D-----EAYFHTVFYLMVSAS--------G-VDARSEVLTCDGRIDLVVH------VGRRIYIIEF
KC---------NQSAD-----------------AALAQIKDKGYAQAYR----GLGKQIILLGIN--FDT--RK------
--RNVS-E-WKAENDGSG----------------------------------------------------------
>WP_045218844.1 hypothetical protein [Desulfonatronum thioautotrophicum]
------------------------------------------------------------MPRLPNLPVGKSSFESIR-Q
N-------KDLYVDKTRWIHQMAS--RGEYYFLSRPRRFGKSLTVSTLRCLFEGR-------------------------
-------RELFEGLWIAE--------------YG--EW-----E----W-REHPVILLDFNGISHETPEILTAS-LHEHI
GLVARANDI--------------P---IR----------------TTMLKGQFMELI-----------------------
LALH------------------------------------QKT--GQKVVILVDEYDKPLIDHLGRGE---A-E-----L
D------------------------IAKGNRDKLKQFFGVIKENN--VADVLRFVFITGVSKFSRVSIFSELNNLT--DL
T-MSRHYAEMLGYTQ-EEL---ETRFAEYAA------HFA---RE-------TG---------QTA----QEVLDKLRLM
YNGYRFS--EKD------------VRVYNPFSVLSAL-Q-EQAFRNYWFETGTPTFLINLLRE----RNWYLPE-I-ENM
--------------------------------------------------------------------------------
--------------------------------------------------------------------------------
-----------QATL-SMF-STYELENL-------------------QPEALLFQTGYVTLKNI------D---------
--YGLY--FFDYPNQEVKTAFLEMLLHSLAQGLPQ---SSRF----RVLAKYLHQ---EDLSAFMDTV-TAIFKD-----
LAYTL----ETKR-D-----EAYFHTVFYLMVSAS--------G-VDARSEVLTCDGRIDLVVH------IGERIYIIEF
KC---------NQSAD-----------------AALAQIRDKGYALAYR----GLGRRVTLLGIN--FDT--EK------
--RNVS-E-WKVEEDGSA--------SGASA---------------------------------------------
>WP_045223064.1 hypothetical protein [Desulfonatronum thioautotrophicum]
------------------------------------------------------------MTRLPNLPVGDSSFESIR-E
N-------NQLYVDKTSHLYRMVD--QGKYYFLSRPRRFGKSLTVSTLRCLFEGR-------------------------
-------RELFEGLWIAE--------------HA--EW-----E----W-RKHPVILLDFNGISHETPERLTAS-LSRNL
EMQARRYDL--------------A---SE----------------TSFLKDRFMELI-----------------------
LALH------------------------------------QKT--GQKVVILVDEYDKPLIDHLGRGE---A-E-----L
D------------------------IAKGNRDKLKQFFGVIKENN--VADVLRFVFITGVSKFSRVSIFSELNNLT--DL
T-MSRHYAEMLGYTQ-EEL---ETRFGEYVA------NFA---LE-------TG---------QTA----QEVVDKLRLM
YNGYRFS--EKD------------VRVYNPFSVLSAF-Q-EQSFRNYWFETGTPTFLINLLRE----KNWYLPE-I-ENM
--------------------------------------------------------------------------------
--------------------------------------------------------------------------------
-----------QATV-SMF-STYELENL-------------------QPEALLFQTGYVTIKDI------D---------
--YGLY--YFDYPNQEVKTAFLEMLLHSLTQGLPQ---ASRF----RLLAKYLHQ---EDLSAFMDTV-AALFKD-----
LAYTL----ETKR-D-----EAYFHTVFYLMVSAS--------G-VDARSEVLTCDGRIDLVLH------VGERIYIIEF
KC---------NQSAD-----------------AALAQIKGKGYAQAYR----GLGKQIILLGIN--FDT--QK------
--RNVS-E-WKVEAPVRR--------DP------------------------------------------------
>CCO06622.1 AAA-ATPase [Candidatus Desulfamplus magnetomortis BW-1]
------------------------------------------------------------MNKLPNLPTGDSSFESIR-Q
N-------KYLYVDKTRHIYQLID--EGKYYFLSRPRRFGKSLTISTLKCLFQGK-------------------------
-------KELFKGLWITD--------------EANVDW-----K----W-DSHPVIFIDFNEISHDTSENLKVS-LKWHI
ENQALINEI--------------Q---LT----------------SSLLKDQFKNLI-----------------------
VSLH------------------------------------KKT--GKPVVILIDEYDKPLIDHLGKGE---G-A-----L
N------------------------IAKTNREILKAFFGVLKGGE--VAPLLRFVFITGVSKFSRVSIFSELNNLK--DI
T-MVEAYAEMLGYTQ-EEL---QTCFAPYIT------RFS---EE-------RG---------IPE----ADIANTLKLH
YNGYRFS--DKN------------SKVYNPFSVLNAM-D-HMNFKYYWFETGTPTFLVNLLQE----NNWYLPT-L-ENM
--------------------------------------------------------------------------------
--------------------------------------------------------------------------------
-----------QATE-ALF-SVYELERL-------------------QPEALLFQTGYVTIKDI------R---------
--GRLY--TFGYPNQEVKTAFLENLFYAHTRGIQE---PSRF----VMLSDYLER---EDLDLFIDTM-TAIYAS-----
IPYTL----ESKR-D-----EAYFHTIFYLMVCAS--------G-VDAKSEVLTCVGRIDLVME------FEEKVFIIEF
KC---------NQSAD-----------------VAIEQIRVKNYADPYF----HTGKNIILMGIN--FDT--KK------
--HNIA-G-WKYEKMTNT--------NKE-----------------------------------------------
>WP_014552512.1 ATPase AAA [Halanaerobium praevalens] >ADO76479.1 AAA-ATPase [Halanaerobium praevalens DSM 2228]
---------------------------------------------------------------MKDITVSKANFEEII-K
D-------DFIYVDKTKFLYQIVNS-KEPYFFLSRPRRFGKTLFVDTMEKFYQGK-------------------------
-------KELFNDLYISN---------------Q--DL-----N----W-DKYPIIRLDFNEIISQTTEQLKIV-LGEKI
ADYANEYNL--------------D---LT----------------STYVPTRFNKLI-----------------------
KKIF------------------------------------KKT--NKKVVLLIDEYDKPILSHLSGIESSKN-K-----I
E------------------------IALENQEFLKLFYDNLKPLE----PYLEKVFITGVTKFSKLSIFSTLNNLI--EL
D-QKVKFAEIMGYTE-EEL---DKYFKPYFA------KLA---EK-------KN---------LSI----PECRKKFKQM
YNGFRFT--EKD------------SKVYNPFSVGNAL-V-NLDFDNYWFESGTPTFLIDLIKS----HNFDISS-L-ESV
--------------------------------------------------------------------------------
--------------------------------------------------------------------------------
-----------VIGK-NEI-KAYDIENL-------------------EIVPLLFQTGYLTIKGI------KS--------
--KELY--KMGYPNQEVENGFTLNLAKSFS--QNKIT-VPVV----HRIKKALIN---KNLEEFIEQI-KSIFASLININ
IPKSL----QNR--------EAYYNSLFYLITTLL-----TDNN-LNVYSEVLSSEGRIDCTIA------TETDIYIIEF
KA---------NQDAE-----------------KALQQIKDKNYAEKFK----IKDKKLVLISIN--FDT--KK------
--RNIQ-D-IKIEEID------------------------------------------------------------
>KKQ33045.1 AAA-ATPase-like protein [candidate division TM6 bacterium GW2011_GWF2_37_49]
----------------------------------------------------------MENIVLLKLPIDISTFRKMR-K
S-------GYLYVDKTKYAYDLIT--GGNRYFLSRPRRFGKSLFVSTLREILHGN-------------------------
-------KELFEGLWIHN---------------S--DY-----N----W-EKYGVIEFDLSSLGIDSTETFKTG-LCHAL
GEVVQDYSL--------------E---VEIS--------------TTNPELALRDVV-----------------------
KELY------------------------------------NRF---GRVAILVDEYDNPILQVL-------K-D-----A
N------------------------QAEEIRNATRRFFAAIKGMD----AFIDFVFITGVSAFARAGLFSGINNLL--DI
T-LDNAYSNICGYTN-EEV---DSYFSDYIK------EWC---NL-------EN---------ISY----DDLRLQIKTW
YNGYTFG--SNL------------FSVYNPFSFMNAL-R-ARSFKNFWFQSGTPNFLVEELKKEYRKEEYRIID-P-EKF
--------------------------------------------------------------------------------
--------------------------------------------------------------------------------
-----------ETTE-ESL-GIFEVRAT-------------------PLPSLMFQTGYLTIKNF------DKG-------
--KKLY--RLGYPNYEVKTALQTHLLGIFTQLDFISA-ERIS----LQLRAALIA---GNIDEVITLI-KQLFTN-----
VPYQL----HMK--E-----EKFYHALLQVTFGAA--------G-IKSQSEYSMSHGRIDLLLE------LPNVLYVIEI
KL---------NSSVD-----------------VALDQVDQRHYYESLL----VYGKPITLLGLS--FKR--EP------
--KNFDLT-YKVKYINNS--------QEK-----------------------------------------------
>CCZ70358.1 aAA-ATPase [Bacteroides sp. CAG:702]
---------------------------------------------------------------MMKYPIGIQSFADIR-K
R-------GFVYADKTAFIYRMAL--MGKYYFLSRPRRFGKSLLVSTMEAYFLGQ-------------------------
-------KDLFKGLAIEK---------------L--ET-----E----W-KTYPVLHLDLNARNYEDEESLKAE-LNKHL
VMWEQGYGM--------------T---TDS---------------NLAPEERFYNVI-----------------------
HTAY------------------------------------KQS--GEQVVVLVDEYDKPLLSTI-------D-N-----K
P------------------------LHDAYRKALKAFFSVLKSLD----AYIRFGFITGVSKFSHVSIFSDLNNLD--DI
T-MDPRYVDICGISE-EEL---HIYFDDSIR------ELA---DA-------NG---------MTF----EEACERLRKQ
YDGYHFR--QNS------------TGIYNPFSLLNTF-A-KKEFNDYWFKTGTPTFLVKLLQQ----NDYELHD-L-KGI
--------------------------------------------------------------------------------
--------------------------------------------------------------------------------
-----------YVDG-DVL-SSVDEGYD-------------------DPVPVLFQSGYLTIAGY------DPE-------
---LGY--RLDFPNQEVERGFFRFLMPYYTSQQQSSV-RGIL----NKMTSAVKQ---GNPDDLLQTI-QTMLAG-----
RSYMV----AGAD-K-----EKDFQNTLYLIFTML--------G-YNVQVEQATSQGRIDITIQ------TKDYIYIIEL
KL---------DKTAE-----------------EALRQIKDNHYALPFQ----TDKRKLYLIGVN--FSS--ET------
--RTVE-K-WVIEEHSR-----------------------------------------------------------
>WP_013617636.1 ATPase AAA [Bacteroides salanitronis] >ADY36205.1 AAA-ATPase [Bacteroides salanitronis DSM 18170]
--------------------------------------------------------------MNKLYPIGIQSFEEIR-K
G-------GYHYVDKTRLIYQLVK--TGKYYFLSRPRRFGKSLLVSTLEAYFKGK-------------------------
-------KELFTGLAIDT---------------L--EQ-----E----W-TEYPVLHLDLNAQKYETPDSLENI-LNDAL
NRWEKLYGT--------------A---PS----------------ETSLSLRFKGVI-----------------------
QRAA------------------------------------QLT--GHNVVVLVDEYDKPLLQTI-------N-N-----E
P------------------------LQDDFRSTLKAFYGVLKSYD----KYIRFALLTGVTKFSKVNVFSDLNNLT--DI
S-MDHRYASICGITE-EEL---FHDFEEDIR------MLG---EA-------NQ---------LTP----EETRNKLKDW
YDGYHFG--IEC------------PDMYNPFSLLNTF-A-RMRFGNYWFDTGTPTFLVEVLKE----SRYDLNR-L-TNE
--------------------------------------------------------------------------------
--------------------------------------------------------------------------------
-----------MAMA-DSL-GGINTMRR-------------------DPVPILYQSGYLTVKGY------DDE-------
--FQVY--YLGFPNKEVEESFTKFLLPCYANLDSGNP-AFEL----TSFVKDVRQ---GNIDAFMTRL-KSFFAD-----
TPYEL----IRD--L-----ELHYQNVMFIVFKLL--------G-FYTQVEYHTANGRIDLVAK------TDRYIYVMEF
KL---------GGTAE-----------------EALQQIEDKQYAKPFE----TDPRKLYKIGVN--FCN--QT------
--RNIE-K-WLVKE--------------------------------------------------------------
>WP_004304194.1 ATPase AAA [Bacteroides ovatus] >EGM95556.1 hypothetical protein HMPREF1017_01896 [Bacteroides ovatus 3_8_47FAA]
-------------------------------------------------------------MSHKIYPIGIQNFEKIR-N
D-------GYFYIDKTALMYQMVK--TGSYYFLSRPRRFGKSLLVSTLEAYFQGK-------------------------
-------KELFEGLAVEK---------------L--EK-----D----W-IKYPILHLDLNIEKYDTSESLDNI-LDKSL
TAWEKLYGA--------------E---PS----------------ERSFSLRFAGII-----------------------
ERAC------------------------------------KLA--GQRVVILVDEYDKPMLQAI-------G-N-----E
E------------------------LQKQFRNTLKPFYGALKTMD----GCIKFAFLTGVTKFGKVSVFSDLNNLD--DI
S-MRKDYVEICGVSD-QEL---HDTLDAELH------EFA---DV-------RG---------VTY----DKLCAELKEC
YDGYHFT--HNS------------IGMYNPFSLLNAF-K-YREFGSYWFETGTPTYLVKLLQK----HHYDLER-M-THE
--------------------------------------------------------------------------------
--------------------------------------------------------------------------------
-----------ETDA-QVL-NSIDSEST-------------------NPIPVIYQSGYLTIKGY------DEE-------
--FGMY--RLGFPNREVEEGFVRFLLPYYANVNKVES-PFEI----QNFVREVRS---GDYSSFFRRL-QSFFAD-----
TTYEV----IRD--Q-----ELHYENVLFIVFKLV--------G-FYTKVEYHTSEGRIDLVLQ------TDKFIYIMEF
KL---------NGTAE-----------------EALQQINDKHYALPFE----MDERKLFKIGVN--FSA--ET------
--RNIE-K-WIVEENR------------------------------------------------------------
>WP_006846797.1 ATPase AAA [Prevotella copri] >EFB36383.1 hypothetical protein PREVCOP_04079 [Prevotella copri DSM 18205]
----------------------------------------------------------------MKYPIGIQDFEKLR-T
N-------GYSYVDKSRFVYKLAT--EGEYYFLSRPRRFGKSLFLSTLEAYFQGK-------------------------
-------KELFEGLAIYD---------------L--ET-----D----W-KKYPIFHIDLNTANFREKDSLYTV-LNDYL
TTWESKYGA--------------R---ES----------------EATLALRFKGVI-----------------------
ARAA------------------------------------EKE--GCGVVILIDEYDKPILQTL-------R-D-----P
E------------------------LQAEHRAQLKAFYSVLKTQD----RYIKFAFLTGVTKFGKVSVFSDLNNLT--DI
S-MDHRYISICGMTE-KEL---LTNFKEGIN------ELA---EA-------NG---------DTE----EATIAKLKAR
YDGYHFE--ENT------------VGIYNPFSVLNTL-S-RLRYKDYWFETGTPTFLVDLLKM----HNYRLPD-M-TKE
--------------------------------------------------------------------------------
--------------------------------------------------------------------------------
-----------RVSD-DVI-NSVDSLST-------------------NPIPVIYQSGYLTIKGY------DER-------
--FKKY--LLGFPNKEVEEGFLNFLLPLYCSAGDRS--AFMV----DEFVKDVEA---GHVEQFMNRL-TAFFAD-----
NSYQV----AGE--A-----ELYFQNALYLIFKIM--------G-FHTQVEIPTSDGRMDVLIQ------TSDYIYIIEC
KL---------DGSAE-----------------EALQQIEVKNYAAPFA----MDKRTVVKLGIN--FSS--KT------
--RGVE-S-WKQHEQHRR--------HDCYDC--------------------------------------------
>CDA66880.1 putative uncharacterized protein [Prevotella copri CAG:164]
----------------------------------------------------------------MKYPIGIQDFEKLR-T
N-------GYSYVDKSRFVYKLAT--EGEYYFLSRPRRFGKSLFLSTLEAYFQGK-------------------------
-------KELFKGLAIYD---------------L--ET-----E----W-KKYPIFHIDLNTANFREKDSLYTV-LNDYL
TTWESKYGT--------------R---ES----------------EATLALRFKGVI-----------------------
ARAA------------------------------------EKE--GCGVVILIDEYDKPILQTL-------R-D-----P
E------------------------LQAEHRAQLKAFYSVLKTQD----RYIKFAFLTGVTKFGKVSVFSDLNNLT--DI
S-MDHRYISICGMTE-KEL---LTNFKEGIS------ELA---EA-------NG---------DTE----EATIAKLKAR
YDGYHFE--ENT------------VGIYNPFSVLNTL-S-RLRYKNYWFETGTPTFLVDLLKM----HNYRLPD-M-TKE
--------------------------------------------------------------------------------
--------------------------------------------------------------------------------
-----------RVSD-DVI-NSVDSLST-------------------NPIPVIYQSGYLTIKGY------DER-------
--FKKY--LLGFPNKEVEEGFLNFLLPLYCSAGDRS--AFMV----DEFVKDVEA---GHVEQFMNRL-TAFFAD-----
NSYQV----AGE--A-----ELYFQNALYLIFKIM--------G-FHTQVEIPTSDGRMDVLIQ------TSDYIYIIEC
KL---------DGSAE-----------------EALQQIEVKNYAAPFA----MDKRTVVKLGIN--FSS--KT------
--RGVE-S-WKQR---------------------------------------------------------------
>WP_027426415.1 ATPase AAA [Lachnospiraceae bacterium NC2004]
---------------------------------------------------------------MRKLPIGIQDFESLI-S
D-------DYIYVDKTEYIYKLTR--EGKPYFLSRPRRFGKSLLLSTMRAYFEGK-------------------------
-------KELFKGLAIEE---------------L--SK-----DDKSAF-EPCPIFYFDFNKDNFKREDALETV-LDVHL
KAWEKKYGI--------------S---EQ----------------EDSLSGRFQKLI-----------------------
EIAA------------------------------------TD---KNNVVVLVDEYDKPLLEA----------D-----N
E------------------------LLEHNKAVFKGFFSTLKSYD----RYLKFVFLTGVTKFSKVSIFSDLNQLQ--DI
S-VDEDYAGICGITE-EEL---RRTFIPEIE------SMA---ER-------RK---------LTV----DECLDKLKSM
YDGYHFH--PNA------------DGVYNPFSLINAF-K-KKEFGAYWFETGTPTFLVDRLKN----VDIDIKE-F-TDG
------SL------------------------------------------------------------------------
--------------------------------------------------------------------------------
-----------YAEE-SEL-KDYRSDNP-------------------NPIPLLYQTGYLTIVDY------DEE-------
--LRYY--GLSYPNNEVKYGFLKSLVPMVLHREDKAR-PLDI----RSFLLDIRS---GEIDSFMNRF-VALYAN-----
IPYVN----DEKE-T-----ESNFQNVIYIVFMLL--------G-QFAKTEVHNAVGRADVILE------TQDYIFIFEF
KR---------DKSAK-----------------EALDQIEDKGYAKPYA----ADSRKLYKVGVN--FLT--DT------
--RTID-E-WLVE---------------------------------------------------------------
>WP_027426326.1 hypothetical protein [Lachnospiraceae bacterium NC2004]
--------------------------------------------------------------MNRKLPIGIQDFESIR-R
D-------DYIYVDKTEYIYNLIQ--NGKPYFLSRPRRFGKSLLLSTMRAYFEGK-------------------------
-------RELFKGLAIED---------------L--SK-----DDASAF-APCPVFYFDFNRTNFKEDNALEAV-LNEHL
KVWENQYEI--------------S---VS----------------DEPLSARFQNLI-----------------------
VKAA------------------------------------TD---KNNVVVLVDEYDKPLLEA----------D-----D
E------------------------LLEHNKAVFKGFFSTLKSYD----HYLKFVFLTGVTKFSKVSIFSDLNHLQ--DI
S-IDRRYDGICGITE-EEL---RESFAPEIS------DMA---DE-------YD---------ISV----DECLERLKNM
YDGYHFH--HKG------------VGVYNPFSLINAF-A-KKEFGSYWFETGTPTFLVDRLKN----IDIDIKE-F-TDG
------SL------------------------------------------------------------------------
--------------------------------------------------------------------------------
-----------YAEE-SEL-KDYRSDNP-------------------NPIPLLYQTGYLTIVDY------DDE-------
--SRYY--GLGYPNQEVRYGFLKSLAPMVLHREKEAR-PLDL----RSFLNDIKH---AEIDSFMNRF-VALYAN-----
IPYVN----DEKE-T-----ESNFQNVIYIVFMLL--------G-QFVKTEVHNATGRADVIVE------TNEYIFIFEF
KR---------DKSAK-----------------EALDQIEDKGYAAPYA----ADKRRLYKIGVN--FVT--EN------
--RSID-E-WIYV---------------------------------------------------------------
>WP_034490336.1 hypothetical protein [Butyrivibrio fibrisolvens]
-------------------------------------------------------------MIQKKLPIGVQNFEKLI-Q
E-------GYVYIDKTAYIYRAVH--GANQYFLSRPRRFGKSLLLSTLKAYWEGK-------------------------
-------KEYFTGLDIEK---------------L--ES-----DDPNAW-QAYPVFYFDFNTDNLRAENSLERV-LDEHL
KAWEKIYGL--------------E---DP----------------TSTLAARFQHLL-----------------------
KRAY------------------------------------SQT--GKRCVILVDEYDKPLIENM-------D-N-----S
D------------------------HENHNKEVFKGFFSTLKSYD----EYIQFVFITGVTKFSKVSIFSDLNQLK--DI
S-LSKQYAGICGITE-KEI---EETFADEIK------SLA---KE-------QK---------LSV----DSCLQSLKSE
YDGYHFH--QSG------------EGIYNPYSLLNAF-T-DLEFKSYWYETGTPTFLVKKLKD----IGFDIRK-F-SDL
------SL------------------------------------------------------------------------
--------------------------------------------------------------------------------
-----------EITE-DVL-SDYNGENT-------------------DPVPLLYQTGYLTIKGY------DSS-------
--SRTY--TVGFPNNEVKYGFLNSFLPQYTPDSFSGS-GKSI----LEIRRYIQN---GDLQLLQDAL-IALYAS-----
IPYTS----SNNVPY-----EHYFQTVLYLVFTLL--------G-QYVHCELHSSRGRADCIVE------TDKYVYIFEF
KM---------DKSSS-----------------EALEQIYNKGYAAPYK----ADSRTVYAVGVN--FDS--ET------
--RTLN-D-FEIDKIS------------------------------------------------------------
>SES00383.1 PD-(D/E)XK nuclease superfamily protein [Butyrivibrio fibrisolvens]
-------------------------------------------------------------MTSRKLPIGIQSFEKII-A
N-------NYIYIDKTRYIYDLVH--SGSQFFLSRPRRFGKSLLLSTLKEYWKGN-------------------------
-------KELFSGLQIDK---------------L--EQ-----GNSDAW-QRYPVFYFDFNGQNYQNKNALENI-LDEHL
TGWEKEYGC--------------ND--YD----------------SKTLEERFRDLL-----------------------
KKAY------------------------------------TIN--GLRSVVLVDEYDKPLLETE-------N-K-----P
E------------------------LEEHNKAVFKGFFGSLKGMD----DYLQFVFVTGVTKFSKVSIFSDLNQLN--DI
S-MDTDYNEICGMTE-REI---IDNFSYELK------KLE---DK-------IG---------ISN----EACLEKLKHS
YDGYHFS--SEG------------AGIYNPYSVLCAL-Q-KGKFGYYWFETGTPSFLVSKLKQ----MDFDVAQ-F-SNL
------KL------------------------------------------------------------------------
--------------------------------------------------------------------------------
-----------YATE-KRL-SDYRGDNP-------------------DIVPLLYQTGYLTLKKY------DSQ-------
--AEYY--ALGFPNDEVKYGFLDSLLPEYTPAVNTVT-GKDI----ISILQYVKN---GDIDKIRDAF-IALFAG-----
ITYTS----SDVP-Y-----EHYFQTVIYLVFTLL--------G-QYVKCEVHSYTGRADCVTE------TDRFVYIFEF
KK---------DSTAK-----------------EALEQIQNQNYAKPYI----SDKRKVLKIGVN--FDS--ES------
--KELT-E-WIVEQ--------------------------------------------------------------
>WP_027218206.1 hypothetical protein [Butyrivibrio fibrisolvens]
-------------------------------------------------------------MTSRKLPIGIQSFEKII-T
N-------NYIYIDKTRYIYDLVH--SGSQFFLSRPRRFGKSLLLSTLKEYWKGN-------------------------
-------KELFSGLQIDK---------------L--EQ-----GNSDAW-QRYPVFYFDFNGQNYQNKNALENI-LDEHL
TGWEKEYGC--------------ND--YD----------------SKTLEERFRDLL-----------------------
KKAY------------------------------------TIN--GLRSVVLVDEYDKPLLETE-------N-K-----P
E------------------------LEEHNKAVFKGFFGSLKGMD----DYLQFVFVTGVTKFSKVSIFSDLNQLN--DI
S-MDTDYNEICGMTE-REI---IDNFSYELK------KLE---DK-------IG---------ISN----EACLEKLKHS
YDGYHFS--SEG------------AGIYNPYSVLCAL-Q-KGKFGYYWFETGTPSFLVSKLKQ----MDFDVAQ-F-SNL
------KL------------------------------------------------------------------------
--------------------------------------------------------------------------------
-----------YATE-KRL-SDYRGDNP-------------------DIVPLLYQTGYLTLKKY------DSQ-------
--AEYY--ALGFPNDEVKYGFLDSLLPEYTPAVNTVT-GKDI----ISILQYVKN---GDIDKIRDAF-IALFAG-----
ITYTS----SDVP-Y-----EHYFQTVIYLVFTLL--------G-QYVKCEVHSYTGRADCVTE------TDRFVYIFEF
KK---------DSTAK-----------------EALEQIQNQNYAKPYI----SDKRKVLKIGVN--FDS--ES------
--KELT-E-WIVEQ--------------------------------------------------------------
>WP_022756755.1 ATPase AAA [Butyrivibrio fibrisolvens]
-------------------------------------------------------------MTSRKLPIGIQSFEKII-T
N-------NYIYIDKTRYIYDLVH--SGSQFFLSRPRRFGKSLLLSTLKEYWKGN-------------------------
-------KELFSGLQIDK---------------L--EQ-----GNSDAW-QRYPVFYFDFNGQNYQNKNALENI-LDEHL
TGWEKEYGC--------------ND--YD----------------SKTLEERFRDLL-----------------------
KKAY------------------------------------TIN--GLRSVVLVDEYDKPLLETE-------N-K-----P
E------------------------LEEYNKAVFKGFFGSLKGMD----DYLQFVFVTGVTKFSKVSIFSDLNQLN--DI
S-MDTDYNEICGMTE-REI---IDNFSYELK------KLE---DK-------IG---------ISN----EACLEKLKHS
YDGYHFS--SEG------------AGIYNPYSVLCAL-Q-KGKFGYYWFETGTPSFLVSKLKQ----MDFDVAQ-F-SNL
------KL------------------------------------------------------------------------
--------------------------------------------------------------------------------
-----------YATE-KRL-SDYRGDNP-------------------DIVPLLYQTGYLTLKKY------DSQ-------
--AEYY--ALGFPNDEVKYGFLDSLLPEYTPAVNTVT-GKDI----ISILQYVKN---GDIDKIRDAF-IALFAG-----
ITYTS----SDVP-Y-----EHYFQTVIYLVFTLL--------G-QYVKCEVHSYTGRADCVTE------TDRFVYIFEF
KK---------DSTAK-----------------EALEQIQNQNYAKPYI----SDKRKVLKIGVN--FDS--ES------
--KELT-E-WIVEQ--------------------------------------------------------------
>WP_024467513.1 ATPase AAA, partial [Treponema pedis]
------------------------------------------------------------MEPLRKLPIGIQSFEDLI-T
S-------GYLYVDKTEFIWKLVT--FGKPYFLSRPRRFGKSLLLSTMEAYFSGK-------------------------
-------KELFTGLKIAE---------------Y--EV-----SQKEPW-QEYPVLRFDFSPGQYDSVKDLENR-LDFML
SEYEKIYGT--------------S---EA-----------------KDFASRFYAVI-----------------------
ASAY------------------------------------SKT--GKKVVVLVDEYDKPLLSTQ-------YIN-----A
E------------------------LNEKYRNILKGFYGVLKASD----GHLRFVFLTGVSQFSRLSIFSDMNQFI--NI
S-TDDGFAEICGITE-EEL---KNTFTPEIK------KLA---EK-------NG---------LKF----DEAMLELKTH
YDGYRFS--KNG------------KHLYNPFSLLSCL-S-AEEIENYWYQTGTPTFLINLLKQ----GNFDIRT-L-DNT
-------E------------------------------------------------------------------------
--------------------------------------------------------------------------------
-----------SVSL-DYL-RNSEPKLE-------------------NPIPILFQAGYLTLKEY------NPR-------
--FRSF--SLKFPNEEVKYAFLENLLPEYLSKKAVG--EFFV----GRFVEDIES---GNVEEFMRRL-TAVIAG-----
LPYSC----ADK--TNSEMRERDYHIALYLVFTLM--------G-QYTQTEVHSLKGRADCIVE------TAESVYVFEI
KL-------LEKGSAE-----------------EALEQIKERGYGEKYR----AKNKSIKLIGVA---------------
----------------------------------------------------------------------------
>WP_024468723.1 ATPase AAA [Treponema pedis]
------------------------------------------------------------MEPLRKLPIGIQSFEDLI-T
S-------GYLYVDKTEFIWKLAT--FGKPYFLSRPRRFGKSLLLSTMEAYFSGK-------------------------
-------KELFTGLKIAE---------------Y--EV-----SQKEPW-QEYPVLRFDFSPGQYDSVKDLENR-LDFML
SEYEKIYGT--------------S---EA-----------------KDFASRFYAVI-----------------------
ASAY------------------------------------SKT--GKKVVVLVDEYDKPLLSTQ-------YIN-----A
E------------------------LNEKYRNILKGFYGVLKASD----GHLRFVFLTGVSQFSRLSIFSDMNQFI--NI
S-TDDGFAEICGITE-EEL---KNTFTPEIK------KLA---EK-------NG---------LKF----DEAMLELKTH
YDGYRFS--KNG------------KHLYNPFSLLSCL-S-AEEIENYWYQTGTPTFLINLLKQ----GNFDIRT-L-DNT
-------E------------------------------------------------------------------------
--------------------------------------------------------------------------------
-----------SVSL-DCL-RNSEPKLE-------------------NPIPILFQAGYLTLKEY------NPR-------
--FRSF--SLKFPNEEVKYAFLENLLPEYLSKKAVG--EFFV----GRFVEDIES---GNVEEFMRRL-TAVISG-----
LPYSC----ADK--TNSEMRERDYHIALYLVFTLM--------G-QYTQTEVHSLKGRADCIVE------TAESVYIFEI
KL-------LEKGSAE-----------------EALEQIKERGYGEKYR----AKNKSIKLIGVA--FDE--KK------
--ENLG-E-WKMENI-------------------------------------------------------------
>WP_029409795.1 ATPase AAA [Treponema pedis]
------------------------------------------------------------MEPLRKLPIGIQSFEDLI-T
S-------GYLYVDKTEFIWKLVT--FGKPYFLSRPRRFGKSLLLSTMEAYFSGK-------------------------
-------KELFTGLKIAE---------------Y--EA-----SQKEPW-QEYPVLRFDFSPGQYDSVKDLENR-LDFML
SEYEKIYGT--------------S---EA-----------------KDFASRFYAAI-----------------------
ASAY------------------------------------SKT--GKKVVVLVDEYDKPLLSTQ-------YIN-----A
E------------------------LNEKYRNILKGFYGVLKASD----GHLRFVFLTGVSQFSRLSIFSDMNQFI--NI
S-TDDGFAEICGITE-EEL---KNTFTPEIK------KLA---EK-------NN---------LKF----DEAMLELKTH
YDGYRFS--EEG------------KHLYNPFSLLSCL-L-SQKIENYWYQTGTPTFLINLLKQ----GNFDIRT-L-DNT
-------E------------------------------------------------------------------------
--------------------------------------------------------------------------------
-----------SVSL-DCL-RNSEPKLE-------------------NPIPILFQAGYLTLKEY------NPR-------
--FRSF--SLKFPNEEVKYAFLENLLPEYLSKKAVG--EFFV----GRFVEDIES---GNVEEFMRRL-TAVISG-----
LPYSC----ADK--TNSEMRERDYHIALYLVFTLM--------G-QYTQTEVHSLKGRADCIVE------TAESVYIFEI
KL-------LEKGSAE-----------------EALEQIKERGYGEKYR----AKNKSIKLIGVA--FDE--KK------
--ENLG-E-WKIESA-------------------------------------------------------------
>WP_020966480.1 hypothetical protein [Treponema pedis] >AGT45185.1 hypothetical protein TPE_2713 [Treponema pedis str. T A4]
------------------------------------------------------------MEPLRKLPIGIQNFEDLI-T
S-------GYLYVDKTEFIWKLVT--FGKPYFLSRPRRFGKSLLLSTMEAYFSGK-------------------------
-------KELFTGLKIAE---------------Y--EA-----SQKEPW-QEYPVLRFDFSPGQYDSVKDLENR-LDFML
SEYEKMYGT--------------S---EA-----------------KDFASRFYAVI-----------------------
ASAY------------------------------------SKT--GKKVVVLVDEYDKPLLSTQ-------YIN-----A
E------------------------LNEKYRNILKGFYGVLKASD----GHLRFVFLTGVSQFSRLSIFSDMNQFI--NI
S-TDDGFAEICGITE-EEL---KNTFTPEIK------RLA---EK-------NG---------LRF----DEAMLELKTH
YDGYRFS--EEG------------KHLYNPFSLLSSL-L-SQKIENYWYQTGTPTFLINLLKQ----GNFDIRT-L-DNT
-------E------------------------------------------------------------------------
--------------------------------------------------------------------------------
-----------SVSL-DYL-RNSEPKLE-------------------NPIPILFQAGYLTLKEY------NPR-------
--FRSF--SLKFPNEEVKYAFLENLLPEYLSKKAVG--EFFV----GRFVEDIES---GNVEEFMRRL-TAVISG-----
LPYSC----ADK--TNSEMRERDYHIALYLVFTLM--------G-QYTQTEVHSLKGRADCIVE------TAESVYIFEI
KL-------LEKGSAE-----------------EALEQIKERGYGEKYR----AKNKTIKLIGVA--FDE--KK------
--ENLG-E-WKMENI-------------------------------------------------------------
>WP_024468196.1 ATPase AAA, partial [Treponema pedis]
------------------------------------------------------------MEPLRKLPIGIQNFEDLI-T
S-------GYLYVDKTEFIWKLVT--FGKPYFLSRPRRFGKSLLLSTMEAYFSGK-------------------------
-------KELFTGLKIAE---------------Y--EA-----SQKEPW-QEYPVLRFDFSSKDYSSEKAIFEI-INSHL
SDFENTFAI--------------P---KT----------------NEAPEDRFKFII-----------------------
SSLH------------------------------------SKT--GKKVVVLVDEYDKPLLSTQ-------YIN-----A
E------------------------LNEKYRNILKGFYGVLKASD----GHLRFVFLTGVSQFSRLSIFSDMNQFI--NI
S-TDDGFAEICGITE-EEL---KNTFTPEIK------KLA---EK-------NG---------LRF----DEAMLELKTH
YDGYRFS--EEG------------KHLYNPFSLLSSL-L-SQKIENYWYQTGTPTFLINLLKQ----GNFDIRT-L-DNT
-------E------------------------------------------------------------------------
--------------------------------------------------------------------------------
-----------SVSL-DYL-RNSEPKLE-------------------NPIPILFQAGYLTLKEY------NPR-------
--FRSF--SLKFPNEEVKYAFLENLLPEYLSKKAVG--EFFV----GRFVEDIES---GNVEEFMRRL-TAVISG-----
LPYSC----ADK--TNSEMRERDYHIALYLVFTLM--------G-QYTQTEVHSLKGRADCIVE------TAESVYVFEI
KL-------LEKGSAE-----------------EALEQIKERGYGEKYR-------------------------------
----------------------------------------------------------------------------
>WP_029410702.1 ATPase AAA [Treponema pedis]
------------------------------------------------------------MEPLRKLPIGIQNFEDLI-T
S-------GYLYVDKTEFIWKLVT--FGKPYFLSRPRRFGKSLLLSTMEAYFSGK-------------------------
-------KELFTGLKIAE---------------Y--EA-----SQKEPW-QEYPVLRFDFSSKDYSSEKAIFEI-INSHL
SDFENTFAI--------------P---KT----------------NEAPEDRFKFII-----------------------
SSLH------------------------------------SKT--GKKVVVLVDEYDKPLLSTQ-------YIN-----A
E------------------------LNEKYRNILKGFYGVLKASD----GHLRFVFLTGVSQFSRLSIFSDMNQFI--NI
S-TDDGFAEICGITE-EEL---KNTFTPEIK------KLA---EK-------NN---------LKF----DEAMLELKTH
YDGYRFS--EEG------------KHLYNPFSLLSSL-L-SQKIENYWYQTGTPTFLINLLKQ----GNFDIRT-L-DNT
-------E------------------------------------------------------------------------
--------------------------------------------------------------------------------
-----------SVSL-DYL-RNSEPKLE-------------------NPIPILFQAGYLTLKEY------NPR-------
--FRSF--SLKFPNEEVKYAFLENLLPEYLSKKAVG--EFFV----GRFVEDIES---GNVEEFMRRL-TAVISG-----
LPYSC----ADK--TNSEMRERDYHIALYLVFTLM--------G-QYTQTEVHSLKGRADCIVE------TAESVYIFEI
KL-------LEKGSAE-----------------EALEQIKERGYGEKYR----AKNKSIKLIGVA--FDE--KK------
--ENLG-E-WKMENI-------------------------------------------------------------
>WP_020964356.1 ATPase AAA [Treponema pedis] >AGT43056.1 ATPase AAA [Treponema pedis str. T A4]
------------------------------------------------------------MEPLRKLPIGIQNFEDLI-T
S-------GYLYVDKTEFIWKLVT--FGKPYFLSRPRRFGKSLLLSTMEAYFSGK-------------------------
-------KELFTGLKIAE---------------Y--EA-----SQKEPW-QEYPVLCFDFSSKDYSSEKAIFEI-INSHL
SDFENTFAI--------------P---KT----------------NEAPEDRFKFII-----------------------
SSLH------------------------------------SKT--GKKVVVLVDEYDKPLLSTQ-------HIN-----A
E------------------------LNEKYRNILKGFYGVLKASD----GHLRFVFLTGVSQFSRLSIFSDMNQFI--NI
S-TDDGFAEICGITE-EEL---KNTFTPEIK------KLA---EK-------NG---------LRF----DEAMLELKTH
YDGYRFS--EEG------------KHLYNPFSLLSSL-L-SQKIENYWYQTGTPTFLINLLKQ----GNFDIRT-L-DNT
-------E------------------------------------------------------------------------
--------------------------------------------------------------------------------
-----------SVSL-DYL-RNSEPKLE-------------------NPIPILFQAGYLTLKEY------NPR-------
--FRSF--SLKFPNEEVKYAFLENLLPEYLSKKAVG--EFFV----GRFVEDIES---GNVEEFMRRL-TAVISG-----
LPYSC----ADK--TNSEMRERDYHIALYLVFTLM--------G-QYTQTEVHSLKGRADCIVE------TAESVYVFEI
KL-------LEKESAE-----------------EALEQIKERGYGEKYR----AKNKSIKLIGVA--FDE--KK------
--ENLG-E-WKMESA-------------------------------------------------------------
>WP_051267481.1 AAA family ATPase, partial [Treponema pedis]
------------------------------------MNTRRFYNRKFIIVYNSFLCYTLIMEPLRKLPIGIQSFEDLI-T
S-------GYLYVDKTEFIWKLVT--FGKPYFLSRPRRFGKSLLLSTMEAYFSGK-------------------------
-------KELFTGLKIAE---------------Y--EA-----SQKEPW-QEYPVLRFDFSSKDYSSEKAIFEI-INSHL
SDFENTFAI--------------P---KT----------------NEAPEDRFKFII-----------------------
SSLH------------------------------------SKT--GKKVVVLVDEYDKPLLSTQ-------HIN-----A
E------------------------LNEKYRNILKGFYGVLKASD----GHLRFVFLTGVSQFSRLSIFSDMNQFI--NI
S-TDDGFAEICGITE-EEL---KNTFTPEIK------KLA---EK-------NG---------LRF----DEAMLELKTH
YDGYRFS--EEG------------KHLYNPFSLLSSL-L-SQKIENYWYQTGTPTFLINLLKQ----GNFDIRT-L-DNT
-------E------------------------------------------------------------------------
--------------------------------------------------------------------------------
-----------SVSL-DYL-RNSEPKLE-------------------NPIPILFQAGYLTLKEY------NPR-------
--FRSF--SLKFPNEEVKYAFLENLLPEYLSKKAVG--EFFV----GRFVEDIES---GNVEEFMRRL-TAVISG-----
LPYSC----ADK--TNSEMRERDYHIALYLVFTLM--------G-QYTQTEVHSLKGRADCIVE------TAESVYVFEI
KL-------LEKGSAE-----------------EALEQIKERGYGEKY--------------------------------
----------------------------------------------------------------------------
>SEP88109.1 PD-(D/E)XK nuclease superfamily protein [Butyrivibrio sp. TB]
--------------------------------------------------------------MTKAISTSIYSFKDLI-E
N-------NCIYVDKTKYLYDIISA-PKGQFFCSRPRRFGKSLTISTLEAIFCGQ-------------------------
-------KELFKDCYIYN--------------ET--DY-----D----W-KKYPIIRLDFAKANLSSIELLSSW-LLQTL
NGIAKANGI--------------E---VK----------------NTDPALLFGELI-----------------------
EALY------------------------------------KKEN-QTGVVVLVDEYDKPIMEHL-------E-N-----E
N------------------------EAEMFRNFMETFYQMIKGYE----QYERFVFMTGVIKFAKLSIFSKLNSLT--DI
S-MDRKYACMFGYTE-DEL---ETYFGEYIE------ALN---KEGIYDENRNK---------LDY----ASILTTLKRW
YDGFRFS--PRE------------ESVYNPVSIGSFFRN-EGIFSNYWFETGTPKVLIKTMQQ----IQITLDD-V-RDP
--------------------------------------------------------------------------------
--------------------------------------------------------------------------------
-----------IISR-DTF-SVFDITEFAFSSDGIKNGNARRIIGKQKFLQLLYQTGYMTLGDV------PED------G
LSDSYY--PMRFPNKEVRDSFQKNIVSLFVDEDPADF-SATV----DLIKRAARE---GKSKDIRKYM-ENIFAN-----
IPYTI----QIA--E-----EKYYQSIMYTVFLLC--------G-MDIDPEVATNVGRIDAVLD------AGEHIYIFEF
KF---------EKTAD-----------------EALDQIERKKYAEKYLIKAEEKGQTIHKIGVE--FSYNKDQ------
--RNII-E-WVEV---------------------------------------------------------------
>WP_027217744.1 hypothetical protein [Butyrivibrio fibrisolvens]
--------------------------------------------------------------MTKAISTSIYSFKDLI-E
N-------NCIYVDKTKYLYDIISA-PKGQFFCSRPRRFGKSLTISTLEAIFCGQ-------------------------
-------KELFKDCYIYN--------------ET--DY-----D----W-KKYPIIRLDFAKANLSSIELLSSW-LLQTL
NGIAKANGI--------------E---VK----------------NTDPALLFGELI-----------------------
EALY------------------------------------KKEN-QTGVVVLVDEYDKPIMEHL-------E-N-----E
N------------------------EAEMFRNFMETFYQMIKGYE----QYERFVFMTGVIKFAKLSIFSKLNSLT--DI
S-MDRKYACMFGYTE-DEL---ETYFGEYIE------ALN---KQGIYDENRNK---------LDY----ASILTTLKRW
YDGFRFS--PRE------------ESVYNPVSIGSFFRN-EGIFSNYWFETGTPKVLIKTMQQ----IQITLDD-V-RDP
--------------------------------------------------------------------------------
--------------------------------------------------------------------------------
-----------IISR-DTF-SVFDITEFAFSSDGIKNGNARRIIGKQKFLQLLYQTGYMTLGDV------PED------G
LSDSYY--PMRFPNKEVRDSFQKNIVSLFVDEDPADF-SATV----DLIKRAARE---GKSKDIRKYM-ENIFAN-----
IPYTI----QIA--E-----EKYYQSIMYTVFLLC--------G-MDIDPEVATNVGRIDAVLD------AGEHIYIFEF
KF---------EKTAD-----------------EALNQIERKKYAEKYLIKAEEKGQTIHKIGVE--FSYNKDQ------
--RNII-E-WVEV---------------------------------------------------------------
>SES07934.1 PD-(D/E)XK nuclease superfamily protein [Butyrivibrio fibrisolvens]
--------------------------------------------------------------MTKAISTSIYSFKDLI-E
N-------NCIYVDKTKYLYDIISA-PKGQFFCSRPRRFGKSLTISTLEAIFCGQ-------------------------
-------KELFKDCYIYN--------------ET--DY-----D----W-KKYPIIRLDFAKANLSSIELLSSW-LLQTL
NGIAKANGI--------------E---VK----------------NTDPALLFGELI-----------------------
EALY------------------------------------KKEN-QTGVVVLVDEYDKPIMEHL-------E-N-----E
D------------------------EAEMFRNFMETFYQMIKGYE----QYERFVFMTGVIKFAKLSIFSKLNSLT--DI
S-MDRKYACMFGYTE-DEL---ETYFGEYIE------ALN---KQGIYDENRNK---------LDY----ASILTTLKRW
YDGFRFS--PRE------------ESVYNPVSIGSFFRN-EGIFSNYWFETGTPKVLIKTMQQ----IQITLDD-V-RDP
--------------------------------------------------------------------------------
--------------------------------------------------------------------------------
-----------IISR-DTF-SVFDITEFAFSSDGIKNGNARRIIGKQKFLQLLYQTGYMTLGDV------PED------G
LSDSYY--PMRFPNKEVRDSFQKNIVSLFVDEDPADF-SATV----DLIKRAARE---GKSKDIRKYM-ENIFAN-----
IPYTI----QIA--E-----EKYYQSIMYTVFLLC--------G-MDIDPEVATNVGRIDAVLD------AGDHIYIFEF
KF---------EKTAD-----------------EALNQIERKKYAEKYLIKAEEKGQTIHKIGVE--FSYNKDQ------
--RNII-E-WVEV---------------------------------------------------------------
>CCPUN_02500
---------------------------------------------------------------MKKLPIGVSNFQELI-K
G-------DYLFCDKSAMLAEFLSK-GDKVTLITRPRRWGKTLNMSMLQHFFASEVNGV---------------------
-----STAGLFDDLAISK---------------LHGGRYLDRYQ------GKHPVIMLSFKDVNADSFQGAYNA-VYELI
LKVYSSYTYL-----LSS-DAINEVQLKKLHTILGHQAN------QQQLESSLELLS-----------------------
QCLY------------------------------------QHH--GQTVYIFIDEYDTPLNKAY-------G-N-----K
E------------------------YLKAMVEFMRNLFSAALKDN----DSLERGVLTGILRISKDSMLSGLNNLK--TY
TLLDQGYSHHFGFVE-DEV---SFLLKEK--------VL-------------------------------STSMEEVRSW
YNGYKIG----N------------SVMYNPWSIISCLSE-EGHFDVYWVNTGNNDLIKQLIFS----SNAGIKEQF-EQL
MQGETLTI------------------------------------------------------------------------
--------------------------------------------------------------------------------
-----------SIDK-HLSFDLLGTNEN-------------------ALWSLLLFAGYLKAVDAV-F---NTR-------
--NGLYDCALAIPNQEVATLYNRFFEEWLINKFPS---QSRY----DAFIKCLLS---GKINEFVQGL-NMYLLQ-----
SARFFDTTTDKR--G-----ESFYHGFSLAMLASI------SDR-YHIRSNRESGLGRYDILIIPK----NGHQALLLEF
KY--LHKEEKLENAAK-----------------LALQQIQSQAYHTELL--QYPHVQEVVEAGIA--FSG--ES------
--VVAAYATYDLLNKQSG--------DVILTNIYGEEEWSK-----------------------------------
>cHgTN10_AWN82281 AWN82281
---------------------------------------------------------------MYKLPIGVDNFQELI-K
G-------DYLFCDKTAMLAELLGK-GDKVTLITRPRRWGKTLNMSMLQHFFASEVNGV---------------------
-----STAGLFDDLAIGK---------------LDGGKYLGQYQ------GKHPVIMLSFKDINADSFQGAYNA-VYELI
LKVYSSYTYV-----LHS-DKINEIQLKKLHTLLNNQAN------QQQLESALELLS-----------------------
QCLY------------------------------------QYH--GQKVYMLIDEYDTPLNKAY-------G-N-----E
A------------------------YVKAMVAFMRNLFSAALKGN----ATLEKGVLTGILRISKDSMLSGLNNLK--TY
TLLDQGYSSHFGLSE-AEV---QDLFTRK--------NL-------------------------------STCLDQVKSW
YNGYKVG----S------------LIRYNPWSIISCLSE-EGYFDLYWINTGNNDLIKQLILS----SNDSIKGQF-EQL
MQGAALTV------------------------------------------------------------------------
--------------------------------------------------------------------------------
-----------SIDK-HLAFDLLDKSET-------------------ALWSLLLFAGYLTWEKSS-L---SRS-------
--SDLYDCVVSIPNNEVRRLYNRFFEEWLLTKFPN---QRSY----ATFLSHLLE---GNVRAFTQDL-STYLLQ-----
CVSFMDTTSGKQ--G-----ESFYHGFVLAMLASI------SDS-YSIRSNRESGFGRYDVLIIPK----KDSKAILLEF
KY--LRKEEELENGAK-----------------VALDQIRGRAYHTELL--QHTHVQEVVEIGIA--FSG--KA------
--VLSAYATYDLVHKKTG--------TLHVTGRYGQIEGDECYPK-------------------------------
>OGT22205.1 hypothetical protein A3C55_05525 [Gammaproteobacteria bacterium RIFCSPHIGHO2_02_FULL_42_13] >OGT68672.1 hypothetical protein A3H43_01520 [Gammaproteobacteria bacterium RIFCSPLOWO2_02_FULL_42_9]
----------------------------------------------------------------MKLPIGYDNFREII-D
H-------QLDFVDKSLFIKDILDDITTKVSLITRPRRFGKTLNLSMLQHFLAAEADHE---------------------
-----PTAGLFDNLKIAR---------------VANGAYL-KHQ------GQYPVIALTLKDVKHSSFSDALKA-IALIM
QKTFNQYYEL-----LSR-SEILPNEKNAFLRIVNLQAD------QIELMQSLAFLS-----------------------
TLIF------------------------------------KCY--GKKPWLLIDEYDTPIQSGY-------L-Y-----N
-------------------------HYDEMIGFMRGMFGAALKTN----PNFERAVITGILRVAKESLFSGLNNLK--VC
SILDERYSEYFGFTE-EEM---TALLEQA--------DL-------------------------------LSQADEIKKW
YNGYLFG----K------------TIVYNPWSVANCLNE-GGKLRPYWVNTSDNLLVKQLFAV----ADNPTKIML-ESL
IRNEPVET------------------------------------------------------------------------
--------------------------------------------------------------------------------
-----------LVDE-YVTFINMNMSPS-------------------AIWSLLLASGYLKAISC------RPE-------
--ENQLKCTLLPPNYEVSLVYRSMVKEWFFD-RIG---HEQY----AEFVGALLK---GNITDFTKML-RKFLVE-----
TFSVFD-VTGTN--P-----EKFYHGFVLGLISST------SET-HLIKSNRESGYGRYDVLVMPKAGAKTTVPGLILEF
KV--AEKNETLLASAQ-----------------EALQQIEKRHYEAELK--Q-AGISKIIKVGLA--FLG--KE------
--VEVVWE--------------------------------------------------------------------
>OGT67616.1 hypothetical protein A3J38_10255 [Gammaproteobacteria bacterium RIFCSPHIGHO2_12_FULL_45_9]
---------------------------------------------------------------MLQFAIGNDDFGEIR-Q
K-------GFVFVDKSGLIQELLSRAGDKVTLITRPRRFGKTLNISMLHHFLAATVSGE---------------------
-----PTHSLFEGLQITH-----------------DSSCM-AHQ------GQYPVICFSLKGIKATSFESAVQD-TGTCL
RTLYKQYEYL-----LTS-PTLSQDDHRLFYRIVNLEAT------HANINLSLQELS-----------------------
RWLH------------------------------------AYH--GVKPWILIDEYDTPIQTAY-------L-E-----G
-------------------------YYNDMIKLMQKFLGNALKTN----AHFERAVLTGIVRASQESLFSDLNNVG--VY
TLFNEEYSEHFGFTE-SEV---SELLVQT--------GL-------------------------------VTQGPVIKDW
YNGYLCG----N------------TTLYNPWSIINCLSR-KGSLQPYWVQTGGTAMIQDLLAR----ADRSVKTHF-EDL
LSGKPIQM------------------------------------------------------------------------
--------------------------------------------------------------------------------
-----------RISE-HLAFGFLGGGLN-------------------AVMSLLLAAGYLKALSR------TQE-------
--RTKWLCSLQIPNHEVMTVFEECVLQWFAS-KNQ---QERY----EGLLQALII---GDARTFTREM-KLFFER-----
TVSYFD-ASQQQ--P-----EKFYHGFVLGMVVSL------AKT-HTIESNRESGAGRYDVVLVPH---DISQPGVIMEF
KV--AYEDETLQEAAE-----------------KALSQIKAKGYAATLH--Q-RRITQVLALGLA--FSG--KQ------
--VTIQHEWLE-----------------------------------------------------------------
>OGT67026.1 hypothetical protein A3J38_05500 [Gammaproteobacteria bacterium RIFCSPHIGHO2_12_FULL_45_9]
---------------------------------------------------------------------------MIR-R
K-------GFHFVDKTGFIQELLARSGELVTLLTRPRRFGKTLNLSMLQHFFAESVHGE---------------------
-----PTRPLFNGLKITQ-----------------DNACM-AHQ------GKYPVIFISLKAVKTGSFEEARGS-LAVLL
QELYENYQYL-----TET-TSFTSSSKETFDRILNLQAT------DAELHFSLLRLC-----------------------
RWLR------------------------------------DYH--GVNPWVLIDEYDTPIQTAY-------L-K-----G
-------------------------YYEPMIAFMQAFLGNTLKTN----PYLERAVLTGILRVARESLFSDMNNVG--VY
TLFNDEYSEHFGFTE-PEV---NALLEQT--------GF-------------------------------ISQGTAIKTW
YNGYLCG----D------------TTLYNPWSIICCLSR-KGALQPYWVQTGGTAMIQDLLAH----ADASVKTCF-EDL
LSGKTISA------------------------------------------------------------------------
--------------------------------------------------------------------------------
-----------RISE-HLAYGLFGEDID-------------------AVMSLLLAAGYLKAISR------TQD-------
--IAEWVCELAIPNQEVLAVYRTCVVKWFAA-QGQ---ENRY----RGLLRALTE---GDVRTFTREM-KQFFEY-----
TVSYFD-TSHQQ--P-----EKFYHGLVLGMIISL------TKT-HTIESNRESGVGRYDVILIPH---DLNQPGVVLEF
KV--TFDDETMEAAAL-----------------EALQQIKDKRYAATLY--Q-RRVTRVLALALA--FSG--KQ------
--VTILSEWLSEEPM-------------------------------------------------------------
>OGT68490.1 hypothetical protein A3J38_05980 [Gammaproteobacteria bacterium RIFCSPHIGHO2_12_FULL_45_9]
---------------------------------------------------------------MRPFPIGYDNFGQIR-Q
R-------NLKFIDKTGFIVELFRREGVQVTLITRPRRFGKTLALSMLHHFLAQRIMDV---------------------
-----ETAPLFNGLRVTA-----------------SPEIM-MHQ------GKYPVIFVSFKDIKPTSFQDCLER-FSVCM
ASLYENHRYL-----LTS-DALTDLDKQYFSEIVVGMFTASSVLNASQLSNALVNLC-----------------------
KYLY------------------------------------QHH--KMQPWLLIDEYDSPIQSAY-------L-N-----R
-------------------------FYDEAIPFIRDLLSRALKTN----DALNRAVLTGITRVAKESMFSGLNNLG--VY
TLFDSGYSDACGFTE-PEL---AALLKEY--------HL-------------------------------EDKVDDIRKW
YNGYECG----K------------TTLYNPWSIINFFS--EGALQPYWVNTGGTDLIREILAQ----AGVEVKLDL-EKI
LQREPIQA------------------------------------------------------------------------
--------------------------------------------------------------------------------
-----------EVSA-YLTFADLASDAY-------------------WVWSLLLSAGYLKATHREL----SPQ-------
--TGRWLCTLEPPNLEVFYVYIQCVIEWFERPN-----SLEY----NPMVKALIA---GDVIRFEILL-QELLTN-----
SMGFFD-VSGTQ--P-----EKFYHGLVLGFLVKS------TST-YIVSSNRESGYGYYDVMLVPK---NPKELGIILEF
KV--ASREQDIESALK-----------------TALKQIEEKGYETELK--K-QGVEKILKVAAV--FCK--KQ------
--VRVGVTDSPL----------------------------------------------------------------
>KKB96168.1 putative AAA-ATPase [Candidatus Arcanobacter lacustris]
----------------------------------------------------------------MKLPIGISDFKELI-E
G-------KYQFADKSLFVKDIIDD-GAKVILITRPRRFGKTLNLSMLSYFLDCNKD-----------------------
-----KQINLFDNLAISE-----------------IREFCGKHQ------NKYPVIFVSLKDIKQPNYQETYGD-IVELF
SQLYEKHRYL-----LEG-ESLSINEKNTFVTILNKTAN------LSEIKSALKQLT-----------------------
KYLS------------------------------------LYF--SKTVVLLIDEYDTPIQEAY-------L-R-----G
-------------------------YYQEMVDLMRSILGQALKDN----SYLTKAVITGITRISQESLFSGLNNIE--VY
SLLREDYGQYFGFTE-DEV---IKLIKEA--------NNP------------------------------DIQVDAIREW
YNGYQIG----K------------HILYNPWSIINCLKN-HGKLQPYWLNTSSNDLITKLLSN----AKPNVKQQF-EEL
LQGKIIEQ------------------------------------------------------------------------
--------------------------------------------------------------------------------
-----------ALAE-NLILPEIETNTD-------------------SLWSLLLYAGYLKVLSH------TLS-------
--GNRFVAKIAIPNKEVGFVYDKIVERWFSS-AIS---LESY----DNFVGALSK---GDIDKFQMYL-SNYIMQ-----
TGSYFD-FNNNT--H-----EQIFHIFVLGLVVGM------REE-YIINSNQEAGKGRFDVVLIPK---DKNKDGILLEF
KI--ARNDAELLDRAN-----------------EALSQIKDKQYFQVFK--Q-HQVKDVLAIGIA--FCG--KE------
--LELSYEKIEMKG--------------------------------------------------------------
>OAI50884.1 hypothetical protein AYO37_00695 [Opitutae bacterium SCGC AG-212-L18]
----------------------------------------------------------------MEFPVGIDDFKELA-E
G-------DYYMVDKSLFIKEVVKE-GSKVILITRPRRFGKTLNLSMLYYFLKKD-------------------------
-----HAEKLFEGLNIAE-----------------DTEFCKAHQ------GQHPVIFISFKDIKKDNFDSAYDA-IADLI
RKLYEEHRYL-----LEG-NILFDSEKNIYMSIIDQRAR------ESHLVGAIAALS-----------------------
GYMK------------------------------------KKF--GQPVIILIDEYDTPIQQAY-------L-K-----E
-------------------------YYDDMITLMRGIFGTALKGN----DGLDKAIVTGITRVAQESLFSGVNNFE--CY
SMLQETYGQYFGFTE-EEV---LKLIKES--------GQ-------------------------------TLSIAPIKEW
YNGYQIG----Q------------YTLYNPWSIIKCLKN-KGLLDSYWAYTSSNALIKELLDN----ADSAIKIQF-EEL
VQGKSIER------------------------------------------------------------------------
--------------------------------------------------------------------------------
-----------PLFP-NLVFSEIREREG-------------------ALWSLLLYAGYLKVLSL------KVE-------
--GYEQLAELAIPNKEVSSVYAHIIEQWFSQGKMT---SDPY----KRFIRSLMD---GNMVEFKKEL-SEYIMG-----
TVSYFD-LNQNR--P-----EEVFHMFLVGLVMGL------KEF-YIIESNKESGLGRVDIAFIPK---DKKRQGIVLEF
KV--SENVPLLKEKAQ-----------------EALNQIKEKKYIEIFR--Q-HGIGCVLAVGMA--FCG--KE------
--MELASEDILIN---------------------------------------------------------------
>OAI50632.1 hypothetical protein AYO37_00945 [Opitutae bacterium SCGC AG-212-L18]
----------------------------------------------------------------MEFPIGIDDFKELA-E
G-------DYYMVDKSLFIKEIVKE-GSKVILITRPRRFGKTLNLSMLYYFLRKNH------------------------
-----SGKNIFEGLNIAE-----------------DTEFCKMHQ------GQYPVIFISFKDVKKDDYEAAYDA-IADLI
RKLYEEHRYL-----LEG-NTLFDSEKNIYMSIIDQRAR------ESHLVGAIAALS-----------------------
GYMK------------------------------------KKF--DRKAIILIDEYDTPIQQAY-------L-K-----E
-------------------------YYDDMITLMRGIFGTALKGN----DGLDKAIVTGITRVAQESLFSGVNNFE--CY
SMLQETYGQYFGFTE-EEV---LKLMKES--------GT-------------------------------AVSIKGIKTW
YNGYKIG----P------------YTLYNPWSIVNCLKN-KGKLKTYWLYTSSNGLISELLAE----AYPVVKRQL-EEL
LQKKKLEL------------------------------------------------------------------------
--------------------------------------------------------------------------------
-----------ALSE-NLVFSNIKVQEE-------------------ALWTLLLYAGYLKVLST------RLK-------
--GRRLMAKVAIPNKEVEFVYEEIVENWFSE-KLG---LSFY----DEFLASLIN---GKIDRFKKYL-TDYLMQ-----
TGSYFD-FNKSD--P-----ERVFHIFILGLVVGL------KDE-YVIQSNREAGLGRVDVTLIPN---DKKKKGIILEF
KV--SESAPLLKEKAN-----------------EALTQIKEKKYVEIFR--Q-HSIKKVLAIGMA--FCG--KD------
--MELASEDILIK---------------------------------------------------------------
>OAI50833.1 hypothetical protein AYO37_00115 [Opitutae bacterium SCGC AG-212-L18]
----------------------------------------------------------------MEFPIGVSDFEEMI-Q
S-------NYHFIDKSLLIKEIMED-GGKAILLTRPRRFGKTLNLSMLYYFLSKSYHDK---------------------
-----ANKNLFEGLNISK-----------------EKEFCKKHQ------GQYPVIFISFKDIKELNFDAAYKK-IIVLI
SALYGQHRYL-----LEG-DLLAQDEKIIFEALLNQKAE------KANVEAAIQVLA-----------------------
KYLR------------------------------------KKF--NRLPIILIDEYDTPIQQAY-------L-K-----K
-------------------------HYDEMIIFMRGFLGQALKDNIPEERFLEKAIVTGITRIGQESIFSGLNNFE--VY
SVLKEKYGQYFGFTE-EEV---LKLMNNS--------HQ-------------------------------TVPLASIKEW
YNGYQVG----K------------YVLYNPWSIIKCFKE-NGALKWYWVNTASNDLIAQLLWD----AKSTVKKQF-EEL
LQGNNIEQ------------------------------------------------------------------------
--------------------------------------------------------------------------------
-----------AIFE-NLVFADIKKREG-------------------ALWSLLLYAGYLKVLST------ERR-------
--GNRLVAILAIPNREVSYVYDDIIEQWFDE-AID---LDSY----DDFKQSLIN---GDVEKFKKYI-SDYMIQ-----
TGSYFD-FNSKT--N-----EQIFHVFILGLIVGL------RDY-YSIHSNQEGGFGRCDVMFMPK---DKRNNGILLEF
KI--SKVPNDLMNKAQ-----------------EALEQIKDRKYIEQFR--Q-AGVSSVLVVGLA--FCG--KQ------
--LELVSENIVIEN--------------------------------------------------------------
>WP_057976970.1 AAA family ATPase [Caloramator mitchellensis] >KRQ87804.1 putative AAA-ATPase [Caloramator mitchellensis]
--------------------------------------------------------------MKMKIPLGISDFKSLK-S
D-------DYYFVDKSLLIKEVIED-GAQVLLFARPRRFGKTLNMSMLKYFFDINS------------------------
-----NSGDLFKGLKITE-----------------DEEIM-TKQ------GKYPVIYLTFKDEKYSKWENTIKG-IEILV
SKLYENFDYL-----LNS-KEISDHKKEEMRKIIRREID------NVELSKSILNLC-----------------------
ELLY------------------------------------RHH--NSKVVILVDEYDVPIQSGY-------I-H-----G
-------------------------FYDEIIEFMRNFLSGGLKDN----PYLEKAVITGILRISKESIFSGLNNLK--VN
TMLNEQYSEYFGFTE-GEV---EQILDYY--------GL-------------------------------KFKFGDIRDW
YNGYLFG----K------------DVIYNPWSVLYYTANYNEGLKPYWVNTSTNDLVKILLTN----GGQEIKKDL-EDL
IKGDKILK------------------------------------------------------------------------
--------------------------------------------------------------------------------
-----------RIDE-NIILPDVDKSSE-------------------SVWSFLLYSGYLKASDK------NLK-------
--EGKLYCNLTIPNNEVMYLYKEVILSWITD-NIS---INRF----ETMIKSLLK---KDIETFEEIL-SDYVFK-----
SASYFD-I-ERE--S-----EKFYHALVLGMLIAT------EEY-YHIKSNRESGLGRYDIMMIPK---ESTNPGIIIEF
KKVNTRKNETLETAAQ-----------------NALTQIENQKYRQELV--D-LGIKEIIEMAVV--FEG--KE------
--VLVKIK--------------------------------------------------------------------
>WP_015615236.1 ATPase AAA [Clostridium pasteurianum] >AGK96928.1 Protein of unknown function (DUF1703)/Predicted AAA-ATPase [Clostridium pasteurianum BC1]
--------------------------------------------------------------MNKSLMIGTSDFRKII-D
N-------NGYYIDKSIFIKDIIEY-NKEVLLLARPRRFGKTLNMTMLKYFFESDKE-----------------------
-----NNRYLFENLAIGK-----------------YKEIM-KMQ------GKYPVIYITFKDIKVGSFITFERA-ILRLV
IDIYREHSYL-----QES-SNLADYEKSDLNKFVLGNFD------YIDCIDAIKHLS-----------------------
GLLY------------------------------------KHH--SKRVILLIDEYDTPIHSSY-------L-N-----D
-------------------------YYDEAIEFMRGFLGGALKDN----VYIEKAIIIGILRMAKESIFSGLNNIK--TS
TLVDYSFEEAFGFTE-NEV---EELLDYY--------GL-------------------------------KYEMNEVRSW
YNGYICG----N------------KVIYNPWSIVNYADNNERGLVPYWINTSSNDIIEQLISQ----GDANVKMNL-EDL
INGKTIVK------------------------------------------------------------------------
--------------------------------------------------------------------------------
-----------PIRE-DISLREINENPN-------------------NIWSFLLFSGYLKVISR------TQD-------
--EYGLTCELMVPNIEVLYLYREIIIKWADK-SIN---AHSY----NYMLKCLVN---GDIKEFSKFF-KDYVIN-----
SMSYFD-ASGKE--S-----EKVYHAFVLGMLVAL------SDS-YKVRSNRESGYGRYDVMLIPK---DKTQNGIVIEF
KKYDDEDEENIEKAAE-----------------NALSQIKDRNYKVELI--N-EGVKNIIELGIA--FKG--KE------
--VKLLWQ--------------------------------------------------------------------
>WP_066825700.1 AAA family ATPase [Clostridium tepidiprofundi] >KYH34256.1 putative AAA-ATPase [Clostridium tepidiprofundi DSM 19306]
--------------------------------------------------------------MKTRLPIGISDFKRII-D
D-------NYYFVDKSLFIKEIIED-GSQVILLPRPRRFGKTLNMSMLKYFYEKCEH-----------------------
-----DHSYLFKDLMINK-----------------HEEIM-NMQ------GKYPVIYITFKDVKNKDCDKCFGK-LKELI
SKEYYKYKLL-----LD--DYLDEFQKAYYDKILYMEAT------EAQYETSLMNLS-----------------------
EFLS------------------------------------RYY--GEKVVILLDEYDVPIQSGY-------M-N-----G
-------------------------YYDEIIEFMRNFLGGVLKDN----IYLEKAVLTGILRVAKESIFSGLNNLS--VY
TVVNYHYSDSFGFLD-KEV---EELLKYY--------NK-------------------------------NYEIEEIRKW
YNGYNFG----N------------NVIYNPWSILNFIKNDKEGFKPYWVNTSSNDLIKRVLAR----GGSELKTEL-EDL
IKGKEIEK------------------------------------------------------------------------
--------------------------------------------------------------------------------
-----------VVNE-NIVMHEIETDAD-------------------NAWSFLLFSGYLKVVNK------RVE-------
--KGRTYCSMQIPNLEVKYLYEDIILAWFKE-NIN---IEKF----NVMLKSLIS---GDIKIFTKIF-KEFVLN-----
SVSYFD-VSGKE--S-----EKVYHSFVLGILIAL------SDD-YEVKSNRESGYGRYDIMIIPR---DTNKKGIIMEF
KKADEYDNETLEKATE-----------------NALKQIRDRNYKQELI--D-RGIEDIIELGIA--FEG--KK------
--VLVKEYSK------------------------------------------------------------------
>WP_066826719.1 AAA family ATPase [Clostridium tepidiprofundi] >KYH32220.1 putative AAA-ATPase [Clostridium tepidiprofundi DSM 19306]
--------------------------------------------------------------MKTRLPIGISDFKRII-D
D-------NYYFVDKSLFIKEIIED-GSQVILLPRPRRFGKTLNMSMLKYFYEKCDH-----------------------
-----DNSYLFKELMINK-----------------HEEIM-RMQ------GKYPVIYITFKDEKHSKWEDCKSG-FQRIV
REEFIKHDYI-----LES-NILKEYEKKEIMDILKSEAS------YITYLNGLKILT-----------------------
KYLY------------------------------------KYH--KEKVVILIDEYDVPIQSGF-------M-N-----G
-------------------------YYDEVIEFMRNFLSGGLKDN----DFLEKAVLTGILRVAKESIFSGLNNLS--VS
TIVNYHYSDSFGFLY-KEV---KELLKYF--------NK-------------------------------DYEIEEIRKW
YNGYNFG----D------------KVIYNPWSILNFIKNDKEGFKPYWVNTSSNDLVKRVLAK----GGTELKTEL-EDL
INGKEIEK------------------------------------------------------------------------
--------------------------------------------------------------------------------
-----------VVNE-NIVMHEIETDAN-------------------NAWSFLLFSGYLKVVHK------RVE-------
--KGRTYCSMQIPNLEVKYLYEDIILAWFRE-NIN---SEKF----NVMLKSLVS---GDIKIFSKIF-REFVLN-----
SVSYFD-VSGKE--S-----EKVYHSFVLGILIAL------SDD-YEVKSNKESGYGRYDIMIIPR---DINKKGIILEF
KKVDEDDKETLEKAAK-----------------NALKQIEDRNYKQELI--D-RGIKDIIKLGIA--FEG--KK------
--VFILS---------------------------------------------------------------------
>WP_047829414.1 ATPase AAA [Peptococcaceae bacterium CEB3] >KLU61173.1 putative AAA-ATPase [Peptococcaceae bacterium CEB3]
--------------------------------------------------------------MKKRIAIGVSDFRKML-T
G-------DYYYVDKTLFIKDILED-GSEIILLPRPRRFGKTLNMSMLRYFLERSAP-----------------------
-----DNRELFENLAISR-----------------HAVCM-AKQ------GQYPVIYLTFKDLKHNTWNVTYDS-FVQLI
YTEYNRHLYL-----MDS-PVMSDMDKKYFHRVSMEEGS------EADYASSIKKLS-----------------------
EFLS------------------------------------KHY--GKKTIILIDEYDVPIQQAY-------L-K-----Q
-------------------------YYDPLISFLRNFMTAALKDN----NYLEKAVLTGVMRVARESLFSGLNNLS--VQ
TIVNKAYSTHFGFME-TEV---EEILNYY--------GI-------------------------------GPQIEEVRNW
YNGYIFG----D------------TVVYNPWSVLQYTQNWEEGLQPYWVNTSDNEIVHRLISR----GGPDLQMEL-EDL
LQGTPVVK------------------------------------------------------------------------
--------------------------------------------------------------------------------
-----------TINQ-NISMGEVDKNDQ-------------------NVWSFLLFTGYLKPISR------DII-------
--DGEMICGLAIPNREVQTIYRDIVKSWFSD-SVH---SEFL----KTLLKSLIS---GQIKVFAGHF-REYVQS-----
SFSYFD-TGGKV--P-----EKIYHAFVLGLLVGL------RPD-YEIKSNRESGYGRYDVMVIPR---DTGRAGIIIEF
KSVEQGDVKDLEPIAE-----------------IALQQIEAQEYPRELS--E-RGIHKIIKLGIV--FRG--KE------
--VWVRAGD-------------------------------------------------------------------
>WP_028729274.1 hypothetical protein [Parabacteroides gordonii] >KKB49148.1 hypothetical protein HMPREF1536_04212 [Parabacteroides gordonii MS-1]
-------------------------------------------------------------MDRKKLPVGISDYKELI-D
E-------DYYYVDKTDFIRQVIEE-GSKITLLPRPRRFGKTLNLSGLRYFFEKTEGN----------------------
-----VYRPLFAGKSIEN-----------------WKDFD-KYQ------GKYPVILITLKDCKADTFESVQTK-IGEEL
QREFIRHDYL-----LSD-PQLKEVYRPWFHAIYEGRAT------SEQLEGALRLLS-----------------------
DLLT------------------------------------SYW--GMPPLVLLDEYDTPIHVAF-------D-N-----G
-------------------------YYDKMIGFMRNFMSQVFKDN----TDIFRGVITGILRVSKESIFSGLNNIA--VF
TLLDQPICSAFGFTQ-EET---DRLLDDY--------SQ-------------------------------GEHKEDVKTW
YDGYLFG----G------------EVMYNPWSVLNYIMY-NGVFAPYWVNTGSDVLLRHLLAD----GPSQIRTGV-EAL
IQGEPVRS------------------------------------------------------------------------
--------------------------------------------------------------------------------
-----------VIND-KLAFPDLLAKPT-------------------NIWSFMLFSGYLKASNPVLT---PED-------
--LIEY--TLQVPNREVKTVFRTIIQSWIDGGPVK---NDRL----EIMLQALRA---GDIDYFEEIL-NDFVIH-----
TLSYYD-TNGRD--P-----EKVYQAFLLGLLASM------SD--YEVSSNRESGFGRYDILLRPK---GGKGQAVIMEL
KR--LRKTETVEKALN-----------------SALQQIEDKKYDSILR--K-DGFTDILKMAIT--FDG--KR------
--VWVKTAE-------------------------------------------------------------------
>OFX71629.1 hypothetical protein A2X12_10270 [Bacteroidetes bacterium GWE2_29_8]
----------------------------------------------------------------MKLPIGVSSFIKLV-K
TKTQSTGEGYLFVDKTLFIKEILDD-LTEVIVINRPRRFGKSINLSMLHCFLAPEVNGQ---------------------
-----STVGLFDQLEIAK-----------------HKDYM-QYQ------GKHPVIFFDFKNTKAETFESSINK-IYEQI
RLLYEQHRYV-----IDG-NSLSLEEKEAFTSILKKTSN------IDELSFALFNLS-----------------------
YYIH------------------------------------KTL--GQKVYILLDEYDTPILSSY-------I-N-----G
-------------------------YYEQFIAFIRGLLGSALKGN----DNLRQAILTGILRVSKESLFSDLNNVE--IY
SVLNKKYSNHFGFTE-NEV---NNLLNKA--------KL-------------------------------PTKTKQTKEW
YNGYNFA----G------------TIIYNPLSIVKFIKE-EGRLKAYWVNTSGNDLIKQLIIN----SGSEIKDQI-TTL
INGKSITE------------------------------------------------------------------------
--------------------------------------------------------------------------------
-----------IIDE-HVVFGDLDTNPS-------------------ALWNLFLMSGYLKAISV------NTD----EDN
EDSEEY--ELSIPNKEIDSLYRKIIREWLSG-TRG---FKWY----KVFLNDLVT---GKVNAFEEKL-QTFIYE-----
TLSCHD-VTEKT--Q-----EAFYHGLMLAFVAGL------KET-HEIKSNKESGIGFYDVAIIPK---NRGALGVVMEF
KA--IEDERNLEAEAN-----------------KGLSQINNSNYIAELK--Q-RDINKICKMGIA--FSR--RT------
--VKIVHEVI------------------------------------------------------------------
>NZ_CANJ01000042 Occidentia massiliensis strain Os18, whole genome shotgun sequence
----------------------------------------MTIISTNAN-NIKNIKAV-QGNKLPKMIVGTDEFHDLV-I
N-------SDIFVDKSLMIKELLED-SGKVVLIARPRRWGKSLNMSMLQKFFEIEIDQRGVPLPEAKRINYKLFTGGTLN
LGLTTGRKKLLQNLKIAQ-----------------HADIISEYQ------GKFPVILLNLKDVKGNSYQEIEDG-IKKQV
IRLFTNHRYLKNYYTASNIDLLDQAQKKQLERYFTGDLN------TEDLKDSLRFLS-----------------------
ELLF------------------------------------KHF--KQKVYILIDEYDTPINSSY-------I-KFGNRSG
-------------------------EFEQVLELFCGMFGSSLKSN----PYLEKGVITGILRIAKANLFSDLNNVR--EY
TLLDKQFSKFYGFTQ-EEV---DELLTKV--------PT-------------------------------KTNPEKIKSW
YNGYNFG----E------------ETIYNPWSIMLCLSS-EGKLDHYWLDSGGTGLIDKALLS------DEIQRDL-QQL
TSGKNIIS------------------------------------------------------------------------
--------------------------------------------------------------------------------
-----------PIVK-QISFADI-DKPV-------------------GLFSLLLFSGYLNPAVT------ESE-------
--KNIY--ELSIPNTEVKYIYEARVLQWVAD-KLKID-SSRY----YSFVTLLPM---GKVEEFRERL-QELLLN-----
STSFHQ-TGKKK--A-----ELFYSGFMLCLINIL------SSN-YIIDSERETGSGRADIVLIPK--AGKNNNAIIIEY
KI--AKKEEDLESIAK-----------------AGLEQINNQQYDLKVK--EHAHVRQIFKISIA--FCG--KK------
--VVLLHQIDEVAAHVSA--------LH------------------------------------------------
>RiCNE_00470
----------------------------------------MTFKLSDSN------STMQDNNKPPRMRIGTDEFYDLL-V
N-------SDVFVDKSLMIKELLED-SGKVILITRPRRWGKSLNMNMLQKFFEIEVDQNGVPLPIEDRVNNKLFTGGEID
LGI--KGKRTLEPLKING-----------------NEYAMAQ-Q------GNYPVISINFKDVKGSNYQEIENG-IKNQV
TNLFTNHRYLKRYITTDE-NLLDDAQKEKLNRYFTGKLD------KEDLKDSLRVLS-----------------------
EVLY------------------------------------KHF--GQKVYILIDEYDTPINSSY-------I-EFGDKLK
-------------------------EFDDVLKIFRGMFGSSLKTN----PYLEKGLITGILRVAKANLFSDLNNVR--EY
TLLDEKFAKFYGFTQ-AEV---DELLTKV--------PL-------------------------------DTSPEQIKAW
YNGYSFG----G------------EIIYNPWSIMLCLDT-RGKLDHYWLDSGGTGLVDKALLS------DEIQIDI-QQL
ASGKSIIA------------------------------------------------------------------------
--------------------------------------------------------------------------------
-----------PITK-QISFSDI-NTRS-------------------GLFSLLLFSGYLNPTAI------EPA-------
--KDIY--ELSVPNKEVEYIYETRLLQWVSS-KLQMD-SSLY----YSFASLLPA---GKIEEFKEKL-QELLLN-----
ATSFHQ-TGEKK--A-----ELFYSGFMLGLINTL------SPG-YVIDSERETGSGRADIILLPK--AGKQNNAIIIEY
KI--CKSPDTLESIAK-----------------DGLDQIMRKKYETKIK--EHSHVQKIIKIAMA--FCG--KE------
--VALEYQIAQVS---------------------------------------------------------------
>RiCNE_08010
----------------------------------------MTVELFD-NISTKKTNIVKDNNKPPRMRVGTDEFYDLL-I
N-------SDVFVDKSLMVKELLED-SGKVILITRPRRWGKSLNMNMLHKFFEIEVDERGKPLPEEDRVNSKLFIGGEVD
LGLVTGRKKLLKKLKIAQ-----------------HSDVISEHQ------GQFPVISINFKDVKGSNYQEIENG-IKNQV
TNLFTNHRYLKRYITTDE-NLLDEAQKEKLNRYFTGKLD------KEDLKDSLRVLS-----------------------
EVLY------------------------------------KHF--GQKVYILIDEYDTPINSSY-------I-KFGNKPE
-------------------------EFEQVLEMFRGMFGSSLKTN----PYLEKGVITGILRVAKANLFSDLNNVS--EY
SLLDEEFSKFYGFTQ-AEV---DELLAKV--------PT-------------------------------ATNPEQIKAW
YNGYSFG----G------------EIIYNPWSIMQCLAH-KGKLDHYWLDSGGTGLVDKALLS------DEMQEDL-QSL
AAGKSIIS------------------------------------------------------------------------
--------------------------------------------------------------------------------
-----------PIVK-QISFADI-NKPV-------------------GLFSLLLFSGYLNPIAK------KPE-------
--EDIY--ELSVPNKEVRYIYNARMLQWVTD-QLQID-HSRY----YSFATLLPA---GKIEQFKERL-QELLLN-----
ATSFYQ-TGEKK--A-----ELFYSGFMLGLINTL------ASD-YIIDSERETGSGRADIMLIPR--AGKQDNAIIIEY
KI--CKSPDTLESVAR-----------------EGLEQIAKKRYDAKIK--EYSHVQKIIKISMA--FCG--KE------
--VALEYQI-------------------------------------------------------------------
>RiCNE_09450
----------------------------------------MTFKLSDLNTTVKDISTIQGKNKPPRMLVGTDEFYDLV-V
N-------SDVFVDKSLMIQELLED-NGKVILITRPRRWGKSLNMNMLQKFFEIEVDQNGVPFPTEDRVNNKLFIGGEVD
LGLATGRKKLLKKLKIAQ-----------------YPDVISEYQ------GQFPVILLNLKDVKGSSYQEIELG-IKDQI
IELFASHHYLNHHVTEDT-GLLNNAQKEKLRRYFDGKLE------RNDLKDSLRVLS-----------------------
EVLY------------------------------------KHF--GQKVYILIDEYDTPINSSY-------I-EFGDKLK
-------------------------EFDDVLKIFRGMFGSSLKTN----PYLEKGVITGILRVAKANLFSDLNNVS--EY
SLLDEKYSKFYGFTQ-AEV---DELLAKV--------PT-------------------------------ATNPEKIKAW
YNGYSFG----G------------EIIYNPWSIMQCLAH-KGKLDHYWLDSGGTALVDKALLS------DGMQEDL-QSL
AAGKSIIS------------------------------------------------------------------------
--------------------------------------------------------------------------------
-----------PIVK-QISFADI-NKPV-------------------GLFSLLLFSGYLSPIAK------KPE-------
--EDIY--ELSVPNKEVRYIYNARMLQWVTD-QLQID-HSRY----YSFATLLPA---GKIEQFKERL-QELLLN-----
ATSFYQ-TGEKK--A-----ELFYSGFMLGLINTL------ASD-YIIDSERETGSGRADIVLLPK--IGKSDNAIIIEY
KI--CKSPDILESVAK-----------------EGLDQIVRKKYEAKIK--EHSHVQKIIKIAMA--FCG--KE------
--VALEYQIDVVNL--------------------------------------------------------------
>RiCNE_11260
--------------------------------------------------------------------------------
--------------------------------------------------------------------------------
--------------------------------------------------------------------------------
--------------------------------------------------------------------------------
---------------------------------------------------MIDEYDTPINSSY-------I-EFGDKLK
-------------------------EFDDVLKIFRGMFGSSLKTN----PYLEKGVITGILRFAKANLFSDLNNVR--EY
TLLDENFAKFYGFTQ-AEV---DELLTKV--------PL-------------------------------DTSPEKIKAW
YNGYSFG----G------------EVIYNPWSIMLCLDT-RGKLDHYWLDSGGTALVDKALLS------DGMQEDL-QSL
AAGKAIIS------------------------------------------------------------------------
--------------------------------------------------------------------------------
-----------PIVK-QISFADI-NKPV-------------------GLFSLLLFSGYLNPVAK------KPE-------
--EDIY--ELSVPNKEVRYIYNARMLQWVTD-QLQID-HFRY----YSFATLLPA---GKIEQFKERL-QELLLN-----
ATSFYQ-TGEKK--A-----ELFCSGFMLGLINTL------ASD-YIIDSERETGSGRADIMLIPR--AGKQDNAIIIEY
KI--CKSPEELESVAR-----------------EGLEQIAKKRYEAKIK--EYSHVQKIIKIAMA--FCG--KE------
--VALEYQNDKI----------------------------------------------------------------
>RiIxscap_01929
----------------------------------------MTVRISGTS--L-------EEIRLPKMRVGTDDFKTLL-L
N-------SEIFVDKSLMIKEFLED-SGDVILITRPRRWGKSLNMDMLKKFFEIEVDDKGVPLLQENKVNHKLFVGGTVD
LGF--NETKELKPLKIAN-----------------YPSVIAR-Q------GQFPVISINFKDVKGSNYQEIESG-IRNQI
IKLFVNHRYLKTHITEET-NLLDDVQKEKLYRYFTGKLD------KEDLKDSLAFVS-----------------------
ELLY------------------------------------KHF--NQKVYILIDEYDTPINSSY-------L-KFGHKLE
-------------------------EFETVLELFRGIFGSSLKSN----PYLEKGVITGILRVAKANLFSDLNNVT--KY
TLLDADFSQFYGFTQ-IEV---DELLTIV--------PT-------------------------------TTHPKEIKDW
YNGYTFG----G------------EIIYNPWSIMQCLAH-KGKLDHYWLDSGGTSLVDKALLS------DEMQEDL-QNL
ITGKNIIS------------------------------------------------------------------------
--------------------------------------------------------------------------------
-----------TIVK-QISFSDI-NKPV-------------------GLLSLLLFSGYLNPTAR------SPE-------
--KNIY--ELSIPNQEVKYIYETRVLLWVTD-QLKID-SSRY----YAFISLLPA---GKLEKFKEKL-QKLLLN-----
STSFHQ-TGVVR--A-----ELFYSGFMLGLINML------APD-YIIDSEKETGDGRADIILLPQ--AGRAENAIIIEY
KV--SKTIEELESTAK-----------------TGLEQINDKRYDTKIK--EQVHVKKIIKISMA--FCS--KE------
--VALEYQIDNISLTN------------------------------------------------------------
>Ribuchn_01049
----------------------------------------MTVRISGTS--L-------EEIRLPKMRVGTDDFKTLL-L
N-------SEIFVDKSLMIKEFLED-SGDVILITRPRRWGKSLNMDMLKKFFEIEVDDKGVPLLQENKVNHKLFVGGTVD
LGF--NETKELKPLKIAN-----------------YPSVIAR-Q------GQFPVISINFKDVKGSNYQEIESG-IRNQI
IKLFVNHRYLKTHITEET-NLLDDVQKEKLYRYFTGKLD------KEDLKDSLAFVS-----------------------
ELLY------------------------------------KHF--NQKVYILIDEYDTPINSSY-------L-KFGHKLE
-------------------------EFETVLELFRGIFGSSLKSN----PYLEKGVITGILRVAKANLFSDLNNVT--KY
TLLDADFSQFYGFTQ-IEV---DELLTIV--------PT-------------------------------TTHPKEIKDW
YNGYTFG----G------------EIIYNPWSIMQCLAH-KGKLDHYWLDSGGTSLVDKALLS------DEMQEDL-QNL
ITGKNIIS------------------------------------------------------------------------
--------------------------------------------------------------------------------
-----------TIVK-QISFSDI-NKPV-------------------GLLSLLLFSGYLNPTAR------SPE-------
--KNIY--ELSIPNQEVKYIYETRVLLWVTD-QLKID-SSRY----YAFISLLPA---GKLEKFKEKL-QKLLLN-----
STSFHQ-TGVVR--A-----ELFYSGFMLGLINML------APD-YIIDSEKETGDGRADIILLPQ--AGRAENAIIIEY
KV--SKTIEELESTAK-----------------TGLEQINDKRYDTKIK--EQVHVKKIIKISMA--FCS--KE------
--VALEYQIDNISLTN------------------------------------------------------------
>RiIxscap_01957
----------------------------------------MTVRVSSASSPL-------EEIRLPKMRVGTDDFKTLL-L
N-------SEVFVDKSLMIKEFLED-SGDVILITRPRRWGKSLNMNMLGKFFEIEVDDKGVPLPQENRVNHKLFVGGEVD
LGF--NENKELKPLKIAN-----------------YLSVIAR-Q------GQFPVISINFKDVKGSSYQEIAEG-IRINV
KNSYDHHKYL-----ENS-SKISVEEKKDFQEYLTGKVE------ITHLKASLAFLS-----------------------
KLLF------------------------------------KHF--NQKVYILIDEYDTPINSSY-------L-KFGHKLE
-------------------------EFEQVLELFRGIFGSALKTN----IYLEKGVITGILRVAKANLFSDLNNVT--EY
TLLDEDFSQFYGFTQ-REV---DELLTIV--------PT-------------------------------TTNPKEIKDW
YNGYTFG----R------------EIIYNPWSIMQCLAH-KGKLDHYWLDSGGIGLVDKVLLS------DAMQEDL-QNL
VAGKTIIS------------------------------------------------------------------------
--------------------------------------------------------------------------------
-----------SVAK-QINFSDI-NTRS-------------------GLFSLLLFSGYLNPTAV------EPA-------
--KNIY--ELSVPNKEIEYIYETRLLQWVSD-KLQID-SSRY----YSFVSLLPV---GRVEEFKDKL-QKLLLN-----
STSFYQ-TGESR--A-----ELFYSGFMLGLVHTL------AGS-YIIESEKESGSGRADVILLPK--VGKNDNAIIIEY
KT--AKTVEDLESIAK-----------------AGLTQINNKQYDAKIR--EQSHVQKIIKIAMA--FYG--KE------
--VALEYQIDTIP---------------------------------------------------------------
>Ribuchn_00224
----------------------------------------MTVRVSSASSPL-------EEIRLPKMRVGTDDFKTLL-L
N-------SEVFVDKSLMIKEFLED-SGDVILITRPRRWGKSLNMNMLGKFFEIEVDDKGVPLPQENRVNHKLFVGGEVD
LGF--NENKELKPLKIAN-----------------YLSVIAR-Q------GQFPVISINFKDVKGSSYQEIAEG-IRINV
KNSYDHHKYL-----ENS-SKISVEEKKDFQEYLTGKVE------ITHLKASLAFLS-----------------------
KLLF------------------------------------KHF--NQKVYILIDEYDTPINSSY-------L-KFGHKLE
-------------------------EFEQVLELFRGIFGSALKTN----IYLEKGVITGILRVAKANLFSDLNNVT--EY
TLLDEDFSQFYGFTQ-REV---DELLTIV--------PT-------------------------------TTNPKEIKDW
YNGYTFG----R------------EIIYNPWSIMQCLAH-KGKLDHYWLDSGGIGLVDKVLLS------DAMQEDL-QNL
VAGKTIIS------------------------------------------------------------------------
--------------------------------------------------------------------------------
-----------SVAK-QINFSDI-NTRS-------------------GLFSLLLFSGYLNPTAV------EPA-------
--KNIY--ELSVPNKEIEYIYETRLLQWVSD-KLQID-SSRY----YSFVSLLPV---GRVEEFKDKL-QKLLLN-----
STSFYQ-TGESR--A-----ELFYSGFMLGLVHTL------AGS-YIIESEKESGSGRADVILLPK--VGKNDNAIIIEY
KT--AKTVEDLESIAK-----------------AGLTQINNKQYDAKIR--EQSHVQKIIKIAMA--FYG--KE------
--VALEYQIDTIP---------------------------------------------------------------
>RiCNE_11500
---------------------------------------------MTEEENL-------KNDYRPRMLVGTDDFRKLL-L
N-------SDVFVDKSLLVKDIIED-SGDVILITRPRRWGKSLNMDMLRKFFEIEVDEKGVPLPPKQKINNKLFLGGIID
LGF--KGKKTLKPLKINS-----------------NEYAMAQ-Q------CQFPVISINFKDVKGSSYQEIESG-IRINV
KNAYDHHKYL-----ESS-DKISVEEQKNFQDYLIGKVE------LAQLKISLSFLS-----------------------
KLLF------------------------------------KHF--DQKVYILIDEYDTPINSSY-------I-KFGDKSK
-------------------------EFEQVLEIFRGMFGSTLKSN----PYLEKGVITGILRIAKANLFSDLNNVS--EY
TLLDDDFSKFYGFTQ-TEI---DELLTKV--------PT-------------------------------ETSPEEIQDW
YNGYTFG----G------------EVIYNPWSIMQCLSH-KGKLDHYWLDSGGTSLIDKALLS------DEMQEDL-QQL
ASGKIIVS------------------------------------------------------------------------
--------------------------------------------------------------------------------
-----------SITK-QISFSDI-NSRS-------------------GLFSLLLFSGYLNPTVI------ESA-------
--KNIY--ELSVPNEEVKFIYENRLLQWVSN-KLQVD-TSVY----FPLASLLPI---CRLEEFKERL-QELLQN-----
STSFHQ-TGEKK--A-----ELFYSGFMLGLVNML------SSS-YIITSEQESGSGRADIIMIPK--VGKEDNAIIIEY
KI--AKNIEDLASVAQ-----------------IGLNQIIDKQYDVKVK--EHKHVKKIIKLSMA--FCG--KN------
--MELQYEVTKL----------------------------------------------------------------
>RiCNE_02580
-----------------------------------------------MKEQT-------HNNYQPRMFVGTDDFYDLL-I
N-------SDIFVDKSLMIKELLED-SGKVTLITRPRRWGKSLNMDMVRRFFEIEVDEQGRVLPQEQKMNYKLFSGGEVD
LGF--DETKELKPLKIAN-----------------VANSMKR-Q------GQFPVILISFKGVRGSSYEEIEVE-IKSQI
INLFARHRYLERYIKQDE-KLLIDAQKEILQRYFTGKLI------EDDIKNSLKFLS-----------------------
DLLY------------------------------------KHF--NQKVYILIDEYDTPINSAY-------M-KFGNNSE
-------------------------EFEEVLALFRAIFGNSLKTN----DSLQKGVITGILRVAKANLFSDLNNLT--EC
SLLDERFSSSYG--------------------------------------------------------------------
------------------------------XXXXXCLAS-KGKLDHYWIDSGGTGWIDHVLLS------DEMQTDI-QAL
AAGKTITS------------------------------------------------------------------------
--------------------------------------------------------------------------------
-----------SITK-HINFADI-NQPE-------------------GLFSLLLFSGYLNTTTK------MPE-------
--RDIY--DLSAPNYEVKYIYEKRMLQWVTK-QIKID-NSGY----YSFVTLLPD---GKIEAFKERL-QELLLN-----
STSFHQ-TGEKK--A-----ELFYSGFMLGFVNML------APN-YIISSEQESGDGRADVVMIPK--IGKGDKAMIIEY
KI--AKSSEDLADIAK-----------------SGLQQIIDKKYDTRIK--EYQHVKQILKISMA--FCG--KN------
--MELEYEITKL----------------------------------------------------------------
>RiargaT170B_01504
--------------------------------------------------------------------------------
--------------------------------------------------------------------------------
----------------------------------------MKRQ------GNFPVIFLSLKDIKGSNYQTIEAK-VMEKI
TNVFEYHQYL-----TNS-SKISDIDKQKFQDYLTNNIT------IDKLHSSLLFLS-----------------------
KLLF------------------------------------KHF--KQKVYILIDEYDTPINNAY-------A-TFRNQEQ
-------------------------GFKDVVELFRGILGACLKGN----EYLEKGVITGILKIAKANLFSDLNNLT--EY
TVLDQNFAKFYGFTE-QEV---SELLIDT--------PS-------------------------------QINQNKIKDW
YNGYKIG----G------------ELVYNPWSIMQCISR-NGQLDRYWLDSGGTDLIDKVLRS------DDIQEDL-QKL
LENKKITK------------------------------------------------------------------------
--------------------------------------------------------------------------------
-----------QLYK-QISFEDIANNKN-------------------VFFSLLVFTGYLNAEL-------DNN-------
--DEEY--RLFIPNKEIRSIYVNRIKDWVSN-KLKMP-TTDY----DGFIGLLTC---GDVDKFVERL-KEYFRD-----
STSCHD-LCK----------ERDYHNLMGGIFSPL------SQQ-YIIESNIESGYGRFDHLLIAR--KDIGDKAFLIEY
KV--SEKEEELVKLAQ-----------------VGLQQINNKAYDTRIR--SHPHIKKIFKVSFA--FCS--RK------
--AEIEYRGEILQ---------------------------------------------------------------
>cSfur_AXI24526 Cardinium endosymbiont of Sogatella furcifera strain cSfur chromosome, complete genome
-----------------------------------------MFISEILYFLYKDNKFKQVYSIMKKLPIGVSNFRELVKG
--------DYLFCDKTAMIADFLRKG-EKVTLIARPRRWGKTLNMSMLQHFFSAEVNGV---------------------
-----STEGLFDELGIGK--------------------LDDGNHIDQH-QGKYPVIMLSFKDINSDSFQGAYNA-VYELI
LEVYSTYAYL-----LHSHA-INEIQLGQLHTILNKQA--NQQALE----ASLKLLSQCL--------------------
---YQHH--------------------------------------GQKVYILIDEYDTPLNKAY----GNKE--------
-------------------------YLDTMVAFMRNLFSAGLKD----NNYLARGVLTGILRVSKDSMLSGLNNL--ETY
TLLDEEYSAHFGFSETEVSCLF-------------------------------------------EEHGLSTAMEEVKSW
YNGYRVG----------------NLVMYNPWSIISCI-NKSGRFDVYWVNTGNNNLIEHKVLTAHSEIKEQF-----EQL
MRGESLDI------------------------------------------------------------------------
--------------------------------------------------------------------------------
-----------SINK-HLAFNILDKDDTS-------------------FWSLLLFAGYLTFE-------------TSNLS
AYTTVYDCKVRVPNYEIWRLYSTFFQEWFVSQFE-RKRQY------DSFLKHLVA---GEVPFFVEQLSD-FLRRS----
-VSYFDTKASST-------SEGFYHGFVLGMLASL------GIT-HYIRSNRESGLGRYDLLLIPKK---EGLKALLLEF
KQV--RKEEELESGA-----------------KLALNQIQTQAYHTEILQYSHV--KEVVECGIS--FSGKS--------
--VLAAYAIYDLVCKKYGDLILTSRYGQGEV---------------------------------------------
>cSfur_AXI23983 Cardinium endosymbiont of Sogatella furcifera strain cSfur chromosome, complete genome
---------------------------------------MYLGPIYDNLYVNRCNSFKCSDGMMKKLPIGVSNFQELVRG
--------DYLFCDKTAMLSEFLSKG-DKVTLIARPRRWGKTLNMSMLQHFFSAEVSGV---------------------
-----STKGLFDDLAISK--------------------LDGGNHIDQH-QGKYPVIMLSFKDVNADSFQGAYNA-VYELI
STLYESYTYL-----FNSDK-VNKIQLNKLYKIVNNKA--NQQQLE----SSLELLSKCL--------------------
---YQHH--------------------------------------GQKVYILIDEYDTPLNKAY----GNSD--------
-------------------------YLNTMVAFMRNLFSSALKD----NDYLERGVLTGILRVSKDSMLSGLNNL--ETY
TLLDEEYSAHFGFSEMEVSYLF-------------------------------------------EAHGLSTAIEEVKSW
YNGYRIG----------------NLVMYNPWSIISCI-NRSGRFDVYWVNTGNNNLIEQKVLTAHSDIKEQF-----EEL
MRGESLDI------------------------------------------------------------------------
--------------------------------------------------------------------------------
-----------SINK-HLAFDILDKDDTS-------------------FWSLLLFAGYLTFE-------------TSSLS
AYTTVYDCKVRVPNYEIWRLYSTFFQEWFVNQFN-RKRQY------DSFLKHLVV---GEVPAFVEQLSD-FLRRS----
-MSYFDTKKGST-------SEGFYHGFVLGMLASL------GIT-HYIRSNRESGLGRYDLLLIPKK---ESLKALLLEF
KQI--RKEEELESVA-----------------KLALDQIQAQAYHTEILQYPHV--KEVVECGIA--FSGKS--------
--VLAAYSTYNLINKQIGDVILTSKYGQEEE---------------------------------------------
>cSfur_AXI24407 Cardinium endosymbiont of Sogatella furcifera strain cSfur chromosome, complete genome
---------------------------------------------MVTLYNYRVYGFKCSDSMMKKIPIGVSNFHKLISN
--------DYLFCDKTEMIADLLRKG-EEVTLIARPRRWGKTLNMSMLQHFFASEVSGV---------------------
-----NTAGLFDDLAIGK--------------------LDGGKYLEQH-QGKYPVIMVSFKDVNADDFQGAYNS-VYGLI
VKMYSSYAYL-----LKSDK-INAITLRQLHTILDKQA--NQQELE----ASLELLSKCL--------------------
---YQHH--------------------------------------GQKVYILIDEYDTPLNKAY----GNKK--------
-------------------------YLDAMVAFMRNLFSAALKD----NDALARGVLTGILRVSKDSMLSGLNNL--ETY
TLLDEEYSAHFGFSEDEVASLF-------------------------------------------EEHGLGTAMEEVKSW
YNGYRVG----------------HLVMYNPWSIISCI-NKSGRFDVYWVNTGNNNLIEKKVLTAHSDIKEQF-----EQL
MRGESVTI------------------------------------------------------------------------
--------------------------------------------------------------------------------
-----------SINK-HLAFDILDKDDTS-------------------FWSLLLFAGYLTFE-------------TSSLS
AYTTVYDCKVSIPNYEIWRLYSTFFQAWFVNQFE-RKPQY------DSFLKHLVV---GEVPAFVEQLSY-FLRGS----
-VSYFDTKKSNT-------SEGFYHGLVLGMLASL------GIT-HYIRSNRESGLGRYDLLLIPKK---EGSKALLLEF
KQV--RKEKELESAA-----------------KLSLDQIQTQSYHTEILQYPHV--KEVVECGIA--FSGKS--------
--VLAAYATYDLVGKQSGEVVLTGRYGKE-----------------------------------------------
>cSfur_AXI24381 Cardinium endosymbiont of Sogatella furcifera strain cSfur chromosome, complete genome
-------------------------------------------------------------MNKRKLPIGVSNFQELIQG
--------DYLFCDKTAMLGEFLSKG-DKVTLITRPRRWGKTLNISMLQHFFASEVNGI---------------------
-----RTAGLFDDLEIGR--------------------LEDGRYIREH-QGKYPVIMLSFKDVNSDSFQGAYNA-VYELI
LKVYSAYPYL-----FSSDK-INELQVEQLYVIRKRQA--NQQKLE----SSLELLSQCL--------------------
---YQHH--------------------------------------GKKVYILIDEYDTPLNKAY----GNKE--------
-------------------------YLDAMVAFMRNLFSAALKD----NATLERGVLTGILRVSKDSMLSGLNNL--KTY
TLLDQGYSSHFGLSEVEVQDLF-------------------------------------------TQQNLSTCMHAVKSW
YNGYRVG----------------DLVMYNPWSIIYCL-SEEGRCDLYWVNTGNNDLIKQLIFSSNDSLKAQF-----EQL
MQGEALTV------------------------------------------------------------------------
--------------------------------------------------------------------------------
-----------PVDK-HLAFDLLDRDETA-------------------LWSLLLFAGYLTFQ-------------TSNLS
LDSDLYDCVVEIPNHEIHRLYNRFFKEWLSSKFV-NRGAY------NAFLEHLVV---GSVALFVQELSF-FLRQS----
-VSCFDTQFSRK-------SEGFYHGFVLAMLASL------RIT-HYVKSNRESGLGRYDLLLIPKK---EGLKAILLEF
KQV--RKEEELESSA-----------------RLALDQIQTQAYHSELVQYPHV--KEVVECGIA--FSGKS--------
--VLVAYSIYDLVRKQYGAIVLTNRYCQEAY---------------------------------------------
>cSfur_AXI24062 Cardinium endosymbiont of Sogatella furcifera strain cSfur chromosome, complete genome
-------------------------------------------------------------MNKPKLPLGVSNFHKLVSN
--------DYLFCDKTSMLVDFLSKG-DEVTLITRPRRWGKTLNMSMLHHFFASEVNGV---------------------
-----STTGLFNDLAIGK--------------------LEGGKYIKEH-QGKYPVIMISFKDINADSFQGAYDS-VYLLI
KKLYGLFEYL-----LESDK-LNSDQRYEFSAILNRMA--NQRQLE----KSLELLSTCL--------------------
---FNYH--------------------------------------GQKVYILIDEYDTPLNKAY----GNQP--------
-------------------------YLDAMVVFMRNLFSAALKD----NTTLERGVLTGILRVSKDSMLSGLNNL--ETY
TLLDEEYSSHFGFSEAEVSSLF-------------------------------------------QETNLSTSMDEVKNW
YNGYKVG----------------NLVMYNPWSIISCI-NRSGRFDVYWVNTGNNDLIKQLILSSNESLKEQF-----EQL
MQGEALTV------------------------------------------------------------------------
--------------------------------------------------------------------------------
-----------PVDK-HLAFDLLGTNETA-------------------LWSLLLFAGYLTFE-------------TSNLS
LDSDLYDCIVKVPNNEIRRLYNRFFKEWLSSKFV-DQGVY------TSFLEHLVT---GTVSLFVEELSF-FLRQS----
-ASCFDTQFSRK-------SEGFYHGFVLAMLASL------GRT-HYVRSNRESGLGRYDVLIIPK----DGPKALLLEF
KHV--RKEEELETAA-----------------KLALSQIQDQAYHTEILHYPHV--QEVVEVGIA--FSGKS--------
--VLAAYASYDLVGKNPGKVMLTNKYVQEDGYE-------------------------------------------
>cPpe_00902 putative AAA-ATPase
-------------------------------------------------------MSSNKNYQWPRIRVGSDDFKTLRLH
--------SDLLVDKSLLIQELLENS-AEVLLITRPRRWGKSLNMDMLRKFFEIEVDEAGKLLPEEKRINRLLFTGGNID
LDI--KGIKQLAALKIHT-----------------------DVYAMEQ-QGKYPVIYINFKDVKGSNYQDIEAD-IKQQV
VALFLQHVYLESYISHPTSF-LKESQKEQLDHYFSGKL--DKNDLK----QSLRFLSELL--------------------
---YKHF--------------------------------------NQKVYILIDEYDTPINNSYIRFGNKPE--------
-------------------------EFEQVLELFRTIFGSSLKS----NPYLEKGVITGILRITKANLFSDLNNV--REY
TLLDTKFASFYGFTQSEVELLL-------------------------------------------SQLPAITDPAKIKDW
YNGYTFG----------------GKVTYNPWSIMCCL-SNEGKLDYYWIDSGGTALIDKMLLS--DEMQVYL-----QNL
TAGEPIIS------------------------------------------------------------------------
--------------------------------------------------------------------------------
-----------PIAT-QISFSDITK-PMG-------------------LFSLLLFSGYLNPT------------AK---S
PEKNIY--ALSIPNEEVKYIYETRILQWVTDQLEIDSVRY------YSLIALLPTCRVEDIEAFKTQFQK-LLCST----
-TSFYQTG-ENR-------AELFYSGFMLGLIAML------TPD-YIVESERETGSGRADIILLPQAG--RSDNAIIIEY
KVA--KTLKDLPSVA-----------------EIGLQQIIDKKYDTKVKEHRYV--KKLLKLSMA--FCGKQ--------
--VAFAYQIDTVSACTNENK--------------------------------------------------------
>cPpe_00379 putative AAA-ATPase
-------------------------------------------------------MSSNKNYQWPRIRVGSDDFKTLRLH
--------SDLLGDKSLLIQELLENS-AEVLLITRPRRWGKSLNMDMLRKFFEIEVDEAGKLLPEEKRINRLLFTGGNID
LDI--KGIKQLAALKIHT-----------------------DVYAMEQ-QGKYPVIYINFKDVKGSNYQDIEAD-IKQQV
VALFLQHVYLESYISHPTSF-LKESQKEQLDHYFSGKL--DKNDLK----QSLRFLSELL--------------------
---YKHF--------------------------------------NQKVYILIDEYDTPINNSYIRFGNKPE--------
-------------------------EFEQVLELFRTIFGSSLKS----NPYLEKGVITGILRITKANLFSDLNNV--REY
TLLDTKFASFYGFTQSEVELLL-------------------------------------------SQLPAITDPAKIKDW
YNGYTFG----------------GKVTYNPWSIMCCL-SNEGKLDYYWIDSGGTALIDKMLLS--DEMQVYL-----QNL
TAGEPIIS------------------------------------------------------------------------
--------------------------------------------------------------------------------
-----------PIAT-QISFSDITK-PMG-------------------LFSLLLFSGYLNPT------------AK---S
PEKNIY--ALSIPNEEVKYIYETRILQWVTDQLEIDSVRY------YSLIALLPTCRVEDIEAFKTQFQK-LLCST----
-TSFYQTG-ENR-------AELFYSGFMLGLIAML------TPD-YIVESERETGSGRADIILLPQAG--RSDNAIIIEY
KVA--KTLKDLPSVA-----------------EIGLQQIIDKKYDTKVKEHRYV--KKLLKLSMA--FCGKQ--------
--VAFAYQIDTVSACTNENK--------------------------------------------------------
>cPpe_00831 putative AAA-ATPase
----------------------------------------------------------MATTLSPRIRTGTDDFKNLLLH
--------SDVFVDKSLLIQELLTES-SEVILITRPRRWGKSLNMDMIRKFFELEVNKQGDPLPKTAKLNHLLFIGGEVN
VGF--DETTILHPLKIAD-----------------------NSYAIKR-QGQFPVMVLNLKDVKGSNDQEIETG-IGIAL
KNTYNQHDYL-----LHSTS-INLHDKKGFQIYLNEEA--TKPYLK----QGLRFLSELL--------------------
---YKHF--------------------------------------NQKVYMLIDEYDTPINHAYIKFGHQSD--------
-------------------------VFDSVLELFRGILGSALKS----NPYLEKGLITGILRIAKANLFSDLNNI--REY
TLLDKRYASFYGFTQAEVDTLL-------------------------------------------TQVATETAPATIQDW
YNGYSFG----------------GEIIYNPWSIMQCL-ASQGTLDYYWLDSGGTGLIDKAWLA--DEMQEDL-----QAL
VMGKAITS------------------------------------------------------------------------
--------------------------------------------------------------------------------
-----------PITK-QISFPDIDK-PIG-------------------LLSLLLFSGYLNPM------------PY---Q
VEEHIY--QLSIPNKEIAYIYKARMLQWVTNQLHMDRSSY------YAFVHLLPA---GHIEAFKEKLQT-LLQTA----
-TSFYQTG-SAK-------AELFYSGFMLGMLHML------ASE-YTIESEIETGSGRADMLLIPQIG--KQSNALIIEY
KIA--KDPINLDKMA-----------------QAGLAQIQDRQYASKIKRHLHV--KKITKLAFA--FCGKE--------
--VAVAYQVDNL----------------------------------------------------------------
>cPpe_00464 putative AAA-ATPase
--------------------------------------------------------------------------------
----------------------------------------------ML--------------------------------
-------EXXLQKLKIAA-----------------------YTDIINEYQGQFPVILLNLKDVKGSSYQEIEKG-IKDQI
ITLFSCHRYLSVHLAASGGV-LDNAQKEKLQRYLDGKL--DKNDLK----QGLRFLSELL--------------------
---YKHF--------------------------------------NQKVYILIDEYDTPINSSYIKFGSQSE--------
-------------------------SFEEILELFRGIFGSALKS----NPYLEKGVITGILRIAKANLFSDLNNV--REY
TLLDKNFTQFYGFTQSEVDDLL-------------------------------------------SKVATQTEPAKIKDW
YNGYSFG----------------GEIIYNPWSIMQCL-ASQGTLDYYWLDSGGTGLVDKALLA--DQMQADW-----QCL
VQGQTVTS------------------------------------------------------------------------
--------------------------------------------------------------------------------
-----------PITK-QISFSDINK-PVG-------------------LLSLLLFSGYLNPT------------VV---S
AERHIY--GLSIPNQEVKYIYETRVLQWVTDQLNIDSSKY------YSFVHLLPA---GHIETFKEQLQT-LLYRA----
-TSFFQTG-STK-------AELFYSGFMLGMLHML------CAD-YSIESERETGSGRADMLLIPQVG--RNDNALIIEY
KTT--KTLENLDAVA-----------------QAGLAQIIAKQYHTKVKTYPHV--RKITSIALA--FCGKE--------
--VTLAYRVDEVNVYR------------------------------------------------------------
>cPpe_00080 putative AAA-ATPase
----MSPSFC---------------------------------VRQPIYVPFQILSIMTHVSTHSRIRTGTDDFKTLLLH
--------SDVFVDKSLMIQALLEES-SEVILITRPRRWGKSLNMDMLRKFFEIEVDQTGNPLAETDRVNQKLFLGGAID
LKLATGRKKILQKLKIAA-----------------------YTDIINEYQGQFPVILLNLKDVKGSSYQEIEKG-IKDQI
ITLFSCHRYLSVHLAASGGV-LDNAQKEKLQRYLDGKL--DKNDLK----QGLRFLSELL--------------------
---YKHF--------------------------------------NQKVYILIDEYDTPINSSYIKFGNQNE--------
-------------------------SFEEVLELFRGIFGSALKS----NPYLEKGVITGILRIAKANLFSDLNNV--REY
TLLDKNFTQFYGFTQSEVDDLL-------------------------------------------SKVATQTEPAKIKDW
YNGYSFG----------------GEIIYNPWSIMQCL-ASQGTLDYYWLDSGGTGLVDKALLA--DQMQADW-----QCL
VQGQTVTSPITKQISFSDXXXXPINSSYIKFGNQNESFEEVLELFRGIFGSALKSNPYLEKGVITGILRIAKANLFSDLN
NVREYTLLDKNFTQFYGFTQSEVDDLLSKVPTQTEPAKIKDWYNGYTFGGEVIYNPWSMMQCLASEGLLDYYWLDSGGTG
LVDKALLADQXPITK-QISFSDINK-PVG-------------------LLSLLLFSGYLNPT------------VV---S
AERHIY--GLSIPNQEVKYIYETRILQWVTDQLNIDSSKY------YSFVHLLPA---GHIETFKEQLQT-LLYRA----
-TSFFQTG-STK-------AELFYSGFMLGMLHML------CAD-YSIESERETGSGRADMLLIPQVG--RNDNALIIEY
KTT--KTLENLDAVA-----------------QAGLAQIISKQYHTKVKTYPHV--RKITSIALA--FCGKE--------
--VTLAYRVDEVNAYRE-----------------------------------------------------------
>cPpe_00452 putative AAA-ATPase
---------------------------------------------------------MTHVSTHSRIRTGTDDFYDLLVN
--------SDVFVDKSLMIQALLDEP-SKVILITRPRRWGKSLNMDMLRKFFEIEVDQEGNKLAEETRTNYLLFKGGSMD
VGF--NETKVLYPLKIAS-----------------------YPHVMKR-QGQFPVILLNLKDVKGSSYQEIEEG-IKDQI
ITLFSYHRYLSVHLAASGRL-LDNAQKEKLQCYLDGKL--YKNDLK----QGLRFLSELL--------------------
---YKHF--------------------------------------NQKVYILIDEYDTPINSSYIKFGSQSE--------
-------------------------SFEEVLELFRGIFGSALKS----NPYLEKGVITGILRIAKANLFSDLNNI--TEY
TLLDEEFSSFYGFTQSEVDDLL-------------------------------------------SKVATQTEPAKIKDW
YNGYTFG----------------EEVIYNPWSMMQCL-AHKGRLDYYWLDSGGTGLVDKALLT--DSIQSDI-----QTL
LSGKGLIR------------------------------------------------------------------------
--------------------------------------------------------------------------------
-----------KLYK-QLSLEKLTENKDL-------------------FYSLLVFSGYLNPM------------LVDD-D
PEDLKY--ILTIPNREVRGIYVERIIDWVGKQLRIAPSAY------RDFIGLLLN---QQLEPFVAQLRN-YLLNA----
-TSYHDLS-QEK-------D---YHNLIGGLLAPL------SNR-YHITSNQETGYGRCDHLLFPKVG--YGDWAMVIEH
KLA--ASSNDLAATA-----------------QAGLEQIITKKYDAHLTTYAHI--KKISRIALA--FYGKK--------
--VALAYQMDELSGTGRNS---------------------------------------------------------
>cPpe_00790 putative AAA-ATPase
----MSPSFC---------------------------------VRQPIYVPFQILSIMTHVSTHSRIRTGTDDFKTLLLH
--------SDVFVDKSLMIQALLEES-SEVILITRPRRWGKSLNMDMLRKFFEIEVDQEGNKLAEEARTNYLLFKGGSID
IGF--NETKVLYPLKITS-----------------------YPHAMKR-QGQFPVILLNLKDVKGSSYQEIEEG-IKDQI
ITLFSCHRYLSVHLAASGRL-LDNAQKEKLQCYLDGKL--YKNDLK----QGLRFLSELL--------------------
---YKHF--------------------------------------NQKVYILIDEYDTPINSSYIKFGNQNE--------
-------------------------SFEEVLELFRGIFGSALKS----NPYLEKGVITGILRIAKANLFSDLNNV--REY
TLLDKNFTQFYGFTQSEVDDLL-------------------------------------------SKVPTQTEPAKIKDW
YNGYTFG----------------GELIYNPWSMMQCL-ASEGLLDYYWLDSGGTGLVDKALLT--DSIQSDI-----QTL
LSGKGLIR------------------------------------------------------------------------
--------------------------------------------------------------------------------
-----------KLYK-QLSLEKLTENKDL-------------------FYSLLVFSGYLNPM------------LVND-D
PEDLKY--ILTIPNREVRGIYVERIIDWVGKQLRIAPSAY------RDFIGLLLN---QQLEPFVAQLRN-YLLNA----
-TSYHDLS-QEK-------D---YHNLIGGLLAPL------SNR-YHITSNQETGYGRCDHLLFPKVG--YGDWAMVIEH
KLA--TSSNDLAATA-----------------QAGLEQIITKKYDAHLTTYAHI--KKISCMALA--FYGKE--------
--VALAYQVEELSGAR------------------------------------------------------------
>cPpe_00644 putative AAA-ATPase
---------------------------------------------------------MANSSTFPHIRTGTDDFKTLLLH
--------SDVFVDKSLMIQALLEES-SEVILITRPRRWGKSLNMDMIRKFFEIEVNEQGEALPETDKHNHLLFIGGEAN
LGF--GETKMLYPLKIAD-----------------------NTHAIKR-QGQFPVILLNLKDVKGNSYQEIEAG-IKNQL
IKVFIQHRYLKRYITEDKYCSLDEIQKEKLASFFTGKL--NKETLK----DGLVFLSELL--------------------
---YKHF--------------------------------------NQKVYILIDEYDTPINYAYIKFGQQKE--------
-------------------------AFEEVLELFRGMLGSALKS----NPYLEKGLITGILRIAKANIFSDLNNV--REY
TLLDKKFTQFYGFTQAEVDKLL-------------------------------------------TQVPTQTAPAKIKDW
YNGYTFG----------------GEVIYNPWSIMQCL-ASEGILDYYWLDSGGTGLVNKVLLD--DLIQEDI-----KKL
LEGKSIVK------------------------------------------------------------------------
--------------------------------------------------------------------------------
-----------MLNR-QIWLEEIETNPNA-------------------FYSLLLFAGYLNPM------------LSHDAT
AEEPRY--YLTIPNKEVRGIYIERVIKWVHKKLNMRMDSY------DNFIELLTS---NQMDAFGAKLQA-YLLNA----
-TSYHDLS-QER-------D---YHNLIGGLLAPL------INR-YHIVSNQEAGYGRCDHLLIARAE--YGDHAWIIEH
KVA--KDPKDLNAMA-----------------EEGLHQIKNKQYAAALKTHDHI--KKITHMAMA--FCGKK--------
--VTFRYFFS------------------------------------------------------------------
